# Supplementary material for: Vinculin influences essential processes in enteric nervous system development and Hirschsprung disease pathogenesis
Source: J Clin Invest. 2025 Dec 9;136(3):e198531. doi: 10.1172/JCI198531 (PMC12867144; doi:10.1172/JCI198531)
Supplement: Supplemental data set 1 [file jci-136-198531-s109.xlsx]

## Sheet: Sheet1
Table S1 Summary of mutations in VCL gene identified from HSCR patients using the next generation sequencing dataset
Chromosome	Position	ReferenceAlternativeAllele	rsID	MostImportantFeatureGene	MostImportantGeneFeature	RefGeneFeatures	HSCR cases
10	75758024	T/C	.	VCL	missense	VCL:NM_003373:c.59T>C:p.I20T:(21Exons):exon1:missense;VCL:NM_014000:c.59T>C:p.I20T:(22Exons):exon1:missense	1
10	75834503	A/T	rs144683137	VCL	missense	VCL:NM_003373:c.625A>T:p.M209L:(21Exons):exon6:missense;VCL:NM_014000:c.625A>T:p.M209L:(22Exons):exon6:missense	3
10	75849058	C/G	.	VCL	missense	VCL:NM_003373:c.1127C>G:p.A376G:(21Exons):exon9:missense;VCL:NM_014000:c.1127C>G:p.A376G:(22Exons):exon9:missense	1
10	75849796	C/T	rs201528612	VCL	missense	VCL:NM_003373:c.1192C>T:p.P398S:(21Exons):exon10:missense;VCL:NM_014000:c.1192C>T:p.P398S:(22Exons):exon10:missense	1
10	75860831	G/T	.	VCL	missense	VCL:NM_003373:c.1998G>T:p.K666N:(21Exons):exon14:missense;VCL:NM_014000:c.1998G>T:p.K666N:(22Exons):exon14:missense	1
10	75871850	G/C	.	VCL	missense	VCL:NM_003373:c.2746-2092G>C:(21Exons):intron18;VCL:NM_014000:c.2929G>C:p.A977P:(22Exons):exon19:missense	1
10	75877842	G/A	.	VCL	missense	VCL:NM_003373:c.3116G>A:p.R1039Q:(21Exons):exon21:missense;VCL:NM_014000:c.3320G>A:p.R1107Q:(22Exons):exon22:missense	1
