# Supplementary material for: Vinculin influences essential processes in enteric nervous system development and Hirschsprung disease pathogenesis
Source: J Clin Invest. 2025 Dec 9;136(3):e198531. doi: 10.1172/JCI198531 (PMC12867144; doi:10.1172/JCI198531)
Supplement: Supplemental data set 2 [file jci-136-198531-s110.xlsx]

## Sheet: Sheet1
Table S2 Quality control of scRNAseq data
Sample name	Number of Cells before QC	Number of Cells after QC	Mean UMI per Cell	Mean Genes per Cell	Number of BP cells	Number of GP cells	Number of Neuroblast cells	Number of BranchA cells	Number of BranchB cells	Number of ENMFB cells
ENCC_Control_E13.5	11528	11076	9103	3037	3728	2734	1467	2186	657	304
ENCC_Vcl_cKO_E13.5	10049	9731	10395	3287	4024	2398	1084	1545	382	298
ENCC_Control_E15.5	6582	5867	23127	4927	1561	1514	1467	1093	755	227
ENCC_Vcl_cKO_E15.5	3946	3483	23061	4691	785	960	1084	466	412	409
Total cells:	32105	30157
