# Supplementary material for: Vinculin influences essential processes in enteric nervous system development and Hirschsprung disease pathogenesis
Source: J Clin Invest. 2025 Dec 9;136(3):e198531. doi: 10.1172/JCI198531 (PMC12867144; doi:10.1172/JCI198531)
Supplement: Supplemental data set 3 [file jci-136-198531-s111.xlsx]

## Sheet: ENMFB_markers
cluster	gene	log2FC	P value	adjusted P value
ENMFB	Dcn	10.3516	0	0
ENMFB	Lum	10.0227	0	0
ENMFB	Col1a1	9.90928	0	0
ENMFB	Smoc2	9.47035	0	0
ENMFB	Mgp	9.3729	0	0
ENMFB	Tcf21	9.1137	0	0
ENMFB	Hpse2	9.02268	0	0
ENMFB	Kcnj8	8.98089	0	0
ENMFB	Ogn	8.94732	0	0
ENMFB	Pdgfra	8.7031	0	0
ENMFB	Nkx2-3	8.68382	0	0
ENMFB	Abcc9	8.67745	0	0
ENMFB	Osr1	8.67435	0	0
ENMFB	Foxf1	8.6397	0	0
ENMFB	Myocd	8.54945	0	0
ENMFB	Col6a1	8.40567	0	0
ENMFB	Aldh1a2	8.22701	0	0
ENMFB	Synpo2	8.18973	0	0
ENMFB	Col6a3	8.17653	0	0
ENMFB	Col6a2	7.98038	0	0
ENMFB	Ifitm1	7.93617	0	0
ENMFB	Myh11	7.92433	0	0
ENMFB	Gm266	7.81209	0	0
ENMFB	Hic1	7.73955	0	0
ENMFB	Col3a1	7.68507	0	0
ENMFB	Ddr2	7.6763	0	0
ENMFB	Acta2	7.55837	0	0
ENMFB	Egfr	7.47842	0	0
ENMFB	Cavin1	7.44722	0	0
ENMFB	Bmp4	7.40846	0	0
ENMFB	Itga8	7.38307	0	0
ENMFB	Tagln	7.23818	0	0
ENMFB	Mylk	7.13517	0	0
ENMFB	Actg2	7.11295	0	0
ENMFB	Snai2	7.03646	0	0
ENMFB	Ccdc80	6.9547	0	0
ENMFB	Pgm5	6.95397	0	0
ENMFB	Dnm3os	6.90364	0	0
ENMFB	Tgfbi	6.87912	0	0
ENMFB	Cxcl12	6.83686	0	0
ENMFB	Col1a2	6.80305	0	0
ENMFB	Cped1	6.69368	0	0
ENMFB	Maf	6.63787	0	0
ENMFB	Sntg2	6.56862	0	0
ENMFB	Fcgrt	6.526	0	0
ENMFB	Lsp1	6.50472	0	0
ENMFB	Igf2	6.50044	0	0
ENMFB	Pde1a	6.48178	0	0
ENMFB	Cavin2	6.37839	0	0
ENMFB	Fst	6.37275	0	0
ENMFB	Plagl1	6.28573	0	0
ENMFB	Gm11627	6.24935	0	0
ENMFB	Meis2	6.1557	0	0
ENMFB	Ptgis	6.15539	0	0
ENMFB	Dlk1	6.07743	0	0
ENMFB	Angptl1	6.0569	0	0
ENMFB	Dkk2	6.01514	0	0
ENMFB	Frem1	5.9654	0	0
ENMFB	Sema3a	5.95565	0	0
ENMFB	Gucy1a1	5.80107	0	0
ENMFB	Col23a1	5.72786	0	0
ENMFB	Islr	5.63042	0	0
ENMFB	Ltbp4	5.61283	0	0
ENMFB	Colec12	5.60852	0	0
ENMFB	Nrk	5.58704	0	0
ENMFB	Dab2	5.55313	0	0
ENMFB	Ifi27	5.54717	0	0
ENMFB	Igf1	5.39112	0	0
ENMFB	Sdk1	5.3158	0	0
ENMFB	S1pr3	5.28264	0	0
ENMFB	Slc24a3	5.09044	0	0
ENMFB	Col14a1	5.07744	0	0
ENMFB	Pdgfrb	5.02775	0	0
ENMFB	Sema5a	5.01663	0	0
ENMFB	Mgll	5.01052	0	0
ENMFB	Adamts9	4.99624	0	0
ENMFB	Carmn	4.97512	0	0
ENMFB	Ifitm3	4.96466	0	0
ENMFB	Eln	4.94242	0	0
ENMFB	Kif26b	4.92387	0	0
ENMFB	Oaf	4.90718	0	0
ENMFB	Mcc	4.90578	0	0
ENMFB	Psd	4.90063	0	0
ENMFB	Sfrp2	4.86266	0	0
ENMFB	Ano1	4.85302	0	0
ENMFB	Cacnb2	4.84719	0	0
ENMFB	Chrm3	4.81209	0	0
ENMFB	Des	4.75325	0	0
ENMFB	Igfbp5	4.72801	0	0
ENMFB	Ahnak	4.71032	0	0
ENMFB	Sparcl1	4.61961	0	0
ENMFB	Adamts19	4.59988	0	0
ENMFB	Pdzd2	4.56306	0	0
ENMFB	Plekhh2	4.54099	0	0
ENMFB	Myl9	4.49966	0	0
ENMFB	Lpar1	4.49012	0	0
ENMFB	Kdelr3	4.46381	0	0
ENMFB	Cebpb	4.45578	0	0
ENMFB	Rarres2	4.44932	0	0
ENMFB	Sulf1	4.4256	0	0
ENMFB	Gucy1b1	4.40812	0	0
ENMFB	Fras1	4.37241	0	0
ENMFB	Thsd4	4.35431	0	0
ENMFB	Pcolce	4.33007	0	0
ENMFB	Ramp2	4.31984	0	0
ENMFB	Ppp1r14a	4.30353	0	0
ENMFB	Itm2a	4.23465	0	0
ENMFB	Tgfb1i1	4.21556	0	0
ENMFB	Tpm2	4.19961	0	0
ENMFB	Mdfic	4.19843	0	0
ENMFB	Mfap4	4.19316	0	0
ENMFB	Ghr	4.15873	0	0
ENMFB	Arhgap6	4.08799	0	0
ENMFB	Gna14	4.08471	0	0
ENMFB	Rdh10	4.08217	0	0
ENMFB	Gstm2	4.0407	0	0
ENMFB	Pla2g4a	4.03823	0	0
ENMFB	Rbpms	4.03419	0	0
ENMFB	Itga9	4.03081	0	0
ENMFB	Pdlim4	4.02551	0	0
ENMFB	Pkdcc	3.99271	4.11521e-288	8.15799e-284
ENMFB	Emp3	3.96653	0	0
ENMFB	Pde3a	3.94346	0	0
ENMFB	Nexn	3.91712	1.06918e-273	2.11954e-269
ENMFB	Aebp1	3.88349	0	0
ENMFB	Dock9	3.87778	0	0
ENMFB	Brinp1	3.82182	6.80949e-262	1.34991e-257
ENMFB	Cdh11	3.8205	0	0
ENMFB	Col12a1	3.81955	0	0
ENMFB	Lrrc7	3.81399	8.96011e-287	1.77625e-282
ENMFB	Rspo3	3.80445	0	0
ENMFB	Galnt18	3.77552	6.91146e-234	1.37013e-229
ENMFB	Fhl2	3.75125	0	0
ENMFB	Fbn1	3.72546	0	0
ENMFB	Foxp2	3.71335	0	0
ENMFB	Cd248	3.70321	0	0
ENMFB	Zfpm2	3.60724	8.48097e-307	1.68127e-302
ENMFB	Cacna1d	3.60531	0	0
ENMFB	Adamtsl1	3.5827	4.03417e-277	7.99733e-273
ENMFB	Snhg18	3.57178	0	0
ENMFB	Sec24d	3.55761	0	0
ENMFB	Pth1r	3.55757	3.69914e-303	7.33317e-299
ENMFB	Bgn	3.55595	0	0
ENMFB	Rbm46	3.54715	2.61968e-290	5.19325e-286
ENMFB	Iqgap2	3.51192	0	0
ENMFB	Col5a1	3.51182	0	0
ENMFB	Wnt5a	3.50977	0	0
ENMFB	Rerg	3.46406	2.87675e-271	5.70287e-267
ENMFB	Fam114a1	3.42922	0	0
ENMFB	S100a6	3.42879	4.05508e-77	8.03878e-73
ENMFB	Anxa2	3.42778	1.71133e-278	3.39254e-274
ENMFB	Pcdh18	3.41323	0	0
ENMFB	Msrb3	3.36872	9.27795e-248	1.83926e-243
ENMFB	Ntm	3.36531	8.54818e-133	1.69459e-128
ENMFB	Fat4	3.36089	3.97676e-237	7.88354e-233
ENMFB	Cyp7b1	3.3557	0	0
ENMFB	Ror2	3.33855	0	0
ENMFB	Tenm4	3.31922	0	0
ENMFB	Ldlrad4	3.29911	1.3735e-282	2.72282e-278
ENMFB	Hif3a	3.29278	3.11888e-295	6.18288e-291
ENMFB	Nhsl2	3.22344	1.22591e-229	2.43025e-225
ENMFB	Col27a1	3.22256	0	0
ENMFB	Clmp	3.22228	0	0
ENMFB	Sfrp1	3.20691	0	0
ENMFB	Tgfbr3	3.17448	0	0
ENMFB	Ednra	3.16248	1.45763e-273	2.8896e-269
ENMFB	Tmem200a	3.16109	9.82193e-191	1.9471e-186
ENMFB	Arhgap24	3.13578	7.90275e-266	1.56664e-261
ENMFB	Zfp503	3.13502	0	0
ENMFB	A830018L16Rik	3.13469	1.49004e-278	2.95385e-274
ENMFB	Tpm1	3.1193	0	0
ENMFB	H19	3.05369	0	0
ENMFB	Cnn2	3.01245	0	0
ENMFB	Palld	2.99037	0	0
ENMFB	Alcam	2.98146	7.86815e-214	1.55978e-209
ENMFB	Fn1	2.97642	4.5386e-234	8.99733e-230
ENMFB	Scarf2	2.95806	2.4377e-252	4.83249e-248
ENMFB	Chrm2	2.94431	9.83253e-173	1.9492e-168
ENMFB	Eva1b	2.94362	0	0
ENMFB	Cox6b2	2.9165	9.25403e-243	1.83452e-238
ENMFB	Mmp2	2.91473	3.42849e-285	6.79664e-281
ENMFB	Atp2b4	2.86662	1.20997e-171	2.39864e-167
ENMFB	Gpc3	2.86625	0	0
ENMFB	Kcnb2	2.84032	1.91225e-244	3.79084e-240
ENMFB	Col4a1	2.83943	0	0
ENMFB	Gsn	2.82846	0	0
ENMFB	Cpxm1	2.82636	2.26217e-231	4.48452e-227
ENMFB	Tmem119	2.79976	1.73332e-194	3.43614e-190
ENMFB	Epha3	2.79484	5.99694e-215	1.18883e-210
ENMFB	Nav2	2.77748	2.73884e-210	5.42948e-206
ENMFB	Ccdc102a	2.7496	7.96465e-193	1.57891e-188
ENMFB	Gm49708	2.7472	1.89701e-269	3.76062e-265
ENMFB	Phactr2	2.74477	2.36474e-198	4.68786e-194
ENMFB	Kitl	2.70489	5.22767e-123	1.03633e-118
ENMFB	Ptch1	2.70477	1.79119e-166	3.55086e-162
ENMFB	Bicc1	2.70336	5.18627e-282	1.02813e-277
ENMFB	Rgs10	2.69985	2.40342e-191	4.76454e-187
ENMFB	Col4a2	2.67882	4.3855e-296	8.69381e-292
ENMFB	Nfix	2.67171	7.02945e-201	1.39352e-196
ENMFB	Prickle1	2.6553	0	0
ENMFB	Lrp1	2.65265	3.3322e-228	6.60576e-224
ENMFB	Flrt2	2.61648	6.17629e-125	1.22439e-120
ENMFB	C1qtnf4	2.5888	3.70484e-132	7.34447e-128
ENMFB	Il11ra1	2.54201	3.17965e-259	6.30333e-255
ENMFB	Rcsd1	2.50206	6.99155e-134	1.386e-129
ENMFB	Tspan12	2.4492	1.85391e-147	3.6752e-143
ENMFB	Fam110b	2.44633	2.41157e-195	4.78069e-191
ENMFB	Ror1	2.43756	5.17968e-182	1.02682e-177
ENMFB	Slc38a4	2.43431	8.15658e-178	1.61696e-173
ENMFB	Fkbp10	2.42484	6.2047e-192	1.23002e-187
ENMFB	Stxbp6	2.42478	6.93353e-145	1.3745e-140
ENMFB	Smarca1	2.41536	2.61567e-159	5.1853e-155
ENMFB	Spats2l	2.40677	2.59889e-201	5.15204e-197
ENMFB	Copz2	2.39964	5.78422e-213	1.14666e-208
ENMFB	C430049B03Rik	2.39877	1.06487e-156	2.111e-152
ENMFB	Itgb5	2.39723	7.94673e-149	1.57536e-144
ENMFB	Nr2f2	2.37314	2.84132e-136	5.63263e-132
ENMFB	Atxn1	2.37086	1.96691e-118	3.8992e-114
ENMFB	Ptn	2.36344	6.35067e-268	1.25896e-263
ENMFB	Axl	2.35379	5.31749e-146	1.05414e-141
ENMFB	Tmem158	2.34154	3.99722e-72	7.92408e-68
ENMFB	Loxl2	2.32671	3.08767e-184	6.12099e-180
ENMFB	Ldb2	2.32483	5.49915e-267	1.09015e-262
ENMFB	Lrig3	2.32355	5.74025e-144	1.13795e-139
ENMFB	Prkg1	2.32161	5.09486e-212	1.01e-207
ENMFB	Prickle2	2.32005	1.54832e-212	3.06939e-208
ENMFB	Tspan9	2.31659	5.20126e-188	1.0311e-183
ENMFB	Lhfp	2.31424	8.6293e-155	1.71067e-150
ENMFB	Rras	2.30025	1.94065e-132	3.84714e-128
ENMFB	Pmp22	2.29964	1.25183e-149	2.48163e-145
ENMFB	A630012P03Rik	2.29201	1.18882e-203	2.35671e-199
ENMFB	Gm14582	2.27992	1.08145e-177	2.14387e-173
ENMFB	Samd4	2.2601	1.15884e-174	2.29728e-170
ENMFB	Rflnb	2.25014	2.094e-109	4.15114e-105
ENMFB	Ly6h	2.24989	1.85267e-137	3.67273e-133
ENMFB	Fstl1	2.24576	2.35994e-271	4.67834e-267
ENMFB	Ptprd	2.24492	2.23639e-240	4.43342e-236
ENMFB	Nkain3	2.24442	4.44682e-54	8.81538e-50
ENMFB	Rcn3	2.24269	1.43792e-221	2.85054e-217
ENMFB	S100a13	2.23074	1.29429e-101	2.5658e-97
ENMFB	Cavin3	2.21663	8.22409e-117	1.63034e-112
ENMFB	Gpx3	2.21121	3.84845e-47	7.62916e-43
ENMFB	Camk1d	2.18925	1.73285e-66	3.4352e-62
ENMFB	Tnfaip8	2.18893	2.09742e-179	4.15792e-175
ENMFB	Adamts6	2.17627	7.95212e-83	1.57643e-78
ENMFB	Cyba	2.16356	5.4327e-235	1.07698e-230
ENMFB	Nr3c1	2.15956	1.66471e-116	3.30011e-112
ENMFB	Peg3	2.13298	8.74199e-83	1.73301e-78
ENMFB	S100a11	2.0851	3.5075e-150	6.95327e-146
ENMFB	Vamp8	2.08205	7.33921e-194	1.45492e-189
ENMFB	Nbl1	2.0731	2.98404e-91	5.91557e-87
ENMFB	Vcan	2.05944	1.47169e-128	2.91748e-124
ENMFB	Kank2	2.04738	5.94149e-96	1.17784e-91
ENMFB	Arhgef25	2.04448	3.9839e-125	7.89769e-121
ENMFB	Syne1	2.02189	1.62393e-103	3.21929e-99
ENMFB	Myo6	2.02002	4.80658e-94	9.52857e-90
ENMFB	Pakap.1	2.0158	2.36093e-126	4.68032e-122
ENMFB	Rrbp1	2.01476	2.37343e-179	4.70509e-175
ENMFB	Itpr1	2.00728	3.42884e-110	6.79734e-106
ENMFB	Cdc42ep3	2.00308	8.35851e-61	1.65699e-56
ENMFB	Tfpi	1.9918	7.84541e-153	1.55527e-148
ENMFB	Sdc2	1.96915	2.49634e-133	4.94875e-129
ENMFB	Rian	1.9329	1.82371e-224	3.61532e-220
ENMFB	St6galnac3	1.91995	1.23696e-136	2.45216e-132
ENMFB	Parva	1.91896	2.77877e-171	5.50863e-167
ENMFB	Igf2r	1.9142	1.37204e-112	2.71993e-108
ENMFB	Creb3l2	1.91301	9.73971e-131	1.9308e-126
ENMFB	Fndc3b	1.90751	3.29862e-145	6.53918e-141
ENMFB	Mir100hg	1.90107	2.83996e-145	5.62994e-141
ENMFB	Smarca2	1.90076	2.3477e-154	4.65408e-150
ENMFB	Crtap	1.90053	2.13936e-104	4.24107e-100
ENMFB	Gas1	1.88789	1.86396e-162	3.69512e-158
ENMFB	Lpp	1.87983	1.1761e-197	2.33151e-193
ENMFB	Nek6	1.8762	1.85162e-101	3.67065e-97
ENMFB	Atrnl1	1.87608	3.84738e-133	7.62705e-129
ENMFB	Cald1	1.86978	5.7223e-229	1.13439e-224
ENMFB	Plpp3	1.86869	9.9222e-96	1.96698e-91
ENMFB	Blvrb	1.86582	9.51136e-121	1.88553e-116
ENMFB	Fzd2	1.85341	1.1955e-135	2.36996e-131
ENMFB	Il6st	1.84862	1.33833e-71	2.65311e-67
ENMFB	Runx1t1	1.83638	3.01606e-177	5.97904e-173
ENMFB	Svil	1.83463	4.51927e-185	8.959e-181
ENMFB	Slc8a1	1.83432	6.36722e-89	1.26224e-84
ENMFB	Anxa6	1.82692	1.38085e-199	2.73739e-195
ENMFB	Mab21l2	1.81489	4.33405e-88	8.59183e-84
ENMFB	Ece1	1.81402	3.02026e-78	5.98736e-74
ENMFB	Selenom	1.8133	6.54645e-144	1.29777e-139
ENMFB	Plod2	1.80441	7.06287e-74	1.40014e-69
ENMFB	Cd302	1.80114	1.22124e-78	2.42098e-74
ENMFB	Cdc42ep5	1.79852	6.97347e-108	1.38242e-103
ENMFB	Actn1	1.79575	2.70975e-135	5.3718e-131
ENMFB	Gng12	1.79294	7.16594e-116	1.42058e-111
ENMFB	Zdbf2	1.78824	1.82691e-88	3.62167e-84
ENMFB	Ikbip	1.7873	1.00702e-90	1.99631e-86
ENMFB	Parp8	1.77892	1.79768e-65	3.56372e-61
ENMFB	Ephb1	1.76994	1.50257e-34	2.9787e-30
ENMFB	Flna	1.75886	3.84083e-139	7.61406e-135
ENMFB	Uba7	1.75654	1.97427e-66	3.91379e-62
ENMFB	Meg3	1.75427	2.11169e-297	4.18621e-293
ENMFB	Mfhas1	1.75045	8.59881e-49	1.70463e-44
ENMFB	Fosb	1.74747	9.89691e-68	1.96196e-63
ENMFB	Lgals1	1.73938	0	0
ENMFB	P3h3	1.73741	3.4016e-107	6.74333e-103
ENMFB	Pbx1	1.7344	1.18633e-241	2.35178e-237
ENMFB	Zfyve21	1.72882	6.60496e-100	1.30937e-95
ENMFB	Plpp1	1.72646	9.39584e-133	1.86263e-128
ENMFB	Antxr1	1.7024	1.07921e-75	2.13943e-71
ENMFB	Rora	1.69995	3.08673e-143	6.11913e-139
ENMFB	Pcdh9	1.69322	3.98334e-64	7.89657e-60
ENMFB	Arhgap10	1.68141	3.88769e-114	7.70697e-110
ENMFB	Emilin1	1.66647	5.52669e-122	1.09561e-117
ENMFB	Phlda1	1.6613	1.38566e-70	2.74693e-66
ENMFB	Col26a1	1.66073	5.12856e-55	1.01669e-50
ENMFB	Cacna1c	1.65384	3.67839e-71	7.29204e-67
ENMFB	Sgcd	1.63562	1.24043e-83	2.45902e-79
ENMFB	Rab34	1.63191	8.74674e-136	1.73395e-131
ENMFB	Dlc1	1.62761	3.08297e-145	6.11167e-141
ENMFB	Prr5	1.62724	1.01405e-61	2.01025e-57
ENMFB	Inpp5a	1.62576	1.00169e-52	1.98575e-48
ENMFB	Ctdspl	1.62239	7.96601e-56	1.57918e-51
ENMFB	Tshz2	1.62228	3.73474e-247	7.40375e-243
ENMFB	P3h4	1.62079	8.1368e-79	1.61304e-74
ENMFB	P3h2	1.61644	9.87547e-48	1.95771e-43
ENMFB	Mgmt	1.60296	1.24945e-62	2.47691e-58
ENMFB	Ptprk	1.60134	2.2905e-81	4.54069e-77
ENMFB	Sncaip	1.59898	1.47003e-55	2.91418e-51
ENMFB	Spaca6	1.59528	6.63525e-47	1.31537e-42
ENMFB	Fblim1	1.5894	1.34699e-87	2.67028e-83
ENMFB	Slc9a3r2	1.58292	2.53737e-41	5.03008e-37
ENMFB	Slc12a2	1.58228	5.56862e-38	1.10392e-33
ENMFB	Arid5b	1.57894	2.05301e-91	4.06989e-87
ENMFB	Rgma	1.56947	4.07497e-46	8.07822e-42
ENMFB	Plxdc2	1.56488	2.6941e-49	5.34078e-45
ENMFB	Trps1	1.55996	4.52532e-107	8.971e-103
ENMFB	Adam19	1.55986	2.00015e-61	3.9651e-57
ENMFB	Igfbp2	1.55728	2.54057e-49	5.03642e-45
ENMFB	Fkbp9	1.55186	4.52834e-109	8.97698e-105
ENMFB	Mcu	1.54844	7.87536e-63	1.56121e-58
ENMFB	Myadm	1.54771	4.71324e-60	9.34353e-56
ENMFB	Fbxl7	1.51759	6.94875e-134	1.37752e-129
ENMFB	Cd63	1.5165	1.06699e-188	2.1152e-184
ENMFB	Bambi	1.51632	2.02818e-46	4.02065e-42
ENMFB	B4galt1	1.51141	2.68677e-64	5.32626e-60
ENMFB	Lamb1	1.50678	4.49518e-88	8.91124e-84
ENMFB	Tmem176a	1.5066	3.19967e-77	6.34304e-73
ENMFB	Smarcd3	1.50468	2.97665e-48	5.90091e-44
ENMFB	G0s2	1.49995	8.19602e-51	1.62478e-46
ENMFB	Efemp2	1.49291	8.58155e-109	1.70121e-104
ENMFB	Myl6	1.4919	4.71497e-213	9.34695e-209
ENMFB	Gli3	1.48485	9.10754e-113	1.80548e-108
ENMFB	Rnd3	1.4768	1.06299e-68	2.10726e-64
ENMFB	Ptk7	1.46164	9.34355e-100	1.85227e-95
ENMFB	Fbn2	1.46005	6.8182e-148	1.35164e-143
ENMFB	Timp2	1.45748	2.73875e-89	5.4293e-85
ENMFB	Gli2	1.45504	1.92446e-55	3.81505e-51
ENMFB	Naaladl2	1.44937	7.6105e-48	1.50871e-43
ENMFB	Nfic	1.4478	2.72218e-65	5.39645e-61
ENMFB	Ccdc107	1.44606	7.34276e-56	1.45563e-51
ENMFB	Notch3	1.43997	1.8897e-56	3.74613e-52
ENMFB	Psd3	1.4376	1.06048e-57	2.10229e-53
ENMFB	Igdcc4	1.41902	3.40658e-47	6.7532e-43
ENMFB	Tnfrsf1a	1.41443	9.39287e-55	1.86204e-50
ENMFB	Ppp1r12b	1.40748	1.83974e-61	3.64711e-57
ENMFB	Prrg1	1.4027	1.95387e-42	3.87335e-38
ENMFB	Adgrl2	1.39383	3.74774e-77	7.42953e-73
ENMFB	Eml1	1.39338	7.59312e-40	1.50526e-35
ENMFB	Nfia	1.38638	2.98991e-190	5.9272e-186
ENMFB	Nlgn1	1.36785	1.56923e-37	3.11084e-33
ENMFB	Spry1	1.36438	3.23419e-24	6.41145e-20
ENMFB	Rreb1	1.36087	2.32417e-61	4.60743e-57
ENMFB	AY036118	1.34956	3.23926e-31	6.42151e-27
ENMFB	Egln3	1.33875	5.20495e-32	1.03183e-27
ENMFB	Cttnbp2	1.33462	1.05588e-28	2.09317e-24
ENMFB	Wdr60	1.33372	1.36717e-28	2.71027e-24
ENMFB	Wtip	1.33118	5.2788e-57	1.04647e-52
ENMFB	Rab30	1.33066	3.12397e-28	6.19295e-24
ENMFB	Tspan4	1.32902	1.46018e-40	2.89466e-36
ENMFB	Mfge8	1.3219	7.70508e-39	1.52746e-34
ENMFB	Tiparp	1.32147	5.47927e-41	1.08621e-36
ENMFB	Tshz3	1.31464	1.54051e-71	3.0539e-67
ENMFB	Gm42418	1.30718	1.53399e-44	3.04097e-40
ENMFB	Nfib	1.3069	1.48885e-142	2.95149e-138
ENMFB	Vcl	1.30226	1.35032e-44	2.67688e-40
ENMFB	Cdon	1.29978	1.11594e-37	2.21224e-33
ENMFB	Maged2	1.2995	3.79509e-130	7.52338e-126
ENMFB	Tcf7l1	1.29521	4.12848e-86	8.18431e-82
ENMFB	Vkorc1	1.29215	5.41824e-48	1.07411e-43
ENMFB	Card19	1.28618	1.64037e-40	3.25187e-36
ENMFB	Rgl1	1.28478	5.77266e-37	1.14437e-32
ENMFB	Nrp2	1.27775	5.24531e-40	1.03983e-35
ENMFB	Mpp1	1.26907	5.95966e-21	1.18144e-16
ENMFB	Slc50a1	1.26645	2.01961e-39	4.00367e-35
ENMFB	Triobp	1.25567	3.88109e-28	7.69387e-24
ENMFB	2310022B05Rik	1.25449	5.46649e-43	1.08368e-38
ENMFB	Prkd1	1.24793	1.36521e-21	2.7064e-17
ENMFB	Fgfr2	1.24055	1.08363e-70	2.14818e-66
ENMFB	Akap12	1.22906	7.97473e-53	1.58091e-48
ENMFB	Pdlim7	1.22862	2.06255e-47	4.0888e-43
ENMFB	Plp2	1.22449	6.27136e-36	1.24324e-31
ENMFB	Obsl1	1.2205	5.63141e-37	1.11637e-32
ENMFB	Adgrl3	1.21551	3.08177e-37	6.10931e-33
ENMFB	Igfbp4	1.21385	2.52198e-142	4.99957e-138
ENMFB	Junb	1.21192	3.0609e-23	6.06794e-19
ENMFB	Fkbp7	1.21063	4.38208e-50	8.68703e-46
ENMFB	Purb	1.20351	3.85472e-50	7.6416e-46
ENMFB	Bmp1	1.2029	2.58537e-48	5.12523e-44
ENMFB	Tgfbr2	1.19602	4.1484e-51	8.22378e-47
ENMFB	Armcx1	1.19496	8.79092e-38	1.74271e-33
ENMFB	Mfap2	1.18987	3.02255e-189	5.99189e-185
ENMFB	Gfpt1	1.18455	1.35437e-39	2.68491e-35
ENMFB	Fnbp1	1.17221	3.6364e-38	7.20879e-34
ENMFB	Sat1	1.17142	9.43331e-13	1.87006e-08
ENMFB	Hacd1	1.17067	2.26222e-26	4.48463e-22
ENMFB	Phlda3	1.17064	7.82585e-53	1.5514e-48
ENMFB	Tbc1d1	1.16036	7.88894e-26	1.5639e-21
ENMFB	Irf2bp2	1.15943	5.17351e-41	1.0256e-36
ENMFB	Txnip	1.15715	1.40559e-26	2.78644e-22
ENMFB	Myh10	1.157	3.35029e-67	6.64162e-63
ENMFB	Tmem131	1.15698	1.99866e-38	3.96215e-34
ENMFB	Mob3b	1.15554	3.41046e-31	6.7609e-27
ENMFB	Nynrin	1.15247	4.35787e-25	8.63905e-21
ENMFB	Opcml	1.15208	4.05594e-41	8.0405e-37
ENMFB	BC052040	1.15206	3.84454e-30	7.62142e-26
ENMFB	Mllt3	1.14889	4.42853e-37	8.77912e-33
ENMFB	Rab28	1.14865	8.20464e-43	1.62649e-38
ENMFB	Cdk14	1.14643	2.51561e-47	4.98694e-43
ENMFB	Rsu1	1.13955	4.01885e-68	7.96696e-64
ENMFB	Airn	1.13676	2.6045e-123	5.16316e-119
ENMFB	Tmed3	1.13661	1.55966e-39	3.09187e-35
ENMFB	Asph	1.13538	9.42431e-43	1.86828e-38
ENMFB	Stk3	1.12941	5.75527e-49	1.14092e-44
ENMFB	Fermt2	1.12868	2.20534e-59	4.37187e-55
ENMFB	Tmem263	1.12722	2.07503e-31	4.11355e-27
ENMFB	Fos	1.12134	4.96835e-44	9.84926e-40
ENMFB	Acaa2	1.1177	4.13155e-38	8.19038e-34
ENMFB	Efnb1	1.10698	7.01419e-27	1.39049e-22
ENMFB	Pcdh7	1.10638	1.60463e-60	3.18102e-56
ENMFB	Adamts10	1.09991	7.33916e-31	1.45492e-26
ENMFB	Uvrag	1.09505	8.7584e-32	1.73626e-27
ENMFB	Plekhg2	1.09015	2.49135e-25	4.93885e-21
ENMFB	Lrig1	1.08792	8.4688e-30	1.67885e-25
ENMFB	Dnajb4	1.08564	3.65133e-25	7.2384e-21
ENMFB	Stim1	1.08162	2.44902e-33	4.85493e-29
ENMFB	Mmp14	1.08141	4.78468e-61	9.48516e-57
ENMFB	Col5a2	1.08111	3.42289e-79	6.78554e-75
ENMFB	Acadsb	1.08069	4.76397e-28	9.4441e-24
ENMFB	Dipk1a	1.07855	8.78197e-28	1.74094e-23
ENMFB	Rest	1.07656	2.16166e-51	4.28528e-47
ENMFB	Sec31a	1.07198	2.47153e-39	4.89955e-35
ENMFB	Samd1	1.0712	2.01649e-20	3.99749e-16
ENMFB	Dab2ip	1.07045	5.70512e-37	1.13098e-32
ENMFB	Epb41l2	1.06909	8.13013e-35	1.61172e-30
ENMFB	Lmna	1.06819	2.51422e-28	4.98418e-24
ENMFB	Sept11	1.06757	2.43934e-56	4.83574e-52
ENMFB	Klhdc8b	1.06645	7.24189e-34	1.43563e-29
ENMFB	Twsg1	1.06172	2.70626e-22	5.36488e-18
ENMFB	Dap	1.0616	1.69425e-42	3.35868e-38
ENMFB	Lamp2	1.06009	4.19281e-37	8.31182e-33
ENMFB	Thra	1.04971	2.60425e-64	5.16266e-60
ENMFB	Cmtm3	1.04939	1.48784e-60	2.94949e-56
ENMFB	Nucb1	1.04385	1.48232e-36	2.93854e-32
ENMFB	Zfp36l1	1.04346	1.01566e-96	2.01345e-92
ENMFB	Sparc	1.04318	2.62027e-102	5.19442e-98
ENMFB	Bcl7c	1.03909	4.22265e-63	8.37098e-59
ENMFB	Impa2	1.03209	2.58316e-28	5.12085e-24
ENMFB	Mxra8	1.03077	2.80823e-22	5.56704e-18
ENMFB	Ehbp1	1.02747	3.89604e-36	7.7235e-32
ENMFB	Bcl2	1.02682	1.36642e-24	2.70879e-20
ENMFB	Prxl2c	1.02136	4.20163e-23	8.32931e-19
ENMFB	Lztfl1	1.02013	2.08023e-39	4.12384e-35
ENMFB	Olfml3	1.01253	2.04518e-35	4.05436e-31
ENMFB	Adgra2	1.01163	5.2465e-36	1.04007e-31
ENMFB	Esyt2	1.01125	6.48038e-27	1.28467e-22
ENMFB	Arrdc3	1.00942	1.61991e-23	3.21132e-19
ENMFB	Egr1	1.00761	2.36601e-31	4.69038e-27
ENMFB	Cpq	1.00714	5.35724e-34	1.06202e-29
ENMFB	Rabgap1l	1.00405	8.35189e-31	1.65568e-26
ENMFB	Cntln	1.00348	3.07704e-34	6.09992e-30
ENMFB	Myh9	0.998312	2.53427e-25	5.02395e-21
ENMFB	Zfyve16	0.98783	2.77892e-17	5.50894e-13
ENMFB	Pxdn	0.987689	6.91891e-25	1.3716e-20
ENMFB	Tmem39a	0.987505	1.02864e-29	2.03919e-25
ENMFB	Eea1	0.987018	1.44923e-30	2.87295e-26
ENMFB	Trip6	0.980335	7.44977e-45	1.47684e-40
ENMFB	Grn	0.980096	1.60974e-21	3.19115e-17
ENMFB	Nenf	0.976637	1.99779e-109	3.96043e-105
ENMFB	Zbtb44	0.974635	1.722e-24	3.41369e-20
ENMFB	Mdk	0.969998	7.61974e-236	1.51054e-231
ENMFB	Col11a1	0.965609	9.06367e-16	1.79678e-11
ENMFB	Rdm1	0.965378	1.87041e-25	3.7079e-21
ENMFB	Armcx3	0.963826	1.20152e-33	2.3819e-29
ENMFB	Pcbd2	0.962007	4.1436e-39	8.21427e-35
ENMFB	Ocrl	0.960989	2.05503e-19	4.07389e-15
ENMFB	Timp3	0.950064	6.3537e-38	1.25956e-33
ENMFB	Klhdc10	0.949372	6.86114e-28	1.36015e-23
ENMFB	Rcn1	0.946684	5.77294e-47	1.14443e-42
ENMFB	2210408I21Rik	0.944678	4.79498e-26	9.50557e-22
ENMFB	Plxnb2	0.943425	1.27458e-21	2.52672e-17
ENMFB	Lars2	0.940555	2.41092e-11	4.77941e-07
ENMFB	Zcchc24	0.937532	1.1093e-18	2.19908e-14
ENMFB	Tsc22d1	0.936421	5.49321e-97	1.08897e-92
ENMFB	Ccnd3	0.93158	1.82506e-103	3.618e-99
ENMFB	Rnft1	0.930485	5.83207e-21	1.15615e-16
ENMFB	Btbd3	0.929969	2.79331e-22	5.53746e-18
ENMFB	Cpe	0.929904	5.23457e-20	1.0377e-15
ENMFB	Aprt	0.928673	1.29971e-71	2.57654e-67
ENMFB	Sorcs2	0.927075	7.59085e-23	1.50481e-18
ENMFB	Ier5	0.924543	6.05335e-12	1.20002e-07
ENMFB	P4ha1	0.922638	1.15355e-23	2.28679e-19
ENMFB	Phf10	0.921603	9.19062e-15	1.82195e-10
ENMFB	Robo1	0.919718	4.41787e-37	8.75799e-33
ENMFB	Ccn1	0.919212	2.68328e-17	5.31933e-13
ENMFB	Agl	0.916939	5.00815e-13	9.92816e-09
ENMFB	Sulf2	0.916373	4.40659e-19	8.73562e-15
ENMFB	Tln1	0.914587	3.10542e-38	6.15619e-34
ENMFB	Fat1	0.910325	2.50183e-24	4.95962e-20
ENMFB	Nfe2l2	0.90953	3.08847e-27	6.12259e-23
ENMFB	Hcfc1r1	0.909239	2.28496e-32	4.5297e-28
ENMFB	Gpx7	0.908571	7.77246e-21	1.54081e-16
ENMFB	Usp46	0.907558	7.68704e-19	1.52388e-14
ENMFB	Pkd2	0.906027	2.00757e-21	3.97981e-17
ENMFB	Sgms1	0.905974	1.15273e-23	2.28517e-19
ENMFB	Tpd52l1	0.905851	1.68582e-12	3.34197e-08
ENMFB	Rassf8	0.905802	8.62281e-20	1.70939e-15
ENMFB	Serpinb6a	0.903766	3.64257e-33	7.22103e-29
ENMFB	Arhgef17	0.90365	8.19879e-19	1.62533e-14
ENMFB	Pofut2	0.903364	3.45829e-28	6.85571e-24
ENMFB	Pygb	0.90318	6.08018e-19	1.20533e-14
ENMFB	Kctd12	0.900718	1.31934e-43	2.61546e-39
ENMFB	Bet1l	0.898839	5.17167e-29	1.02523e-24
ENMFB	Gm14325	0.893596	9.11146e-23	1.80626e-18
ENMFB	Pam	0.893294	1.63905e-36	3.24925e-32
ENMFB	Kat6b	0.890128	1.37585e-20	2.72748e-16
ENMFB	Calu	0.887824	2.48318e-39	4.92266e-35
ENMFB	Unc5c	0.887819	9.30247e-116	1.84412e-111
ENMFB	Dstn	0.884331	1.94793e-13	3.86158e-09
ENMFB	Atn1	0.884044	1.06256e-23	2.10642e-19
ENMFB	Klhl29	0.875934	5.99612e-22	1.18867e-17
ENMFB	Pdgfa	0.874285	1.34943e-16	2.6751e-12
ENMFB	Rhoj	0.871325	7.27387e-29	1.44197e-24
ENMFB	Tubb6	0.868434	2.01226e-24	3.98911e-20
ENMFB	Negr1	0.86778	2.4384e-06	0.0483389
ENMFB	Prrc1	0.863198	3.9162e-21	7.76348e-17
ENMFB	Peak1	0.862502	1.35162e-19	2.67945e-15
ENMFB	Kdelr2	0.860175	1.28839e-40	2.5541e-36
ENMFB	Zbed3	0.858517	3.63171e-12	7.19949e-08
ENMFB	Atl3	0.856929	1.02779e-18	2.03749e-14
ENMFB	Ctdsp2	0.856207	1.30624e-25	2.58948e-21
ENMFB	Serpinh1	0.85463	4.00646e-121	7.9424e-117
ENMFB	Yap1	0.853797	3.92393e-26	7.7788e-22
ENMFB	Txndc5	0.851261	1.22667e-32	2.43175e-28
ENMFB	Prorsd1	0.850889	1.48459e-16	2.94306e-12
ENMFB	Atp2b1	0.849044	5.45207e-31	1.08082e-26
ENMFB	Ankrd24	0.845513	2.23983e-14	4.44024e-10
ENMFB	Btg3	0.844764	2.37301e-21	4.70426e-17
ENMFB	Slf2	0.843906	9.51336e-19	1.88593e-14
ENMFB	Meis1	0.841271	1.16775e-92	2.31495e-88
ENMFB	Epha4	0.839172	1.90755e-18	3.78152e-14
ENMFB	Laptm4a	0.838656	7.64888e-96	1.51631e-91
ENMFB	Neo1	0.836325	1.10093e-21	2.18248e-17
ENMFB	Btg2	0.836068	3.02985e-17	6.00637e-13
ENMFB	Ank3	0.834297	3.38742e-41	6.71521e-37
ENMFB	Ust	0.829683	2.73793e-18	5.42768e-14
ENMFB	Dock6	0.825845	5.63145e-17	1.11638e-12
ENMFB	Sec23a	0.822995	8.49616e-21	1.68428e-16
ENMFB	Efr3a	0.822332	1.84101e-20	3.64962e-16
ENMFB	Net1	0.820035	2.05509e-07	0.004074
ENMFB	Bloc1s1	0.8175	2.08929e-22	4.1418e-18
ENMFB	Reep5	0.817131	1.80043e-31	3.56917e-27
ENMFB	Stx8	0.808662	1.65906e-09	3.28893e-05
ENMFB	mt-Nd4l	0.808437	2.27775e-35	4.5154e-31
ENMFB	Kansl1l	0.806618	4.08105e-17	8.09027e-13
ENMFB	Elovl6	0.806176	1.60888e-09	3.18945e-05
ENMFB	Ugp2	0.805695	2.28288e-22	4.52558e-18
ENMFB	Dse	0.805121	2.35859e-19	4.67567e-15
ENMFB	Birc2	0.804018	4.16842e-13	8.26347e-09
ENMFB	Efhd2	0.803702	6.65618e-09	0.000131952
ENMFB	Dync2li1	0.800502	3.94847e-12	7.82745e-08
ENMFB	Mpdz	0.799038	4.54112e-21	9.00232e-17
ENMFB	Dcbld2	0.798951	1.95816e-11	3.88186e-07
ENMFB	Ppp2r3a	0.798589	7.81029e-24	1.54831e-19
ENMFB	Dguok	0.798332	6.78292e-28	1.34465e-23
ENMFB	Gulp1	0.79794	3.68378e-31	7.30273e-27
ENMFB	Vegfb	0.797418	3.28388e-30	6.50997e-26
ENMFB	Trerf1	0.795926	2.40235e-36	4.76242e-32
ENMFB	Hspb11	0.793945	4.72503e-23	9.3669e-19
ENMFB	Ski	0.792945	6.73153e-21	1.33446e-16
ENMFB	Ube2e2	0.792917	2.8503e-37	5.65043e-33
ENMFB	Tceal9	0.791826	8.37954e-146	1.66116e-141
ENMFB	Ly6e	0.790636	6.65217e-13	1.31873e-08
ENMFB	Dtd1	0.789186	2.44574e-14	4.84844e-10
ENMFB	Phc3	0.788092	3.70893e-14	7.35258e-10
ENMFB	Csrp2	0.787857	3.28573e-18	6.51364e-14
ENMFB	Mrtfb	0.785644	1.65685e-19	3.28454e-15
ENMFB	Sap30l	0.785074	9.39637e-20	1.86274e-15
ENMFB	Rbms2	0.785041	3.38509e-24	6.71061e-20
ENMFB	Flnb	0.785039	6.81876e-14	1.35175e-09
ENMFB	Sypl	0.784898	6.07449e-19	1.20421e-14
ENMFB	Rhobtb1	0.779569	5.30897e-11	1.05245e-06
ENMFB	Sys1	0.779365	3.24093e-35	6.42482e-31
ENMFB	Atp7a	0.778362	1.13138e-11	2.24285e-07
ENMFB	Sel1l	0.778128	1.59421e-17	3.16037e-13
ENMFB	Dgkh	0.777372	2.03988e-10	4.04386e-06
ENMFB	Chmp2b	0.774683	3.07045e-18	6.08686e-14
ENMFB	Cd81	0.772311	8.1267e-81	1.61104e-76
ENMFB	Klf12	0.770624	1.23946e-25	2.4571e-21
ENMFB	Ppfibp1	0.76999	1.19571e-20	2.37037e-16
ENMFB	Pttg1ip	0.769787	1.51977e-13	3.01279e-09
ENMFB	Prdm5	0.769606	1.14726e-17	2.27432e-13
ENMFB	Nagk	0.768577	1.44532e-15	2.8652e-11
ENMFB	Nfat5	0.767538	5.16682e-21	1.02427e-16
ENMFB	Tex264	0.767016	2.89121e-14	5.73153e-10
ENMFB	Dhrs4	0.766541	1.9499e-22	3.86549e-18
ENMFB	4932438A13Rik	0.762704	1.08193e-20	2.14482e-16
ENMFB	Efna4	0.761604	7.92636e-14	1.57132e-09
ENMFB	Bcl11a	0.761442	7.48115e-23	1.48306e-18
ENMFB	Tmem164	0.760216	2.32616e-26	4.61138e-22
ENMFB	Ckap4	0.758235	3.86862e-28	7.66915e-24
ENMFB	Sfr1	0.757	2.61918e-101	5.19227e-97
ENMFB	Map1lc3a	0.754562	1.43975e-74	2.85415e-70
ENMFB	Dynlt3	0.753816	1.11269e-10	2.20579e-06
ENMFB	Bag2	0.751018	1.18514e-12	2.34943e-08
ENMFB	Ech1	0.746305	2.09907e-21	4.1612e-17
ENMFB	Srpr	0.745104	2.09748e-23	4.15804e-19
ENMFB	Pold4	0.742891	7.34567e-15	1.45621e-10
ENMFB	Xbp1	0.742773	5.92858e-16	1.17528e-11
ENMFB	Tmem109	0.740967	6.22689e-17	1.23442e-12
ENMFB	Filip1l	0.740233	2.52485e-11	5.00525e-07
ENMFB	Sh3d19	0.738983	1.83726e-15	3.64219e-11
ENMFB	Degs1	0.738435	8.91395e-14	1.7671e-09
ENMFB	Ifi30	0.736518	4.19424e-10	8.31465e-06
ENMFB	Dad1	0.736131	4.5488e-98	9.01754e-94
ENMFB	Antxr2	0.735665	3.67775e-17	7.29077e-13
ENMFB	Itprid2	0.735072	1.6915e-14	3.35323e-10
ENMFB	Egflam	0.733184	9.8228e-21	1.94727e-16
ENMFB	Ryk	0.732659	5.02192e-20	9.95546e-16
ENMFB	Map4k3	0.730555	2.55007e-12	5.05527e-08
ENMFB	Ostf1	0.727539	8.07041e-16	1.59988e-11
ENMFB	Ifitm2	0.725953	1.07122e-151	2.1236e-147
ENMFB	Psme2	0.723426	3.51438e-31	6.9669e-27
ENMFB	2410006H16Rik	0.72317	2.58697e-51	5.12841e-47
ENMFB	Smim27	0.722897	1.3254e-10	2.62747e-06
ENMFB	Zup1	0.722455	1.50168e-09	2.97693e-05
ENMFB	Rdh14	0.721987	6.2957e-13	1.24806e-08
ENMFB	Lasp1	0.72081	1.56246e-13	3.09742e-09
ENMFB	Ppp1r12a	0.718298	1.68906e-30	3.3484e-26
ENMFB	Ttc37	0.717956	3.27305e-12	6.48848e-08
ENMFB	Gpx8	0.716949	1.43911e-30	2.8529e-26
ENMFB	Dpm3	0.714623	8.88806e-37	1.76197e-32
ENMFB	mt-Nd5	0.714014	3.859e-30	7.65009e-26
ENMFB	Nfe2l1	0.709975	2.04447e-10	4.05296e-06
ENMFB	Heatr5a	0.708075	2.03802e-09	4.04017e-05
ENMFB	Sema6a	0.707058	5.3009e-21	1.05085e-16
ENMFB	Cstb	0.706357	4.16011e-29	8.24701e-25
ENMFB	Mbd2	0.704976	2.34587e-14	4.65044e-10
ENMFB	Cep85l	0.704023	1.52342e-10	3.02003e-06
ENMFB	Snx3	0.703417	1.56925e-51	3.11088e-47
ENMFB	Oat	0.703	3.12536e-20	6.19572e-16
ENMFB	Nptn	0.702179	5.7481e-19	1.1395e-14
ENMFB	Golgb1	0.700222	1.78979e-23	3.54807e-19
ENMFB	Rmdn1	0.699202	1.94472e-12	3.85521e-08
ENMFB	Atxn7l1	0.698901	2.41489e-12	4.78729e-08
ENMFB	Rassf1	0.698666	2.63498e-17	5.22358e-13
ENMFB	Ppp2r5a	0.696915	1.6027e-12	3.1772e-08
ENMFB	Pdxdc1	0.696872	1.07691e-16	2.13486e-12
ENMFB	Trp53i13	0.696253	2.50676e-11	4.9694e-07
ENMFB	Itgb1	0.695717	2.67135e-64	5.29568e-60
ENMFB	Snx24	0.69461	1.44109e-08	0.000285683
ENMFB	Wwp1	0.692495	2.39193e-15	4.74176e-11
ENMFB	Phldb2	0.691986	4.93565e-17	9.78444e-13
ENMFB	Gng11	0.690941	5.05625e-22	1.00235e-17
ENMFB	Ccnd2	0.690644	4.62647e-58	9.17152e-54
ENMFB	Pstk	0.690432	1.55813e-12	3.08884e-08
ENMFB	Sppl2a	0.689738	4.1541e-12	8.2351e-08
ENMFB	Rap2c	0.686962	2.09415e-07	0.00415144
ENMFB	Rxylt1	0.686891	7.43994e-20	1.47489e-15
ENMFB	Nfkb1	0.685936	5.0341e-14	9.9796e-10
ENMFB	Colgalt1	0.685599	4.74056e-10	9.39768e-06
ENMFB	Mbnl1	0.685296	1.53643e-17	3.04582e-13
ENMFB	B2m	0.68512	2.72818e-18	5.40834e-14
ENMFB	Ndufa5	0.68435	2.50041e-63	4.95681e-59
ENMFB	Ttc28	0.682589	1.77481e-32	3.51838e-28
ENMFB	Ascc3	0.682116	1.09292e-16	2.16661e-12
ENMFB	Cachd1	0.682032	4.46876e-09	8.85886e-05
ENMFB	Sec14l1	0.681077	5.43326e-09	0.000107709
ENMFB	Smad5	0.680316	1.03207e-07	0.00204598
ENMFB	Platr25	0.67878	6.66051e-11	1.32038e-06
ENMFB	Zfp934	0.678283	1.81516e-11	3.59837e-07
ENMFB	Psap	0.675752	2.02805e-16	4.0204e-12
ENMFB	Ift57	0.67564	1.04684e-08	0.000207526
ENMFB	Ccdc90b	0.675216	9.59006e-14	1.90113e-09
ENMFB	Actn4	0.674938	4.91638e-26	9.74623e-22
ENMFB	Tet1	0.673826	1.52856e-06	0.0303021
ENMFB	Dctn6	0.673437	3.12837e-13	6.20168e-09
ENMFB	Cdk6	0.673209	6.11053e-23	1.21135e-18
ENMFB	Hes1	0.671623	8.80433e-15	1.74537e-10
ENMFB	Cbx6	0.671568	8.71175e-12	1.72702e-07
ENMFB	Selenos	0.670337	7.87458e-12	1.56106e-07
ENMFB	Ssbp2	0.669261	5.41386e-41	1.07324e-36
ENMFB	Farp1	0.668124	2.27566e-18	4.51128e-14
ENMFB	Ethe1	0.666366	1.54307e-08	0.000305899
ENMFB	Ccdc8	0.664993	4.18574e-14	8.29782e-10
ENMFB	Shisa5	0.66427	4.07915e-12	8.08651e-08
ENMFB	Galnt2	0.66217	3.84872e-16	7.62971e-12
ENMFB	Zeb1	0.661974	5.05149e-14	1.00141e-09
ENMFB	Ercc6l2	0.661945	1.12857e-10	2.23727e-06
ENMFB	Uba5	0.661049	2.44283e-17	4.84267e-13
ENMFB	Lrch1	0.659957	2.58564e-16	5.12577e-12
ENMFB	Hdlbp	0.658376	8.6538e-26	1.71553e-21
ENMFB	Wasf2	0.656275	1.00561e-22	1.99352e-18
ENMFB	Crtc3	0.655551	1.8061e-09	3.58042e-05
ENMFB	Tmem106b	0.655262	7.7919e-11	1.54467e-06
ENMFB	Dnmt3a	0.651797	2.74167e-21	5.43508e-17
ENMFB	Eml4	0.65162	1.97211e-25	3.90951e-21
ENMFB	Dlg1	0.648636	2.97888e-20	5.90533e-16
ENMFB	Syap1	0.646852	2.40266e-07	0.00476303
ENMFB	Sumf2	0.642937	1.65001e-11	3.27099e-07
ENMFB	Acat1	0.641421	3.39765e-19	6.7355e-15
ENMFB	Yipf5	0.641209	4.1734e-15	8.27334e-11
ENMFB	Usp25	0.640744	2.309e-07	0.00457736
ENMFB	Itm2c	0.640219	1.99749e-20	3.95982e-16
ENMFB	Pdzrn3	0.639938	1.67662e-32	3.32373e-28
ENMFB	Klhl22	0.639256	2.27247e-07	0.00450494
ENMFB	Snap23	0.636465	1.90431e-15	3.77511e-11
ENMFB	Phpt1	0.636343	3.75247e-16	7.43889e-12
ENMFB	Suco	0.634161	2.30565e-10	4.57073e-06
ENMFB	Galk1	0.632807	1.56199e-19	3.09649e-15
ENMFB	Ltv1	0.631785	2.07065e-09	4.10486e-05
ENMFB	Sesn1	0.631488	5.54e-07	0.0109825
ENMFB	Add3	0.630802	8.94962e-07	0.0177417
ENMFB	Scai	0.629579	4.52988e-10	8.98003e-06
ENMFB	Dchs1	0.62828	4.46273e-08	0.000884691
ENMFB	Kdelr1	0.627671	2.46777e-27	4.89212e-23
ENMFB	Tigd2	0.625762	1.14649e-08	0.00022728
ENMFB	Nsa2	0.625563	1.17593e-56	2.33116e-52
ENMFB	Zfp771	0.624435	5.56992e-20	1.10418e-15
ENMFB	Pip4k2a	0.6235	2.16693e-07	0.00429573
ENMFB	Ptms	0.622817	2.37448e-51	4.70718e-47
ENMFB	Gnl1	0.621911	7.95943e-10	1.57788e-05
ENMFB	Dcaf6	0.621479	5.82441e-12	1.15463e-07
ENMFB	F2r	0.621203	5.87883e-07	0.0116542
ENMFB	Prdx5	0.62103	3.75921e-21	7.45227e-17
ENMFB	1810058I24Rik	0.621012	1.35726e-43	2.69062e-39
ENMFB	Foxp1	0.620228	5.97331e-19	1.18415e-14
ENMFB	Vasp	0.619459	2.04238e-11	4.04881e-07
ENMFB	Grhpr	0.616786	5.94538e-09	0.000117861
ENMFB	Daam1	0.616255	4.09316e-09	8.11428e-05
ENMFB	Tbrg1	0.615391	5.50607e-18	1.09152e-13
ENMFB	Cyhr1	0.614399	1.56753e-11	3.10747e-07
ENMFB	Fer	0.611496	2.6302e-11	5.21411e-07
ENMFB	Fhit	0.610325	4.36923e-08	0.000866155
ENMFB	Tsc22d2	0.6073	9.29501e-10	1.84264e-05
ENMFB	Slc39a1	0.605744	7.05202e-10	1.39799e-05
ENMFB	Akt1	0.603764	2.77234e-12	5.49588e-08
ENMFB	Traf5	0.602635	1.26274e-14	2.50326e-10
ENMFB	Tasor	0.602089	1.73084e-09	3.43122e-05
ENMFB	Cdkn1c	0.600606	1.64607e-68	3.26317e-64
ENMFB	Cep112	0.600601	8.38378e-15	1.662e-10
ENMFB	Mier1	0.600468	1.14915e-16	2.27807e-12
ENMFB	Ppp1r12c	0.599817	1.90158e-09	3.76969e-05
ENMFB	Rbbp7	0.598346	1.64266e-33	3.25641e-29
ENMFB	Tmem256	0.597531	7.85025e-39	1.55623e-34
ENMFB	Acbd3	0.596381	1.0065e-08	0.000199529
ENMFB	Rabac1	0.596276	5.63606e-19	1.11729e-14
ENMFB	Sec22b	0.596151	4.98926e-13	9.89071e-09
ENMFB	Mlec	0.595765	1.99604e-17	3.95695e-13
ENMFB	Chd3	0.595397	4.37411e-32	8.67124e-28
ENMFB	Lrp6	0.594233	1.50153e-14	2.97662e-10
ENMFB	Ctdsp1	0.594185	5.17015e-12	1.02493e-07
ENMFB	Ppic	0.593755	5.60698e-28	1.11153e-23
ENMFB	Hsd17b10	0.592987	6.80267e-32	1.34856e-27
ENMFB	Snx9	0.592566	1.71752e-07	0.00340482
ENMFB	Pdia6	0.592321	1.8732e-37	3.71343e-33
ENMFB	Aff3	0.590664	7.18777e-11	1.4249e-06
ENMFB	Fam120a	0.590545	5.63684e-11	1.11745e-06
ENMFB	Mfsd10	0.589646	1.35116e-07	0.00267853
ENMFB	Nid1	0.589039	2.18866e-10	4.33879e-06
ENMFB	Herpud1	0.588873	2.70585e-08	0.000536408
ENMFB	Alas1	0.58788	2.96596e-07	0.00587972
ENMFB	Pcgf2	0.587689	1.27045e-09	2.51854e-05
ENMFB	Mia3	0.587672	9.98939e-11	1.9803e-06
ENMFB	Cnot6l	0.586466	1.53764e-09	3.04821e-05
ENMFB	Hexa	0.586048	1.1921e-10	2.36322e-06
ENMFB	Rab13	0.586011	2.51406e-14	4.98386e-10
ENMFB	Hspa5	0.585746	7.27066e-30	1.44134e-25
ENMFB	Ostc	0.585438	1.90337e-33	3.77324e-29
ENMFB	Zfhx3	0.585282	2.55017e-22	5.05546e-18
ENMFB	Ebpl	0.5844	3.51156e-08	0.000696132
ENMFB	Jund	0.583922	1.19998e-22	2.37884e-18
ENMFB	Stx5a	0.583659	5.23063e-13	1.03692e-08
ENMFB	Dcaf10	0.582035	6.70506e-08	0.00132921
ENMFB	Lman1	0.581866	2.06574e-15	4.09512e-11
ENMFB	Arnt	0.5793	1.0767e-09	2.13444e-05
ENMFB	Tnrc18	0.579283	5.10584e-13	1.01218e-08
ENMFB	Etv6	0.578459	8.32233e-12	1.64982e-07
ENMFB	Mob1a	0.577511	8.25894e-07	0.0163725
ENMFB	Kcnq1ot1	0.575732	5.21879e-17	1.03457e-12
ENMFB	Igsf3	0.574709	1.18902e-06	0.0235712
ENMFB	Isyna1	0.573539	5.39363e-08	0.00106923
ENMFB	Csad	0.573034	1.7866e-10	3.54175e-06
ENMFB	Czib	0.573019	6.44054e-13	1.27677e-08
ENMFB	Gpr180	0.572781	6.07419e-11	1.20415e-06
ENMFB	Ext1	0.571927	9.04602e-13	1.79328e-08
ENMFB	Psme1	0.570735	1.77442e-14	3.51762e-10
ENMFB	Glt8d1	0.569427	3.91149e-10	7.75413e-06
ENMFB	Gatd1	0.568885	6.75605e-09	0.000133932
ENMFB	Tspan5	0.568372	1.44251e-08	0.000285964
ENMFB	Sntb2	0.567885	1.02945e-09	2.04077e-05
ENMFB	Sdc1	0.567796	1.11582e-10	2.212e-06
ENMFB	Surf4	0.567259	2.16913e-12	4.30007e-08
ENMFB	Ift81	0.567023	8.17562e-08	0.00162074
ENMFB	Cox20	0.566692	2.47413e-11	4.90471e-07
ENMFB	Rpn1	0.56636	1.02941e-11	2.04071e-07
ENMFB	Rab12	0.563708	1.42663e-13	2.82815e-09
ENMFB	Tsc22d4	0.563129	9.39342e-15	1.86215e-10
ENMFB	6330403K07Rik	0.562687	1.84842e-22	3.66432e-18
ENMFB	Ift20	0.562465	6.43779e-14	1.27623e-09
ENMFB	Zfp354c	0.562306	2.79031e-07	0.00553152
ENMFB	Clcc1	0.561738	1.63633e-07	0.00324387
ENMFB	Pgap2	0.561603	2.37042e-07	0.00469912
ENMFB	2310039H08Rik	0.560342	1.22889e-09	2.43615e-05
ENMFB	Emc2	0.55959	3.79878e-07	0.0075307
ENMFB	Nin	0.558005	2.40979e-07	0.00477717
ENMFB	Acsl3	0.556309	2.33396e-06	0.0462684
ENMFB	Eif2s3y	0.554808	7.4064e-09	0.000146825
ENMFB	Hipk3	0.552259	3.35972e-12	6.66032e-08
ENMFB	Foxp4	0.551839	1.82627e-07	0.00362039
ENMFB	Rida	0.551511	2.22196e-07	0.00440481
ENMFB	Med13l	0.549216	5.34507e-10	1.05961e-05
ENMFB	Usp8	0.54903	2.05889e-08	0.000408154
ENMFB	Erlec1	0.548267	6.85966e-10	1.35986e-05
ENMFB	Prdx4	0.547277	1.98414e-24	3.93336e-20
ENMFB	Tdrd3	0.546559	3.15721e-08	0.000625885
ENMFB	Tead1	0.546157	1.59384e-20	3.15963e-16
ENMFB	Ankrd12	0.545297	5.25653e-09	0.000104205
ENMFB	Klhl23	0.543879	1.49431e-08	0.000296232
ENMFB	Cltc	0.540893	4.59157e-13	9.10232e-09
ENMFB	Cul3	0.540809	3.97351e-11	7.87708e-07
ENMFB	Cr1l	0.539923	1.2445e-07	0.0024671
ENMFB	Myl12a	0.539408	6.26779e-43	1.24253e-38
ENMFB	Atxn7	0.537511	5.72273e-07	0.0113447
ENMFB	Mrps16	0.53599	4.53307e-21	8.98636e-17
ENMFB	P4hb	0.535743	4.24847e-16	8.42216e-12
ENMFB	Mospd3	0.534255	1.00279e-06	0.0198793
ENMFB	Arcn1	0.53423	7.32113e-13	1.45134e-08
ENMFB	Sri	0.534088	3.30396e-19	6.54978e-15
ENMFB	Commd3	0.53377	1.08811e-18	2.15707e-14
ENMFB	mt-Nd3	0.533602	4.52765e-24	8.97562e-20
ENMFB	Fnip1	0.533439	2.24215e-06	0.0444484
ENMFB	Abhd14a	0.532238	1.92545e-07	0.00381701
ENMFB	Pbx3	0.532197	2.80706e-13	5.56471e-09
ENMFB	Pigyl	0.530226	1.15388e-11	2.28745e-07
ENMFB	Cmss1	0.529265	9.79372e-09	0.000194151
ENMFB	Rnh1	0.529244	3.33963e-09	6.62048e-05
ENMFB	Nbdy	0.528218	8.74053e-14	1.73272e-09
ENMFB	Krtcap2	0.528101	8.5538e-35	1.6957e-30
ENMFB	Ric1	0.526725	7.36734e-09	0.00014605
ENMFB	Pex3	0.526695	1.22353e-06	0.0242553
ENMFB	Ufsp2	0.526378	3.01303e-08	0.000597303
ENMFB	Fgfr1	0.525462	1.56049e-09	3.09351e-05
ENMFB	Sec61g	0.523759	7.35685e-83	1.45842e-78
ENMFB	Laptm4b	0.522632	1.89058e-07	0.00374789
ENMFB	Atf7	0.521975	3.71841e-07	0.00737139
ENMFB	Nit2	0.521494	1.68061e-10	3.33164e-06
ENMFB	Mpc2	0.521284	1.10912e-22	2.19872e-18
ENMFB	Rsrp1	0.520133	4.1541e-28	8.23508e-24
ENMFB	Bmyc	0.519197	3.96962e-11	7.86937e-07
ENMFB	Tacc1	0.519004	2.97793e-09	5.90345e-05
ENMFB	Copa	0.518653	1.92165e-14	3.80947e-10
ENMFB	Fxyd1	0.51775	2.44482e-12	4.8466e-08
ENMFB	Mettl1	0.515402	3.24087e-13	6.4247e-09
ENMFB	Nrbp1	0.515373	1.0198e-07	0.00202165
ENMFB	Malat1	0.514445	1.67419e-74	3.31892e-70
ENMFB	Srgap2	0.514347	6.78713e-12	1.34548e-07
ENMFB	Ddost	0.51349	3.79656e-22	7.52631e-18
ENMFB	Mef2a	0.513439	6.90533e-11	1.36891e-06
ENMFB	Usp47	0.512547	6.75234e-13	1.33858e-08
ENMFB	Hsp90b1	0.511667	9.86187e-24	1.95502e-19
ENMFB	Armcx2	0.511175	1.30753e-10	2.59205e-06
ENMFB	Eid2	0.51067	5.66429e-11	1.12289e-06
ENMFB	Mapkapk2	0.509542	1.66897e-12	3.30856e-08
ENMFB	Ginm1	0.507962	1.87013e-06	0.0370734
ENMFB	Svbp	0.507738	8.32057e-24	1.64947e-19
ENMFB	Cyb5a	0.505488	1.68573e-20	3.34179e-16
ENMFB	Fez2	0.50249	1.01984e-06	0.0202174
ENMFB	mt-Co2	0.500425	8.0463e-50	1.5951e-45
ENMFB	Mprip	0.50039	9.13306e-11	1.81054e-06
ENMFB	Mycbp	0.499553	1.37659e-09	2.72896e-05
ENMFB	Cenpb	0.499431	7.85771e-07	0.0155771
ENMFB	Eri3	0.498663	4.39916e-12	8.72089e-08
ENMFB	Dpm1	0.497049	1.26458e-11	2.50689e-07
ENMFB	Prkd3	0.496602	1.90616e-09	3.77878e-05
ENMFB	Rap1b	0.494474	3.82737e-19	7.58738e-15
ENMFB	Arhgap5	0.493929	2.57481e-16	5.1043e-12
ENMFB	Bcl9	0.493248	2.04371e-09	4.05144e-05
ENMFB	Btbd7	0.492952	1.06102e-12	2.10336e-08
ENMFB	Purg	0.492809	5.13598e-10	1.01816e-05
ENMFB	Dnajc10	0.492605	1.49261e-07	0.00295895
ENMFB	Ddx50	0.490888	1.21335e-14	2.40535e-10
ENMFB	Ybx3	0.489672	7.4544e-13	1.47776e-08
ENMFB	Sqstm1	0.488482	3.32733e-11	6.5961e-07
ENMFB	Copb1	0.486721	3.86206e-12	7.65614e-08
ENMFB	Macrod2	0.486016	8.83479e-08	0.00175141
ENMFB	1110065P20Rik	0.48261	1.01256e-08	0.000200731
ENMFB	Ndufa3	0.482513	2.46268e-37	4.88202e-33
ENMFB	Tmem176b	0.481067	8.01709e-16	1.58931e-11
ENMFB	Taf7	0.48031	1.63842e-07	0.003248
ENMFB	Fth1	0.479982	1.28883e-105	2.55498e-101
ENMFB	Ssr3	0.479872	1.08556e-12	2.15201e-08
ENMFB	Syce2	0.47903	8.61696e-08	0.00170823
ENMFB	Magt1	0.47827	3.7265e-10	7.38742e-06
ENMFB	Ifnar2	0.477499	2.28929e-08	0.000453828
ENMFB	9530068E07Rik	0.477081	1.55534e-10	3.08331e-06
ENMFB	Slc25a36	0.475567	8.56655e-07	0.0169823
ENMFB	Fam162a	0.47524	2.36128e-19	4.681e-15
ENMFB	Lamc1	0.475132	1.77644e-11	3.52162e-07
ENMFB	Aip	0.472452	1.24403e-08	0.000246617
ENMFB	Tnrc6b	0.471786	2.98079e-17	5.90911e-13
ENMFB	Tvp23b	0.470698	4.45738e-07	0.00883631
ENMFB	Naxe	0.469486	3.84549e-08	0.000762331
ENMFB	Ext2	0.468913	2.53456e-09	5.02451e-05
ENMFB	Lpgat1	0.468675	1.11479e-07	0.00220997
ENMFB	Uso1	0.467876	5.84893e-07	0.0115949
ENMFB	Add1	0.467751	7.85634e-09	0.000155744
ENMFB	Pard3b	0.467089	4.72273e-12	9.36233e-08
ENMFB	Impad1	0.464583	4.97218e-07	0.00985686
ENMFB	Eid1	0.463403	3.60997e-26	7.1564e-22
ENMFB	Acaa1a	0.463189	1.23676e-07	0.00245175
ENMFB	Trip11	0.462921	1.76585e-07	0.00350062
ENMFB	Ift74	0.462011	6.68839e-07	0.0132591
ENMFB	Uqcrb	0.461618	6.25599e-34	1.24019e-29
ENMFB	Mosmo	0.460805	1.03709e-06	0.0205593
ENMFB	Cetn2	0.460801	4.07592e-08	0.000808011
ENMFB	Cd164	0.460656	1.13791e-07	0.00225579
ENMFB	Elk3	0.459806	1.83984e-11	3.64729e-07
ENMFB	Prkacb	0.458253	7.3761e-09	0.000146224
ENMFB	Abcd3	0.458028	7.44152e-09	0.000147521
ENMFB	Anxa5	0.457623	1.32578e-13	2.62823e-09
ENMFB	Gmds	0.455662	9.86299e-07	0.0195524
ENMFB	Etfa	0.455446	1.26487e-08	0.000250747
ENMFB	Etfb	0.453788	2.15299e-21	4.26808e-17
ENMFB	Lims1	0.453497	7.61778e-11	1.51015e-06
ENMFB	Sp3	0.452723	7.30788e-07	0.0144871
ENMFB	1810037I17Rik	0.452671	2.17478e-10	4.31129e-06
ENMFB	Bbx	0.452619	6.20133e-07	0.0122935
ENMFB	Bet1	0.452457	3.53023e-08	0.000699833
ENMFB	Acap2	0.452062	4.71946e-07	0.00935586
ENMFB	Chrac1	0.451026	7.39261e-08	0.00146551
ENMFB	9430038I01Rik	0.450322	9.00171e-08	0.0017845
ENMFB	Tm9sf1	0.44978	1.20156e-08	0.000238198
ENMFB	Pdia4	0.448607	3.32666e-09	6.59477e-05
ENMFB	Dnajc3	0.447485	1.00447e-07	0.00199126
ENMFB	Fchsd2	0.447168	1.70483e-09	3.37966e-05
ENMFB	Atox1	0.445978	6.36367e-23	1.26153e-18
ENMFB	Ccny	0.445146	1.70217e-10	3.37438e-06
ENMFB	Eif4ebp1	0.443381	1.15363e-09	2.28696e-05
ENMFB	Clint1	0.442291	5.45307e-09	0.000108102
ENMFB	Snhg1	0.442126	1.25281e-18	2.48357e-14
ENMFB	Zfp260	0.441745	7.33222e-08	0.00145354
ENMFB	mt-Nd4	0.440695	2.97348e-66	5.89463e-62
ENMFB	Ppp1cb	0.440238	2.31072e-10	4.58077e-06
ENMFB	Ndufa11	0.437474	4.70023e-32	9.31773e-28
ENMFB	Bnc2	0.437384	4.52705e-23	8.97442e-19
ENMFB	Timm17b	0.437321	1.8687e-11	3.70452e-07
ENMFB	mt-Nd2	0.435125	1.07855e-38	2.13812e-34
ENMFB	Fcho2	0.433921	2.22832e-06	0.0441743
ENMFB	Arf5	0.432335	4.62178e-30	9.16221e-26
ENMFB	Pdk3	0.432001	3.30116e-10	6.54421e-06
ENMFB	Sdf2	0.431884	4.13221e-10	8.19169e-06
ENMFB	Apip	0.430872	2.44472e-07	0.0048464
ENMFB	Trim44	0.427708	3.21152e-07	0.00636652
ENMFB	Ost4	0.426951	8.46259e-27	1.67762e-22
ENMFB	Dtx3	0.424683	1.21052e-06	0.0239973
ENMFB	Fam92a	0.418978	1.18616e-08	0.000235143
ENMFB	Sf3b5	0.416717	1.01288e-14	2.00793e-10
ENMFB	Tpm4	0.415749	3.60222e-18	7.14104e-14
ENMFB	Nrep	0.41468	1.58178e-11	3.13573e-07
ENMFB	Picalm	0.414662	1.61463e-07	0.00320085
ENMFB	Tpi1	0.414167	2.08798e-21	4.13922e-17
ENMFB	Copb2	0.413731	6.13928e-07	0.0121705
ENMFB	Tmem179b	0.411541	1.94181e-06	0.0384945
ENMFB	Tcf7l2	0.410784	2.25673e-11	4.47374e-07
ENMFB	Ssr2	0.410616	1.76316e-17	3.49529e-13
ENMFB	Clic4	0.408107	1.03714e-06	0.0205602
ENMFB	Gm11808	0.407189	3.34632e-08	0.000663374
ENMFB	Sh3bgrl	0.406431	9.58099e-12	1.89933e-07
ENMFB	Fundc2	0.405995	1.36131e-20	2.69866e-16
ENMFB	Fbxl17	0.404127	3.75334e-09	7.44062e-05
ENMFB	Aamp	0.401548	3.77805e-10	7.48961e-06
ENMFB	Erbin	0.40098	1.4724e-09	2.91889e-05
ENMFB	Hnrnpa0	0.399839	6.1153e-17	1.2123e-12
ENMFB	Aldh2	0.399476	6.64412e-07	0.0131713
ENMFB	Rp9	0.397917	2.42927e-12	4.81579e-08
ENMFB	Idh2	0.396432	1.39834e-17	2.77206e-13
ENMFB	Wls	0.394725	1.62053e-10	3.21253e-06
ENMFB	Tut4	0.394045	4.7783e-13	9.47251e-09
ENMFB	Bcap31	0.391277	5.37622e-07	0.0106578
ENMFB	Zfp148	0.389739	4.22104e-08	0.000836779
ENMFB	Eci2	0.389679	3.55294e-07	0.00704334
ENMFB	Mrpl33	0.3862	1.96565e-16	3.89671e-12
ENMFB	Lix1l	0.38503	1.70113e-08	0.000337232
ENMFB	Rhoc	0.384937	9.14554e-11	1.81301e-06
ENMFB	Churc1	0.381151	3.55928e-07	0.00705591
ENMFB	Cetn3	0.380041	5.46517e-11	1.08342e-06
ENMFB	Sptssa	0.378678	3.55073e-11	7.03896e-07
ENMFB	Pdia3	0.37849	2.41099e-15	4.77955e-11
ENMFB	Anapc13	0.377124	3.43957e-13	6.81861e-09
ENMFB	Capns1	0.374473	2.78851e-09	5.52794e-05
ENMFB	Pkn2	0.373074	8.91314e-08	0.00176694
ENMFB	Rps26	0.372851	1.86408e-78	3.69535e-74
ENMFB	Snhg8	0.372623	1.70951e-12	3.38893e-08
ENMFB	Myo9a	0.370544	8.53122e-08	0.00169123
ENMFB	Drap1	0.370474	1.56227e-13	3.09705e-09
ENMFB	Tm9sf3	0.369757	4.13422e-07	0.00819568
ENMFB	Hmgn2	0.368101	4.44102e-33	8.80388e-29
ENMFB	Golt1b	0.366651	7.91918e-07	0.015699
ENMFB	Gnas	0.364876	4.88255e-62	9.67917e-58
ENMFB	Spcs1	0.362156	1.66356e-18	3.29783e-14
ENMFB	Jak1	0.361984	3.73532e-07	0.0074049
ENMFB	Arl1	0.359992	1.14971e-08	0.000227918
ENMFB	Rpl30	0.358692	2.60882e-39	5.17173e-35
ENMFB	Sar1a	0.358574	3.07127e-08	0.000608849
ENMFB	Ptp4a2	0.35759	1.01247e-09	2.00713e-05
ENMFB	Eif4a2	0.357161	8.05386e-11	1.5966e-06
ENMFB	Siva1	0.353011	7.63976e-19	1.51451e-14
ENMFB	Gas5	0.352375	2.76542e-36	5.48216e-32
ENMFB	Ppm1a	0.350316	2.04807e-06	0.0406009
ENMFB	Ndufa8	0.34672	1.50965e-12	2.99273e-08
ENMFB	Ppib	0.342442	6.31507e-19	1.2519e-14
ENMFB	Elob	0.339954	2.70242e-49	5.35727e-45
ENMFB	Srp9	0.338136	3.56776e-11	7.07273e-07
ENMFB	Ndufa6	0.336632	1.71052e-13	3.39093e-09
ENMFB	Atp5e	0.335003	5.09481e-34	1.00999e-29
ENMFB	Tmem167	0.334943	2.47002e-14	4.89657e-10
ENMFB	Anapc11	0.331492	2.40165e-06	0.0476103
ENMFB	Cnpy2	0.323816	4.36533e-07	0.00865382
ENMFB	Ndufb2	0.32261	8.96661e-13	1.77754e-08
ENMFB	Cox6c	0.321931	6.37267e-32	1.26332e-27
ENMFB	Stag1	0.32131	6.27277e-10	1.24351e-05
ENMFB	Serf2	0.316524	9.69477e-47	1.92189e-42
ENMFB	Slc38a2	0.316282	1.31245e-06	0.0260179
ENMFB	Rps21	0.313558	1.35811e-26	2.69231e-22
ENMFB	Trmt112	0.311356	4.73999e-10	9.39656e-06
ENMFB	Tmed9	0.310984	3.54108e-11	7.01983e-07
ENMFB	Rpl35a	0.30784	8.03404e-88	1.59267e-83
ENMFB	Uqcr10	0.307029	1.08925e-21	2.15934e-17
ENMFB	Luc7l2	0.306832	1.17723e-11	2.33373e-07
ENMFB	Gabarap	0.306573	1.41604e-17	2.80715e-13
ENMFB	Smap1	0.305148	1.33462e-07	0.00264576
ENMFB	Rpl39	0.304742	2.9568e-46	5.86156e-42
ENMFB	Pde4b	0.304545	2.83328e-09	5.6167e-05
ENMFB	Ssr4	0.304016	1.99037e-08	0.000394572
ENMFB	Tmem258	0.303059	3.48117e-12	6.90108e-08
ENMFB	C1d	0.302787	3.27166e-07	0.00648574
ENMFB	Itm2b	0.30226	2.54673e-07	0.00504864
ENMFB	Grb10	0.302128	5.57342e-23	1.10488e-18
ENMFB	Nedd4	0.300901	1.42397e-27	2.82287e-23
ENMFB	Sub1	0.292833	3.68338e-25	7.30194e-21
ENMFB	Ndufb4	0.291676	2.78637e-08	0.00055237
ENMFB	Esd	0.28753	1.73381e-08	0.000343711
ENMFB	Mrps24	0.28088	9.88027e-07	0.0195866
ENMFB	Cdc42	0.280866	3.69013e-19	7.31532e-15
ENMFB	Pafah1b3	0.271507	2.24381e-06	0.0444812
ENMFB	Rps20	0.268422	1.31182e-40	2.60055e-36
ENMFB	Prrc2c	0.265677	1.41669e-08	0.000280844
ENMFB	Pfdn5	0.262209	7.70328e-27	1.5271e-22
ENMFB	mt-Cytb	0.261712	9.7228e-37	1.92745e-32
ENMFB	Ndufc1	0.253697	1.66188e-08	0.00032945
ENMFB	Rpl34	0.252998	2.23829e-47	4.43718e-43
ENMFB	Ndufa4	0.24978	3.18486e-17	6.31366e-13
ENMFB	Atxn7l3b	0.244643	7.44462e-12	1.47582e-07
ENMFB	Rps27	0.244616	1.49299e-56	2.95971e-52
ENMFB	Scand1	0.243534	1.43197e-08	0.000283873
ENMFB	Selenof	0.243149	1.52593e-13	3.02501e-09
ENMFB	Clic1	0.240564	2.24964e-08	0.000445969
ENMFB	Sec61b	0.240491	1.04426e-10	2.07014e-06
ENMFB	Rps15a	0.239855	3.8516e-60	7.6354e-56
ENMFB	Ndufa13	0.235994	3.29897e-14	6.53988e-10
ENMFB	Atp5k	0.235882	5.19739e-11	1.03033e-06
ENMFB	Ndufb11	0.235418	3.91734e-10	7.76573e-06
ENMFB	Ndufa2	0.231728	5.34859e-17	1.0603e-12
ENMFB	Arf4	0.230344	2.86121e-10	5.67206e-06
ENMFB	Gng5	0.230344	6.02754e-17	1.1949e-12
ENMFB	Rps28	0.226791	3.1664e-38	6.27707e-34
ENMFB	Rpl9	0.226216	2.94269e-55	5.83358e-51
ENMFB	Tomm6	0.223138	2.17334e-10	4.30843e-06
ENMFB	Rpl28	0.220806	1.12651e-41	2.23319e-37
ENMFB	Bex3	0.219473	5.91752e-10	1.17309e-05
ENMFB	Cfdp1	0.219069	1.341e-12	2.65839e-08
ENMFB	Gnai2	0.21858	2.00356e-07	0.00397186
ENMFB	Atp5mpl	0.218515	1.04595e-09	2.0735e-05
ENMFB	Uqcrh	0.211695	2.37888e-17	4.71589e-13
ENMFB	Pdcd5	0.201826	4.34036e-07	0.00860433
ENMFB	Rpl22	0.193859	2.13987e-25	4.24207e-21
ENMFB	Rpl22l1	0.193765	4.23393e-13	8.39335e-09
ENMFB	Rpl37a	0.192534	7.68504e-45	1.52348e-40
ENMFB	Atp5md	0.18933	1.29873e-10	2.57461e-06
ENMFB	Atp5g3	0.18922	1.85819e-06	0.0368368
ENMFB	Rpl27a	0.185672	2.64709e-33	5.24759e-29
ENMFB	Snrpd2	0.183649	6.06011e-12	1.20136e-07
ENMFB	Rps29	0.18248	1.19579e-38	2.37054e-34
ENMFB	Cox5b	0.171196	3.67612e-08	0.000728753
ENMFB	Pfn1	0.171109	9.72973e-12	1.92882e-07
ENMFB	Rps10	0.170621	2.26878e-24	4.49763e-20
ENMFB	mt-Co1	0.168171	1.49428e-12	2.96227e-08
ENMFB	Uba52	0.161578	1.14514e-11	2.27012e-07
ENMFB	Rpl37	0.161277	3.2168e-26	6.37698e-22
ENMFB	Rps24	0.158829	1.93315e-23	3.83228e-19
ENMFB	Txn1	0.157187	2.05828e-06	0.0408034
ENMFB	Atp5j	0.156189	9.88009e-09	0.000195863
ENMFB	Rps19	0.153793	1.1302e-17	2.24051e-13
ENMFB	H3f3b	0.153042	2.21205e-10	4.38516e-06
ENMFB	Atp5j2	0.147874	1.90799e-08	0.00037824
ENMFB	Rpl23	0.142568	1.06873e-23	2.11864e-19
ENMFB	Tmsb10	0.141	6.15481e-16	1.22013e-11
ENMFB	Atp5l	0.138245	3.92948e-07	0.0077898
ENMFB	Rpl36	0.136828	2.78573e-16	5.52243e-12
ENMFB	Rps13	0.132211	7.61641e-17	1.50988e-12
ENMFB	Rpl38	0.128165	2.02045e-11	4.00535e-07
ENMFB	Rps27a	0.124747	6.12312e-18	1.21385e-13
ENMFB	Rpl24	0.119331	6.2663e-17	1.24223e-12
ENMFB	Selenow	0.110804	2.5671e-07	0.00508902
ENMFB	Fau	0.107353	4.69132e-14	9.30006e-10
ENMFB	Rpl41	0.106648	2.15591e-13	4.27387e-09
ENMFB	Rpl13	0.106265	1.52623e-12	3.0256e-08
ENMFB	Naca	0.105079	2.42311e-09	4.80357e-05
ENMFB	Rpl36a	0.101981	8.64167e-09	0.000171313

## Sheet: BranchA_markers
cluster	gene	log2FC	P value	adjusted P value
BranchA	Cartpt	6.63761	0	0
BranchA	Ntng1	5.28103	0	0
BranchA	Vip	4.80136	0	0
BranchA	Islr2	4.56622	0	0
BranchA	Cntnap5a	4.43401	0	0
BranchA	Ptprr	4.26169	0	0
BranchA	Sgcz	4.21957	0	0
BranchA	Sncg	4.07336	0	0
BranchA	Kcnd2	4.06884	0	0
BranchA	9530059O14Rik	3.99208	0	0
BranchA	Chst8	3.92344	0	0
BranchA	Cntn3	3.8027	0	0
BranchA	Myl1	3.52656	0	0
BranchA	Prph	3.44494	0	0
BranchA	Rbfox3	3.39844	0	0
BranchA	Tnr	3.37938	0	0
BranchA	Ache	3.30786	0	0
BranchA	Scn3b	3.27333	0	0
BranchA	Snhg11	3.27253	0	0
BranchA	Nrg1	3.25395	0	0
BranchA	Sgpp2	3.24026	0	0
BranchA	Slc5a7	3.21594	0	0
BranchA	Mapt	3.21371	0	0
BranchA	Ralyl	3.19762	0	0
BranchA	Ablim1	3.16702	0	0
BranchA	Ina	3.14529	0	0
BranchA	Hs6st3	3.09321	0	0
BranchA	Kctd12	3.05907	0	0
BranchA	Stmn2	3.05444	0	0
BranchA	Scn3a	3.05089	0	0
BranchA	Gria2	3.03887	0	0
BranchA	Nacad	3.01304	0	0
BranchA	Scn9a	2.97259	0	0
BranchA	Resp18	2.97042	0	0
BranchA	Apba1	2.9606	0	0
BranchA	Onecut2	2.94829	0	0
BranchA	Ppm1h	2.90541	0	0
BranchA	Tppp3	2.90414	0	0
BranchA	Celf6	2.87776	0	0
BranchA	Kcna5	2.87499	0	0
BranchA	Pde4b	2.85854	0	0
BranchA	Nav3	2.85022	0	0
BranchA	Lix1	2.84782	0	0
BranchA	Mt3	2.84698	0	0
BranchA	Ly6h	2.8376	0	0
BranchA	Nefl	2.83663	0	0
BranchA	Zcchc12	2.83535	0	0
BranchA	Pou2f2	2.83533	0	0
BranchA	Stmn4	2.79017	0	0
BranchA	Ptprn	2.77803	0	0
BranchA	Gm2464	2.7624	0	0
BranchA	Pfkp	2.75845	0	0
BranchA	Snca	2.75585	0	0
BranchA	Tmem178b	2.75105	0	0
BranchA	Trim67	2.74695	0	0
BranchA	Etv1	2.74469	0	0
BranchA	Kcnq2	2.7423	0	0
BranchA	Stmn3	2.72657	0	0
BranchA	Map6	2.72214	0	0
BranchA	Dact1	2.70524	0	0
BranchA	Jph4	2.6892	0	0
BranchA	Rtn1	2.68475	0	0
BranchA	Gnao1	2.67993	0	0
BranchA	Celf5	2.67326	0	0
BranchA	Dcx	2.66248	0	0
BranchA	Ndrg4	2.65177	0	0
BranchA	Celf4	2.65131	0	0
BranchA	Akap6	2.63777	0	0
BranchA	Kif5a	2.63544	0	0
BranchA	Syn2	2.6278	0	0
BranchA	Hecw1	2.61144	0	0
BranchA	Arhgap22	2.59818	0	0
BranchA	Parvb	2.5849	0	0
BranchA	Pcsk1n	2.54583	0	0
BranchA	Khdrbs2	2.54358	0	0
BranchA	Nrsn1	2.54276	0	0
BranchA	Actl6b	2.53287	0	0
BranchA	Syn1	2.51142	0	0
BranchA	Kcnma1	2.50752	0	0
BranchA	A530058N18Rik	2.50114	0	0
BranchA	Syngr3	2.49922	0	0
BranchA	Tmod1	2.4955	0	0
BranchA	Gjd2	2.4953	0	0
BranchA	Nap1l5	2.48618	0	0
BranchA	Ncam2	2.48207	0	0
BranchA	Prkar1b	2.47314	0	0
BranchA	Proser2	2.46517	0	0
BranchA	Dusp8	2.46199	0	0
BranchA	Bmpr1b	2.45873	0	0
BranchA	Bmerb1	2.45556	0	0
BranchA	Nrxn2	2.44752	0	0
BranchA	Ttc9b	2.43808	0	0
BranchA	Nrxn1	2.42305	0	0
BranchA	Minar2	2.42243	0	0
BranchA	Lrrn3	2.41323	0	0
BranchA	Fam13c	2.40867	0	0
BranchA	Gng3	2.40734	0	0
BranchA	Pcdh15	2.40242	0	0
BranchA	Lrp1b	2.40192	0	0
BranchA	Sez6l2	2.39244	0	0
BranchA	Sh3gl2	2.39139	0	0
BranchA	Slc18a3	2.3887	0	0
BranchA	Fam89a	2.38491	0	0
BranchA	Ccser1	2.38416	0	0
BranchA	Rab6b	2.38	0	0
BranchA	Slc2a3	2.37906	0	0
BranchA	Cacna1b	2.37808	0	0
BranchA	Fam57b	2.37645	0	0
BranchA	Asic4	2.37322	0	0
BranchA	Sult4a1	2.36482	0	0
BranchA	Cnr1	2.35652	0	0
BranchA	Jph3	2.33812	0	0
BranchA	Olfm1	2.33718	0	0
BranchA	Snap91	2.32907	0	0
BranchA	Fam155a	2.32166	0	0
BranchA	Cystm1	2.3165	0	0
BranchA	Gm2990	2.31441	0	0
BranchA	Fkbp1b	2.29593	0	0
BranchA	Gng8	2.2945	0	0
BranchA	Cnih2	2.29394	0	0
BranchA	Nmnat2	2.28756	0	0
BranchA	Mllt11	2.28137	0	0
BranchA	Ubash3b	2.28041	0	0
BranchA	Kcnb2	2.27456	0	0
BranchA	Cend1	2.2695	0	0
BranchA	Rgs17	2.25554	0	0
BranchA	Gnaz	2.25497	0	0
BranchA	Sema6d	2.24341	0	0
BranchA	Kcnt2	2.22826	0	0
BranchA	Ccdc92	2.22498	0	0
BranchA	Syt4	2.22261	0	0
BranchA	Aplp1	2.21909	0	0
BranchA	Csmd3	2.21895	0	0
BranchA	Kcnc2	2.21361	0	0
BranchA	Ptprn2	2.20648	0	0
BranchA	Cyb561	2.19961	0	0
BranchA	Edil3	2.19681	0	0
BranchA	Atp1b1	2.1962	0	0
BranchA	Gm15398	2.19119	0	0
BranchA	Pik3cd	2.18898	0	0
BranchA	Fxyd7	2.18725	0	0
BranchA	Egfem1	2.18722	0	0
BranchA	Ksr2	2.17327	0	0
BranchA	Spock2	2.17239	0	0
BranchA	Myt1l	2.17085	0	0
BranchA	Rcan2	2.16729	0	0
BranchA	Sv2a	2.15648	0	0
BranchA	Tubb2a	2.15587	0	0
BranchA	Unc79	2.15365	0	0
BranchA	Svop	2.15023	0	0
BranchA	4930590L20Rik	2.14998	0	0
BranchA	Tenm2	2.14406	0	0
BranchA	Xkr4	2.14109	0	0
BranchA	Reep2	2.13792	0	0
BranchA	Dgki	2.1164	0	0
BranchA	Chat	2.10754	0	0
BranchA	Phactr3	2.10689	0	0
BranchA	Ctnna2	2.10616	0	0
BranchA	Dnajc6	2.1016	0	0
BranchA	Fbll1	2.10156	0	0
BranchA	Ppfia2	2.0992	0	0
BranchA	Ank3	2.09906	0	0
BranchA	Tafa2	2.09749	0	0
BranchA	Arhgap26	2.09671	0	0
BranchA	Dner	2.08318	0	0
BranchA	Rab3a	2.07572	0	0
BranchA	Spock3	2.07304	0	0
BranchA	Trim46	2.07022	0	0
BranchA	Ttbk1	2.0676	0	0
BranchA	Nsg2	2.05526	0	0
BranchA	Man2a1	2.05168	0	0
BranchA	C130073E24Rik	2.04729	0	0
BranchA	Slc7a14	2.03819	0	0
BranchA	L1cam	2.03742	0	0
BranchA	Kcnip4	2.02957	0	0
BranchA	Cadm3	2.02634	0	0
BranchA	Lrp11	2.02021	0	0
BranchA	Sorl1	2.01044	0	0
BranchA	Cntn1	2.00955	0	0
BranchA	March11	2.00783	0	0
BranchA	Coro1a	1.99942	0	0
BranchA	B230216N24Rik	1.9993	0	0
BranchA	Dpysl5	1.99065	0	0
BranchA	Fstl5	1.98701	0	0
BranchA	Tagln3	1.98311	0	0
BranchA	Dpp6	1.98051	0	0
BranchA	Ank2	1.97471	0	0
BranchA	Grk3	1.9724	0	0
BranchA	Nyap1	1.96603	0	0
BranchA	Dnm3	1.95105	0	0
BranchA	Rab33a	1.94953	0	0
BranchA	Lrrtm4	1.94149	0	0
BranchA	Ap3b2	1.9317	0	0
BranchA	Cxxc4	1.92753	0	0
BranchA	Reep1	1.92654	0	0
BranchA	Adcyap1	1.91371	0	0
BranchA	Doc2b	1.9074	0	0
BranchA	Hmgcll1	1.90389	0	0
BranchA	Plekha6	1.8981	0	0
BranchA	Garnl3	1.89502	0	0
BranchA	Gramd1b	1.89074	0	0
BranchA	Mapk10	1.8812	0	0
BranchA	Prkce	1.87202	0	0
BranchA	Rusc1	1.87032	0	0
BranchA	Anks1b	1.86995	0	0
BranchA	Pclo	1.86713	0	0
BranchA	Map1b	1.86536	0	0
BranchA	Smpd3	1.86076	0	0
BranchA	Phlda1	1.83666	0	0
BranchA	Fam219a	1.8331	0	0
BranchA	Dscam	1.83236	0	0
BranchA	Zcchc18	1.82771	0	0
BranchA	Fhod3	1.82419	0	0
BranchA	Stxbp5l	1.82187	0	0
BranchA	Pcsk2	1.81923	0	0
BranchA	Rab3c	1.81907	0	0
BranchA	Gm26871	1.81898	0	0
BranchA	Dbh	1.81421	0	0
BranchA	Tubb3	1.81338	0	0
BranchA	Unc13a	1.81222	0	0
BranchA	Rap1gap2	1.8051	0	0
BranchA	Gap43	1.80492	0	0
BranchA	Nrg3	1.79998	0	0
BranchA	Arhgdig	1.79702	0	0
BranchA	Snap25	1.797	0	0
BranchA	Rgs4	1.79453	0	0
BranchA	Atp8a2	1.79056	0	0
BranchA	Chrm2	1.78453	0	0
BranchA	Mapk8ip2	1.78198	0	0
BranchA	Cbarp	1.78153	0	0
BranchA	Nap1l2	1.78083	0	0
BranchA	Fgf14	1.77965	0	0
BranchA	Bicdl1	1.77693	0	0
BranchA	Elavl3	1.77469	0	0
BranchA	Rac3	1.77367	0	0
BranchA	Atl1	1.77321	0	0
BranchA	Gdap1	1.76591	0	0
BranchA	Epb41l1	1.76278	0	0
BranchA	Arhgef28	1.75988	0	0
BranchA	Kif5c	1.7593	0	0
BranchA	Tmem169	1.75384	0	0
BranchA	Kif1a	1.74968	0	0
BranchA	Phyhipl	1.74846	0	0
BranchA	Gabrb3	1.74463	0	0
BranchA	Dok6	1.73771	0	0
BranchA	Prkcb	1.73611	0	0
BranchA	Kcnq3	1.7332	0	0
BranchA	Tubb4a	1.72876	0	0
BranchA	Ndst4	1.71767	0	0
BranchA	Nova2	1.71443	0	0
BranchA	Rusc2	1.71326	0	0
BranchA	Prkcz	1.70863	0	0
BranchA	Klf7	1.70314	0	0
BranchA	Clmp	1.70252	0	0
BranchA	Tubb2b	1.70178	0	0
BranchA	Rundc3a	1.69994	0	0
BranchA	Snrpn	1.69991	0	0
BranchA	Ass1	1.69918	0	0
BranchA	Tub	1.69725	0	0
BranchA	Scg3	1.69615	0	0
BranchA	Scrt1	1.69005	0	0
BranchA	Arl4a	1.6799	0	0
BranchA	Pak7	1.67742	0	0
BranchA	Emc9	1.66684	0	0
BranchA	Nefm	1.66644	0	0
BranchA	S100a10	1.66155	0	0
BranchA	Rims2	1.65962	0	0
BranchA	Grik1	1.65527	0	0
BranchA	Olfm2	1.65299	0	0
BranchA	Rundc3b	1.6523	0	0
BranchA	Pld5	1.64614	0	0
BranchA	Caly	1.64522	0	0
BranchA	Elavl2	1.64304	0	0
BranchA	Crmp1	1.64023	0	0
BranchA	Gm14964	1.63076	0	0
BranchA	Zfp804a	1.62593	0	0
BranchA	Slit2	1.62547	0	0
BranchA	Nrg3os	1.62435	0	0
BranchA	Mtus1	1.62356	0	0
BranchA	St8sia2	1.62344	0	0
BranchA	Trib2	1.61983	0	0
BranchA	Tceal5	1.61876	0	0
BranchA	Nyap2	1.61808	0	0
BranchA	Ncan	1.61373	0	0
BranchA	Gprin1	1.61265	0	0
BranchA	Chrna5	1.61088	0	0
BranchA	Tspyl4	1.6097	0	0
BranchA	Snhg14	1.60777	0	0
BranchA	Kcnk2	1.60763	0	0
BranchA	Rufy3	1.60689	0	0
BranchA	Hecw2	1.60378	0	0
BranchA	Tyro3	1.59551	0	0
BranchA	Tspan17	1.59257	0	0
BranchA	Syt17	1.58422	0	0
BranchA	Elavl4	1.58411	0	0
BranchA	Dlgap2	1.58393	0	0
BranchA	Atxn1	1.57967	0	0
BranchA	Pirt	1.56806	0	0
BranchA	Slc6a15	1.56794	0	0
BranchA	Cib2	1.5647	0	0
BranchA	Srrm3	1.55711	0	0
BranchA	Fry	1.55632	0	0
BranchA	Chga	1.55437	0	0
BranchA	Pde10a	1.55378	0	0
BranchA	Pcbp3	1.55046	0	0
BranchA	Frmpd4	1.5504	0	0
BranchA	Tshz3	1.54474	0	0
BranchA	Kcnab1	1.53743	0	0
BranchA	Jazf1	1.5356	0	0
BranchA	Ppp2r5b	1.53486	0	0
BranchA	Fam78b	1.53172	0	0
BranchA	Meg3	1.52353	0	0
BranchA	Fam20c	1.51942	0	0
BranchA	Fbxl16	1.5171	0	0
BranchA	Map9	1.51699	0	0
BranchA	Gm12709	1.51649	0	0
BranchA	Dlg2	1.51609	0	0
BranchA	Cdk5r1	1.51235	0	0
BranchA	Xpr1	1.50624	0	0
BranchA	Nol4	1.50623	0	0
BranchA	Scrn1	1.50616	0	0
BranchA	Klc1	1.50221	0	0
BranchA	Acot9	1.50095	0	0
BranchA	9330182L06Rik	1.49733	0	0
BranchA	Efnb3	1.49627	0	0
BranchA	Tmem200a	1.49401	0	0
BranchA	Ppp1r1a	1.4881	0	0
BranchA	Rtn2	1.47969	0	0
BranchA	Rims3	1.4755	0	0
BranchA	Napb	1.47548	0	0
BranchA	Gal	1.47265	0	0
BranchA	Snx32	1.47024	0	0
BranchA	Socs2	1.46837	0	0
BranchA	Hist3h2a	1.46635	0	0
BranchA	Taok3	1.46553	0	0
BranchA	Uchl1	1.46444	0	0
BranchA	Dbndd1	1.46234	0	0
BranchA	Shtn1	1.46163	0	0
BranchA	Ydjc	1.4601	0	0
BranchA	Enox1	1.45983	0	0
BranchA	Atcay	1.45535	0	0
BranchA	Gm20642	1.45267	0	0
BranchA	Syt6	1.44851	0	0
BranchA	Rasl10b	1.44522	0	0
BranchA	Sema6a	1.44217	0	0
BranchA	Pnck	1.44019	0	0
BranchA	Slco3a1	1.43594	0	0
BranchA	Nav2	1.43017	0	0
BranchA	Vat1	1.42984	0	0
BranchA	Osbpl6	1.42839	0	0
BranchA	Acot7	1.42829	0	0
BranchA	Trim36	1.42614	0	0
BranchA	Pgm2l1	1.42344	0	0
BranchA	Them4	1.42188	0	0
BranchA	Mgst3	1.42096	0	0
BranchA	Gdap1l1	1.41621	0	0
BranchA	Mapre3	1.41599	0	0
BranchA	Hmgcs1	1.40973	0	0
BranchA	Stx1a	1.40422	0	0
BranchA	Cpeb2	1.40312	0	0
BranchA	Dlgap1	1.40279	0	0
BranchA	Dpf1	1.40264	0	0
BranchA	Syp	1.4026	0	0
BranchA	Dusp26	1.4019	0	0
BranchA	Tmod2	1.39952	0	0
BranchA	Apc2	1.39662	0	0
BranchA	Serp2	1.39324	0	0
BranchA	Cacna1a	1.39168	0	0
BranchA	Cxadr	1.38752	0	0
BranchA	Zdhhc14	1.38658	0	0
BranchA	Soga3	1.38613	0	0
BranchA	Slc4a4	1.3856	0	0
BranchA	Cpe	1.3856	0	0
BranchA	Syt1	1.38506	0	0
BranchA	Mcf2l	1.38127	0	0
BranchA	Dpysl3	1.38007	0	0
BranchA	Gng2	1.37948	0	0
BranchA	Rian	1.377	0	0
BranchA	Eml5	1.36937	0	0
BranchA	Hs3st5	1.36501	0	0
BranchA	Camk2n2	1.36486	0	0
BranchA	Gabbr1	1.36477	0	0
BranchA	Spire2	1.36177	0	0
BranchA	Arpp21	1.35319	0	0
BranchA	Add2	1.35271	0	0
BranchA	Enho	1.35267	0	0
BranchA	Gcnt2	1.34921	0	0
BranchA	Arhgap33	1.34917	0	0
BranchA	Ggt7	1.34845	0	0
BranchA	Nol3	1.3451	0	0
BranchA	Syn3	1.33374	0	0
BranchA	Astn2	1.33312	0	0
BranchA	Eml6	1.33298	0	0
BranchA	Slc10a4	1.33264	0	0
BranchA	9330159F19Rik	1.3262	0	0
BranchA	Cpeb4	1.32595	0	0
BranchA	Xkr6	1.32556	0	0
BranchA	Tns3	1.32347	0	0
BranchA	Cacna1c	1.31884	0	0
BranchA	Lin7a	1.31819	0	0
BranchA	Dcc	1.31632	0	0
BranchA	Gpr22	1.31395	0	0
BranchA	Azin2	1.31181	0	0
BranchA	Dock10	1.31156	0	0
BranchA	Chgb	1.31066	0	0
BranchA	Arid3b	1.30667	0	0
BranchA	Arl8a	1.30276	0	0
BranchA	Kcnh8	1.30073	0	0
BranchA	Plppr2	1.2996	0	0
BranchA	Cnksr2	1.29718	0	0
BranchA	Rbfox1	1.29592	0	0
BranchA	Cpeb3	1.29349	0	0
BranchA	Plk2	1.29336	1.28468e-294	2.54675e-290
BranchA	Plcxd3	1.29107	0	0
BranchA	Asphd2	1.29006	0	0
BranchA	Kif26a	1.28944	0	0
BranchA	Spred3	1.28739	0	0
BranchA	Kidins220	1.28145	0	0
BranchA	Agtpbp1	1.28143	0	0
BranchA	Parp6	1.28091	0	0
BranchA	Vamp2	1.2805	0	0
BranchA	Phox2a	1.27766	0	0
BranchA	Slco5a1	1.27688	0	0
BranchA	Ncs1	1.27651	0	0
BranchA	Inpp4a	1.27588	0	0
BranchA	Gdi1	1.27584	0	0
BranchA	Erc2	1.27387	0	0
BranchA	Mapk11	1.27196	0	0
BranchA	Stxbp1	1.27175	0	0
BranchA	Clvs1	1.26948	0	0
BranchA	D430019H16Rik	1.26859	0	0
BranchA	Dixdc1	1.26489	0	0
BranchA	Usp29	1.2645	0	0
BranchA	Negr1	1.2625	0	0
BranchA	Lhfpl4	1.25808	0	0
BranchA	Nrxn3	1.2574	0	0
BranchA	Mturn	1.25396	0	0
BranchA	5330434G04Rik	1.25191	0	0
BranchA	Plcl1	1.24883	0	0
BranchA	Sobp	1.24603	0	0
BranchA	Casz1	1.24484	0	0
BranchA	Myt1	1.24478	0	0
BranchA	Lrrn2	1.24008	0	0
BranchA	Cdh12	1.23909	0	0
BranchA	Adgrl1	1.23905	0	0
BranchA	Samd10	1.23833	0	0
BranchA	Slit3	1.23397	0	0
BranchA	Jakmip2	1.23305	0	0
BranchA	Galnt13	1.23304	0	0
BranchA	Tln2	1.23204	0	0
BranchA	Slc8a1	1.22897	0	0
BranchA	Lrrc4c	1.22865	0	0
BranchA	Rnf208	1.22761	0	0
BranchA	Cacnb3	1.22358	0	0
BranchA	Slc29a4	1.2189	0	0
BranchA	Cadm1	1.21878	0	0
BranchA	Fam171b	1.21388	0	0
BranchA	Stx7	1.21297	0	0
BranchA	Zdhhc9	1.21272	0	0
BranchA	Hoxb5	1.21105	0	0
BranchA	Unc13b	1.20964	0	0
BranchA	Atp6v0a1	1.20952	0	0
BranchA	Spock1	1.20947	0	0
BranchA	Tmem108	1.20585	0	0
BranchA	Amph	1.2047	0	0
BranchA	Grina	1.19929	0	0
BranchA	Sphkap	1.19734	0	0
BranchA	Basp1	1.19531	0	0
BranchA	St8sia1	1.19526	0	0
BranchA	Map4	1.19139	0	0
BranchA	Zfp811	1.189	0	0
BranchA	Synj1	1.18651	0	0
BranchA	Rsph9	1.183	0	0
BranchA	Sh3yl1	1.18076	0	0
BranchA	Wdr47	1.17823	0	0
BranchA	Zbtb46	1.17178	0	0
BranchA	AI413582	1.17109	0	0
BranchA	Pde4dip	1.17024	0	0
BranchA	Ptprg	1.16726	0	0
BranchA	Scn8a	1.16672	0	0
BranchA	Eef2k	1.16599	0	0
BranchA	Ak1	1.15993	0	0
BranchA	Parm1	1.15987	0	0
BranchA	Sgip1	1.15942	0	0
BranchA	Porcn	1.15924	0	0
BranchA	Prtn3	1.15844	0	0
BranchA	Stard10	1.15538	0	0
BranchA	C1qtnf4	1.1536	0	0
BranchA	Akap17b	1.15276	0	0
BranchA	Pak3	1.15053	0	0
BranchA	Pnmal1	1.14789	0	0
BranchA	Cacna2d1	1.13882	0	0
BranchA	Ctnnd2	1.13798	0	0
BranchA	Cyth3	1.13495	0	0
BranchA	Wwc2	1.13341	0	0
BranchA	Hebp2	1.13023	1.09179e-302	2.16436e-298
BranchA	Unc5c	1.12556	0	0
BranchA	Dlgap3	1.12289	0	0
BranchA	Gm2694	1.12248	0	0
BranchA	Adcyap1r1	1.12159	0	0
BranchA	Hist3h2ba	1.12103	0	0
BranchA	B630019K06Rik	1.11808	0	0
BranchA	Cd200	1.11746	0	0
BranchA	Tmeff2	1.11519	0	0
BranchA	Nudt10	1.11101	0	0
BranchA	Bsn	1.1109	0	0
BranchA	Stat5b	1.11048	0	0
BranchA	Slc25a1	1.10972	0	0
BranchA	Nsg1	1.10951	0	0
BranchA	Ebf3	1.10784	0	0
BranchA	Dmxl2	1.1073	0	0
BranchA	Map3k13	1.10722	0	0
BranchA	Lyst	1.10694	0	0
BranchA	Mpp3	1.10666	0	0
BranchA	Magee1	1.10663	0	0
BranchA	Nipa1	1.10654	0	0
BranchA	Zfp9	1.10492	0	0
BranchA	Kcnq5	1.10458	0	0
BranchA	Prkx	1.10183	0	0
BranchA	Nudt11	1.09909	0	0
BranchA	Shc2	1.09865	0	0
BranchA	Efr3b	1.09801	0	0
BranchA	Wnk2	1.09618	0	0
BranchA	4931428F04Rik	1.09574	0	0
BranchA	Slc43a2	1.09104	0	0
BranchA	Mras	1.09053	0	0
BranchA	Ankrd6	1.08863	0	0
BranchA	Cntfr	1.08706	0	0
BranchA	Sept3	1.08535	0	0
BranchA	Tbx3	1.08275	0	0
BranchA	Ttll1	1.08214	0	0
BranchA	Pik3r1	1.07907	0	0
BranchA	Tmem35a	1.07494	0	0
BranchA	Auts2	1.07449	0	0
BranchA	Atp9a	1.07336	0	0
BranchA	Bex2	1.07335	0	0
BranchA	Gm11817	1.07296	0	0
BranchA	Lrp8	1.07192	5.32394e-308	1.05542e-303
BranchA	Ehd3	1.0663	1.4646e-307	2.90342e-303
BranchA	Celf3	1.06593	0	0
BranchA	Asxl3	1.06576	0	0
BranchA	Zfhx2	1.06568	0	0
BranchA	Ppm1e	1.06529	0	0
BranchA	B3galnt1	1.05833	6.05306e-304	1.19996e-299
BranchA	Phactr1	1.05655	0	0
BranchA	Pak1	1.05306	0	0
BranchA	Syt14	1.05302	0	0
BranchA	Peg13	1.05264	0	0
BranchA	Ccdc136	1.04984	0	0
BranchA	Srgap3	1.04963	0	0
BranchA	Sorcs2	1.04784	0	0
BranchA	Abca7	1.04762	0	0
BranchA	Elovl4	1.04508	0	0
BranchA	Chn1	1.04104	0	0
BranchA	Trp53inp2	1.04068	0	0
BranchA	Gm26782	1.04058	0	0
BranchA	Gpr45	1.0389	0	0
BranchA	Tmem246	1.03827	0	0
BranchA	Fdps	1.03805	0	0
BranchA	Sorbs2	1.03588	0	0
BranchA	Srrm4	1.03344	0	0
BranchA	Phf21b	1.03233	0	0
BranchA	F8a	1.032	3.33843e-302	6.61811e-298
BranchA	Cnst	1.03149	0	0
BranchA	Ahcyl2	1.03087	0	0
BranchA	Cdc42ep3	1.03035	0	0
BranchA	Cux2	1.02876	0	0
BranchA	Cttnbp2	1.02743	0	0
BranchA	Stx2	1.02681	0	0
BranchA	Meis3	1.02572	0	0
BranchA	Apbb1	1.02533	0	0
BranchA	Csrnp3	1.02401	0	0
BranchA	Bend5	1.02268	0	0
BranchA	Stxbp5	1.0218	0	0
BranchA	Zc2hc1a	1.02042	0	0
BranchA	Cdkn2d	1.01997	0	0
BranchA	Fdft1	1.0196	0	0
BranchA	Scube1	1.01783	0	0
BranchA	Abca3	1.0165	0	0
BranchA	Shf	1.01563	9.86489e-267	1.95562e-262
BranchA	Tuba1a	1.01125	0	0
BranchA	Rgs7	1.00973	0	0
BranchA	Ndn	1.00958	0	0
BranchA	Chodl	1.00916	0	0
BranchA	Ifngr2	1.00902	0	0
BranchA	Kif3c	1.00828	0	0
BranchA	Arl4c	1.00204	0	0
BranchA	Ywhag	1.00002	0	0
BranchA	Klc2	0.999934	0	0
BranchA	Gnb4	0.99899	0	0
BranchA	Iglon5	0.997308	0	0
BranchA	Lnpep	0.996132	0	0
BranchA	6330403K07Rik	0.995722	0	0
BranchA	Smim14	0.99542	0	0
BranchA	Brsk2	0.994238	4.30388e-265	8.53201e-261
BranchA	Ptpro	0.989168	0	0
BranchA	Fgf12	0.98783	0	0
BranchA	Npdc1	0.985655	0	0
BranchA	Epb41l4a	0.985625	0	0
BranchA	Frmd5	0.980353	0	0
BranchA	Otud7a	0.977822	0	0
BranchA	Ttll7	0.977024	0	0
BranchA	Atp6v1g2	0.976629	4.13181e-306	8.19091e-302
BranchA	Magi2	0.976121	0	0
BranchA	Sept6	0.975748	0	0
BranchA	Arhgef3	0.973743	0	0
BranchA	Esyt1	0.972473	0	0
BranchA	Prr13	0.969011	0	0
BranchA	Mindy2	0.968839	0	0
BranchA	Hectd4	0.966992	0	0
BranchA	Gpr27	0.96644	2.74313e-254	5.43798e-250
BranchA	Apba2	0.965537	0	0
BranchA	Mtcl1	0.965464	0	0
BranchA	Hoxb6	0.96508	0	0
BranchA	Map7d2	0.964188	0	0
BranchA	5031439G07Rik	0.960378	0	0
BranchA	Efnb2	0.956831	0	0
BranchA	Wsb2	0.954034	0	0
BranchA	Ahi1	0.953311	0	0
BranchA	Rai2	0.952384	0	0
BranchA	Parp8	0.951911	0	0
BranchA	Csnk1e	0.951527	0	0
BranchA	Hmgcr	0.951307	0	0
BranchA	Mapk4	0.951218	0	0
BranchA	Ankrd12	0.949358	0	0
BranchA	Chrnb4	0.947686	0	0
BranchA	Ret	0.94707	0	0
BranchA	Klhdc8b	0.946026	0	0
BranchA	Trim2	0.944521	0	0
BranchA	Ptprs	0.942642	0	0
BranchA	Cd9	0.942602	0	0
BranchA	Pip4k2a	0.942395	0	0
BranchA	Flot1	0.942025	0	0
BranchA	Crip1	0.941221	7.02234e-221	1.39211e-216
BranchA	Paqr3	0.939546	8.32995e-302	1.65133e-297
BranchA	Tiam2	0.939387	0	0
BranchA	Frat2	0.938514	0	0
BranchA	Hmx3	0.937774	0	0
BranchA	Svil	0.93756	0	0
BranchA	Gpc2	0.936317	0	0
BranchA	Morn4	0.932424	0	0
BranchA	Pfn2	0.931473	0	0
BranchA	Sgtb	0.929654	7.46775e-285	1.48041e-280
BranchA	1500004A13Rik	0.928889	0	0
BranchA	Fam189b	0.928621	0	0
BranchA	Lonrf2	0.928497	3.77678e-282	7.48709e-278
BranchA	Shd	0.928325	0	0
BranchA	A930015D03Rik	0.92741	0	0
BranchA	Plppr3	0.924983	0	0
BranchA	Bscl2	0.924704	0	0
BranchA	Nrep	0.921162	0	0
BranchA	Calm1	0.921118	0	0
BranchA	Zfp949	0.920998	1.88758e-290	3.74194e-286
BranchA	Cyfip2	0.920577	0	0
BranchA	Fsd1l	0.918543	0	0
BranchA	Idh1	0.917376	0	0
BranchA	Cdh20	0.917226	1.37272e-292	2.72129e-288
BranchA	Btbd8	0.915886	0	0
BranchA	Glipr2	0.915176	0	0
BranchA	Plxna4	0.91437	0	0
BranchA	Dusp3	0.912462	0	0
BranchA	Lcorl	0.911913	0	0
BranchA	Cdh11	0.91108	0	0
BranchA	Ncoa7	0.909366	0	0
BranchA	Ralgds	0.908947	0	0
BranchA	Nicn1	0.908886	0	0
BranchA	Chrna3	0.908874	0	0
BranchA	Map3k12	0.905389	6.76004e-301	1.34011e-296
BranchA	Jup	0.905354	0	0
BranchA	Irgq	0.905081	6.68188e-251	1.32462e-246
BranchA	Ralgps1	0.903863	0	0
BranchA	Pnmal2	0.901358	1.12638e-300	2.23293e-296
BranchA	Tle4	0.897918	0	0
BranchA	Ric3	0.897634	0	0
BranchA	Thra	0.896918	0	0
BranchA	Dpysl2	0.894948	0	0
BranchA	Bbc3	0.894854	0	0
BranchA	Dst	0.894508	0	0
BranchA	Hk1	0.889403	0	0
BranchA	Ica1	0.889284	0	0
BranchA	Meis1	0.889284	0	0
BranchA	Gm17231	0.889077	0	0
BranchA	Evl	0.884819	0	0
BranchA	Hcfc1r1	0.884483	0	0
BranchA	Prr36	0.884312	0	0
BranchA	Camk2n1	0.884195	0	0
BranchA	Gprasp2	0.883645	0	0
BranchA	Hspa4l	0.879701	0	0
BranchA	Add3	0.879154	0	0
BranchA	Cited2	0.87805	0	0
BranchA	Fut8	0.877274	5.45376e-265	1.08115e-260
BranchA	Tmeff1	0.877221	0	0
BranchA	Afap1	0.877081	0	0
BranchA	Akap13	0.874844	0	0
BranchA	Sgsm2	0.873268	0	0
BranchA	Ccl27a	0.87326	0	0
BranchA	Ctxn1	0.872871	0	0
BranchA	Syt9	0.872866	8.29689e-266	1.64478e-261
BranchA	Stk39	0.872702	0	0
BranchA	Nxph4	0.870826	0	0
BranchA	Flot2	0.870545	0	0
BranchA	Rab6a	0.869536	0	0
BranchA	Pcbd1	0.868904	0	0
BranchA	Sdc3	0.868569	2.15507e-290	4.27221e-286
BranchA	Scamp1	0.868448	0	0
BranchA	Tram1l1	0.865595	0	0
BranchA	Fam98c	0.865294	9.46209e-291	1.87576e-286
BranchA	Alg2	0.864914	0	0
BranchA	Hivep3	0.862149	0	0
BranchA	Il17rd	0.861482	0	0
BranchA	Ankrd13a	0.860788	0	0
BranchA	Mab21l1	0.859239	0	0
BranchA	Gm42439	0.858115	0	0
BranchA	1110008P14Rik	0.856124	0	0
BranchA	Retreg1	0.855839	0	0
BranchA	Rnf14	0.853533	0	0
BranchA	Adgrb3	0.852161	0	0
BranchA	Arid3a	0.851649	0	0
BranchA	Tpgs2	0.849665	0	0
BranchA	Sptan1	0.848067	0	0
BranchA	Ppp2r2b	0.847643	0	0
BranchA	Sh3gl3	0.847472	0	0
BranchA	Adcy1	0.846266	3.935e-276	7.80075e-272
BranchA	Cds2	0.845569	0	0
BranchA	Samd14	0.844798	0	0
BranchA	Mtmr6	0.843907	0	0
BranchA	Tm7sf2	0.8417	6.40034e-251	1.2688e-246
BranchA	Pdzd4	0.840687	0	0
BranchA	Arhgap44	0.840662	1.68489e-281	3.34013e-277
BranchA	Gstm7	0.840437	0	0
BranchA	Cnrip1	0.838668	0	0
BranchA	Syt11	0.838648	0	0
BranchA	Map1lc3a	0.83737	0	0
BranchA	Chchd10	0.837308	0	0
BranchA	Nlrp6	0.836982	0	0
BranchA	Rragd	0.836616	5.44819e-273	1.08005e-268
BranchA	Ppm1l	0.836209	0	0
BranchA	Sbk1	0.833794	0	0
BranchA	Pkia	0.833471	0	0
BranchA	St18	0.832547	0	0
BranchA	Trim3	0.829257	2.15999e-272	4.28197e-268
BranchA	Tnik	0.828943	0	0
BranchA	Rabac1	0.828866	0	0
BranchA	Rnf5	0.828183	0	0
BranchA	Mapk8ip3	0.828135	0	0
BranchA	Kctd13	0.826512	0	0
BranchA	Dipk1b	0.825265	0	0
BranchA	Slc16a3	0.824286	5.21777e-277	1.03437e-272
BranchA	Pam	0.823796	0	0
BranchA	Cep120	0.823684	0	0
BranchA	Mad2l2	0.823089	0	0
BranchA	Dusp22	0.822328	4.34883e-289	8.62112e-285
BranchA	Calm2	0.821452	0	0
BranchA	Reep5	0.820389	0	0
BranchA	Pbx3	0.819656	0	0
BranchA	Fam163a	0.819284	0	0
BranchA	Maml3	0.818366	0	0
BranchA	Fam171a2	0.817732	0	0
BranchA	Irf2bpl	0.817581	0	0
BranchA	Acap3	0.816197	1.89209e-298	3.75088e-294
BranchA	Carmil1	0.81608	4.43011e-242	8.78225e-238
BranchA	Hras	0.815623	0	0
BranchA	Cdc25b	0.815281	0	0
BranchA	Ric8a	0.81418	0	0
BranchA	Cd47	0.814179	0	0
BranchA	Cmip	0.813358	0	0
BranchA	Rnf24	0.811242	0	0
BranchA	D630045J12Rik	0.810503	0	0
BranchA	Afdn	0.810246	0	0
BranchA	Fbrsl1	0.809055	0	0
BranchA	Socs6	0.808582	0	0
BranchA	Sgsm1	0.807521	0	0
BranchA	C2cd5	0.805417	0	0
BranchA	Mark1	0.80533	4.11542e-252	8.1584e-248
BranchA	Hap1	0.803818	0	0
BranchA	Plxna2	0.802594	0	0
BranchA	Apc	0.801907	0	0
BranchA	Tspan13	0.801514	0	0
BranchA	Dcbld2	0.800275	4.48187e-252	8.88485e-248
BranchA	Ddx25	0.800065	3.06713e-261	6.08028e-257
BranchA	Gdpd5	0.798183	0	0
BranchA	Sh3bp5	0.797978	0	0
BranchA	Tprgl	0.796841	0	0
BranchA	Lrrc49	0.796803	0	0
BranchA	Grk2	0.795525	5.02552e-297	9.96259e-293
BranchA	4930402H24Rik	0.795314	0	0
BranchA	Hmx2	0.794478	0	0
BranchA	Dock4	0.793989	0	0
BranchA	Lrrfip1	0.793437	0	0
BranchA	4930578M01Rik	0.792358	0	0
BranchA	Snx10	0.791056	0	0
BranchA	Fgf13	0.79049	0	0
BranchA	Speg	0.789947	1.06564e-306	2.11253e-302
BranchA	Daam1	0.785608	0	0
BranchA	Lsamp	0.785441	0	0
BranchA	Clasp2	0.783595	0	0
BranchA	Mgat4b	0.781533	2.88128e-300	5.71186e-296
BranchA	Narf	0.781147	0	0
BranchA	Ccdc28b	0.780215	0	0
BranchA	Brsk1	0.780059	1.75832e-305	3.4857e-301
BranchA	Dlg4	0.779521	0	0
BranchA	Arfgef3	0.779345	0	0
BranchA	Vezt	0.776283	0	0
BranchA	Fsd1	0.775595	0	0
BranchA	Gpr19	0.774665	4.2415e-305	8.40834e-301
BranchA	Mtus2	0.774618	0	0
BranchA	Rufy2	0.773886	1.39594e-301	2.76731e-297
BranchA	Cyyr1	0.773618	0	0
BranchA	Kantr	0.773406	2.89543e-295	5.7399e-291
BranchA	Vat1l	0.771528	0	0
BranchA	Slc49a4	0.771018	0	0
BranchA	Galnt17	0.768846	0	0
BranchA	Nbea	0.767759	0	0
BranchA	App	0.767565	0	0
BranchA	Zdhhc2	0.766039	0	0
BranchA	Dynlt1a	0.765305	1.03893e-298	2.05957e-294
BranchA	Cadm2	0.764727	1.06306e-243	2.10742e-239
BranchA	Nipsnap3b	0.764415	0	0
BranchA	Gprasp1	0.761156	0	0
BranchA	Eya1	0.760478	0	0
BranchA	Slc25a12	0.757753	0	0
BranchA	Scg5	0.757736	0	0
BranchA	Rnasek	0.757725	0	0
BranchA	Atp6ap1	0.757294	0	0
BranchA	Amn1	0.756867	0	0
BranchA	Cd59a	0.756413	3.51865e-280	6.97536e-276
BranchA	Bcr	0.75608	0	0
BranchA	Grb2	0.755922	0	0
BranchA	Slc27a4	0.755599	3.81693e-249	7.56669e-245
BranchA	Slc16a2	0.754092	6.76678e-268	1.34145e-263
BranchA	Gnl3l	0.75407	4.1915e-267	8.30923e-263
BranchA	Igfbpl1	0.753852	0	0
BranchA	Zmat3	0.753687	0	0
BranchA	Atp6v0d1	0.753302	0	0
BranchA	Rhebl1	0.753285	3.33439e-271	6.6101e-267
BranchA	Atp6v0b	0.752797	0	0
BranchA	Setd7	0.752389	0	0
BranchA	Prmt2	0.751872	0	0
BranchA	Stard3nl	0.750431	0	0
BranchA	Micu3	0.750422	0	0
BranchA	Dda1	0.749319	0	0
BranchA	Ppp6r2	0.749143	0	0
BranchA	Nedd4l	0.745605	0	0
BranchA	Mfsd6	0.744711	0	0
BranchA	Usp22	0.744676	0	0
BranchA	Ptprd	0.744348	5.43975e-237	1.07838e-232
BranchA	Tcp11l1	0.741121	0	0
BranchA	Nfasc	0.741062	0	0
BranchA	H2-D1	0.740971	1.01689e-222	2.01588e-218
BranchA	Abat	0.740862	0	0
BranchA	Ank	0.740753	0	0
BranchA	Flywch2	0.74015	0	0
BranchA	Pmvk	0.739867	0	0
BranchA	Zfp57	0.739295	0	0
BranchA	Cd24a	0.738941	0	0
BranchA	Nagk	0.738726	0	0
BranchA	Camsap2	0.738542	0	0
BranchA	Wdr7	0.738486	0	0
BranchA	Tango2	0.733104	0	0
BranchA	Amer2	0.730252	0	0
BranchA	Mien1	0.728793	0	0
BranchA	Kcnj12	0.728759	2.94649e-292	5.84113e-288
BranchA	Bdh1	0.72834	1.56915e-275	3.11069e-271
BranchA	Nbas	0.72831	0	0
BranchA	Tusc3	0.727153	6.81571e-286	1.35115e-281
BranchA	Plekhm3	0.725864	0	0
BranchA	Lrrc75a	0.723739	8.81092e-214	1.74668e-209
BranchA	Vps37d	0.723452	1.00883e-273	1.9999e-269
BranchA	Zyg11b	0.719541	0	0
BranchA	Ralgps2	0.719444	9.94954e-304	1.9724e-299
BranchA	Dync1li1	0.719111	0	0
BranchA	Cltb	0.719105	0	0
BranchA	Wnk3	0.717999	2.01516e-211	3.99485e-207
BranchA	Lrrc4b	0.717184	8.40466e-270	1.66614e-265
BranchA	Pja2	0.714272	0	0
BranchA	Fam117b	0.713893	0	0
BranchA	Hsd17b7	0.713539	2.02603e-230	4.01641e-226
BranchA	Plcl2	0.712534	8.70909e-232	1.72649e-227
BranchA	Fam241b	0.70993	8.06266e-306	1.59834e-301
BranchA	Nlgn2	0.709574	0	0
BranchA	Pcsk7	0.708327	9.96053e-262	1.97458e-257
BranchA	Smarca1	0.707945	1.1492e-252	2.27818e-248
BranchA	Armcx1	0.707834	3.83192e-293	7.59641e-289
BranchA	Nnat	0.70744	0	0
BranchA	Fxyd6	0.707372	5.72226e-274	1.13438e-269
BranchA	Atp8a1	0.706771	0	0
BranchA	Dock3	0.705592	2.31899e-250	4.59716e-246
BranchA	Asl	0.702509	4.73107e-308	9.37887e-304
BranchA	March9	0.7012	2.45007e-202	4.85702e-198
BranchA	Bcl2l1	0.700687	0	0
BranchA	Mpc1	0.700278	0	0
BranchA	Scaper	0.699446	0	0
BranchA	Cdr2	0.699445	1.15225e-208	2.28422e-204
BranchA	Haglr	0.699056	1.53943e-222	3.05176e-218
BranchA	Rtl8a	0.698952	0	0
BranchA	Pim1	0.698357	1.76616e-294	3.50124e-290
BranchA	Ugcg	0.698293	5.58237e-301	1.10665e-296
BranchA	Macrod2	0.697379	0	0
BranchA	Kalrn	0.697283	0	0
BranchA	Mbp	0.697272	0	0
BranchA	Rbms3	0.697142	0	0
BranchA	Wasf1	0.696374	0	0
BranchA	Cd151	0.696106	0	0
BranchA	Trio	0.695807	0	0
BranchA	Ssbp3	0.695495	0	0
BranchA	Cpt1c	0.693552	1.19938e-270	2.37765e-266
BranchA	Ankra2	0.692506	8.46215e-294	1.67754e-289
BranchA	Rab39b	0.691371	3.1216e-247	6.18826e-243
BranchA	Mtmr9	0.690926	2.17816e-287	4.31799e-283
BranchA	Usp20	0.690477	0	0
BranchA	Slc25a14	0.690094	1.75177e-230	3.47272e-226
BranchA	Abr	0.689804	7.90098e-301	1.56629e-296
BranchA	Prkca	0.689765	0	0
BranchA	Chfr	0.689523	0	0
BranchA	Trp53i11	0.688452	0	0
BranchA	Smpd1	0.687928	0	0
BranchA	Grik5	0.687615	0	0
BranchA	Ttl	0.683464	7.19943e-291	1.42722e-286
BranchA	Castor2	0.683322	0	0
BranchA	Elovl7	0.682302	7.01925e-213	1.3915e-208
BranchA	Wdfy3	0.682254	0	0
BranchA	Ttc7b	0.68169	7.10256e-282	1.40801e-277
BranchA	Wdr6	0.677647	0	0
BranchA	Dctn3	0.677205	0	0
BranchA	Ube2o	0.676902	5.71827e-256	1.13359e-251
BranchA	Mycbp2	0.675763	0	0
BranchA	Sema4d	0.675703	4.87201e-202	9.65827e-198
BranchA	Tanc2	0.675151	2.30293e-302	4.56533e-298
BranchA	Faxc	0.673805	9.29788e-263	1.84321e-258
BranchA	Snrk	0.673418	0	0
BranchA	Cd99l2	0.672516	1.78231e-286	3.53325e-282
BranchA	Tbc1d12	0.671597	1.07869e-299	2.13839e-295
BranchA	Kdm7a	0.671385	0	0
BranchA	Rcan3	0.67081	5.98514e-211	1.18649e-206
BranchA	Hoxa5	0.670603	0	0
BranchA	March8	0.669857	3.4599e-285	6.8589e-281
BranchA	Ldlr	0.667766	1.06139e-205	2.10411e-201
BranchA	Ahdc1	0.666687	1.26174e-243	2.50128e-239
BranchA	Mpped2	0.666283	0	0
BranchA	Igsf21	0.665601	6.30659e-270	1.25022e-265
BranchA	Ubr5	0.664948	0	0
BranchA	Efna5	0.663832	0	0
BranchA	Tbc1d14	0.662535	7.30169e-292	1.44749e-287
BranchA	Tmem63b	0.66244	0	0
BranchA	Cers4	0.662404	0	0
BranchA	Smap2	0.662389	2.12446e-266	4.21153e-262
BranchA	St7	0.662217	0	0
BranchA	Tmem38a	0.66215	1.86262e-225	3.69246e-221
BranchA	Ulk2	0.661773	0	0
BranchA	Bbs9	0.661374	1.44298e-306	2.86057e-302
BranchA	Farp1	0.66104	0	0
BranchA	Paxx	0.660731	3.77887e-304	7.49123e-300
BranchA	Atxn7l1	0.660317	2.05398e-306	4.07182e-302
BranchA	Igdcc3	0.659464	3.69531e-306	7.32558e-302
BranchA	Osbpl8	0.657357	0	0
BranchA	Bend7	0.656727	9.5319e-249	1.8896e-244
BranchA	Pld3	0.656549	6.28679e-291	1.24629e-286
BranchA	Mkrn1	0.656314	0	0
BranchA	2700081O15Rik	0.65608	7.35335e-222	1.45773e-217
BranchA	Serf1	0.65519	5.46599e-300	1.08358e-295
BranchA	Dcaf5	0.655008	2.04209e-298	4.04824e-294
BranchA	Aig1	0.654158	0	0
BranchA	Prkar2a	0.654071	3.48002e-296	6.8988e-292
BranchA	Erc1	0.653444	5.96936e-308	1.18337e-303
BranchA	Gabarapl2	0.653293	0	0
BranchA	Gfod2	0.653105	0	0
BranchA	Stmn1	0.651745	0	0
BranchA	Gpr137c	0.651288	0	0
BranchA	Shc1	0.649592	0	0
BranchA	Bnip3	0.648926	3.28605e-294	6.51426e-290
BranchA	Mex3a	0.648548	0	0
BranchA	Zswim5	0.647293	1.82709e-285	3.62202e-281
BranchA	Hpcal1	0.646811	8.6103e-253	1.70691e-248
BranchA	Hoxd4	0.646425	0	0
BranchA	Dhcr24	0.646284	1.6042e-242	3.18017e-238
BranchA	Fem1b	0.64494	1.57559e-253	3.12346e-249
BranchA	Palm	0.644935	0	0
BranchA	Atp6v1b2	0.644731	0	0
BranchA	Fam174a	0.644597	4.99841e-269	9.90885e-265
BranchA	Pank3	0.644246	7.63981e-260	1.51452e-255
BranchA	Tafa1	0.644053	3.44486e-281	6.82909e-277
BranchA	Atp13a2	0.643985	2.05315e-306	4.07017e-302
BranchA	Jund	0.643844	0	0
BranchA	Clcn6	0.643695	1.00404e-255	1.9904e-251
BranchA	Spag9	0.643328	0	0
BranchA	Ctif	0.642957	6.71734e-306	1.33165e-301
BranchA	Kifap3	0.642809	4.40648e-280	8.7354e-276
BranchA	Slc25a27	0.642754	0	0
BranchA	Dram2	0.642737	1.94242e-300	3.85066e-296
BranchA	Chic1	0.642207	6.56771e-280	1.30198e-275
BranchA	Usp32	0.641557	0	0
BranchA	Tmcc2	0.641545	1.77939e-251	3.52745e-247
BranchA	Snap47	0.641519	1.16516e-282	2.30982e-278
BranchA	Ndufa4l2	0.641383	0	0
BranchA	Gm9801	0.640582	1.71812e-227	3.40601e-223
BranchA	Astn1	0.640291	0	0
BranchA	Arxes2	0.638887	7.87245e-277	1.56063e-272
BranchA	Uckl1	0.637535	9.35287e-224	1.85411e-219
BranchA	Klf13	0.636812	1.42448e-307	2.82389e-303
BranchA	Tmem219	0.63552	0	0
BranchA	Atp6v1d	0.635498	8.46746e-308	1.67859e-303
BranchA	Trappc4	0.635269	1.58598e-307	3.14406e-303
BranchA	Trappc6b	0.635226	6.78621e-295	1.3453e-290
BranchA	Mapk8	0.63413	0	0
BranchA	Tlx2	0.633903	0	0
BranchA	Zfhx3	0.633878	1.58963e-299	3.15129e-295
BranchA	Hdgfl3	0.633701	0	0
BranchA	Clcn4	0.632579	0	0
BranchA	Rbfox2	0.632523	0	0
BranchA	Tbc1d9	0.632198	0	0
BranchA	Ywhah	0.631415	0	0
BranchA	Camta1	0.631191	0	0
BranchA	B3gat3	0.630668	1.96771e-269	3.9008e-265
BranchA	Mgat5	0.630062	6.39374e-281	1.2675e-276
BranchA	Nucb2	0.629469	4.71608e-231	9.34915e-227
BranchA	Rab30	0.62908	5.42574e-270	1.0756e-265
BranchA	Polb	0.62907	0	0
BranchA	Abhd18	0.628518	2.82646e-251	5.60317e-247
BranchA	Ncam1	0.628208	0	0
BranchA	Rnf41	0.628086	0	0
BranchA	Ppp3ca	0.627927	0	0
BranchA	Srebf2	0.627401	9.47684e-305	1.87869e-300
BranchA	Epn2	0.62728	1.56998e-272	3.11232e-268
BranchA	Lrp3	0.626724	2.04234e-182	4.04874e-178
BranchA	Stat3	0.625929	0	0
BranchA	Tmem120a	0.625891	3.48638e-288	6.9114e-284
BranchA	Rtl8b	0.625348	2.97799e-299	5.90357e-295
BranchA	Ypel5	0.624919	1.58966e-284	3.15135e-280
BranchA	Ano10	0.624651	2.31614e-278	4.59151e-274
BranchA	Atp6v1e1	0.624373	0	0
BranchA	Gabarapl1	0.624008	6.31127e-300	1.25115e-295
BranchA	Ano6	0.623962	8.33038e-308	1.65141e-303
BranchA	Nol4l	0.623958	0	0
BranchA	Prkag2	0.62393	2.78214e-260	5.51532e-256
BranchA	Klhl2	0.623762	4.69269e-282	9.30279e-278
BranchA	Cdyl2	0.623249	4.17062e-276	8.26784e-272
BranchA	Ankrd37	0.621314	3.30458e-232	6.55099e-228
BranchA	Dusp1	0.620368	2.61238e-302	5.17878e-298
BranchA	Slc2a13	0.620197	4.86386e-202	9.64212e-198
BranchA	Tmem41a	0.619366	1.36693e-231	2.7098e-227
BranchA	Eif4a2	0.619028	2.97065e-289	5.88901e-285
BranchA	Dnajb2	0.617983	1.45993e-248	2.89417e-244
BranchA	Sqle	0.617129	1.83461e-262	3.63693e-258
BranchA	Retreg2	0.616627	1.34959e-306	2.67543e-302
BranchA	Araf	0.616558	0	0
BranchA	Borcs5	0.616345	2.16912e-275	4.30007e-271
BranchA	Rpap1	0.616026	1.68235e-252	3.33508e-248
BranchA	BC031181	0.615504	0	0
BranchA	Necap1	0.615087	1.31668e-272	2.6102e-268
BranchA	Ttc3	0.614497	0	0
BranchA	Ctsf	0.614068	2.00731e-271	3.97928e-267
BranchA	Tspan2	0.614015	5.81355e-241	1.15248e-236
BranchA	Gm1673	0.613538	0	0
BranchA	Serpini1	0.613291	5.10262e-256	1.01154e-251
BranchA	Nkiras1	0.613173	1.24651e-210	2.47108e-206
BranchA	Cep70	0.613033	2.92287e-232	5.7943e-228
BranchA	Clip2	0.612912	1.4283e-239	2.83146e-235
BranchA	4833439L19Rik	0.611971	0	0
BranchA	Pmm1	0.611529	1.87304e-252	3.71311e-248
BranchA	Rab4b	0.611185	2.27016e-270	4.50036e-266
BranchA	Dop1a	0.610635	2.63991e-193	5.23337e-189
BranchA	Sp4	0.610326	1.75195e-198	3.47307e-194
BranchA	Nsdhl	0.609749	3.10779e-213	6.16089e-209
BranchA	Tmsb10	0.609746	0	0
BranchA	Unc45a	0.609154	5.65206e-247	1.12046e-242
BranchA	Numbl	0.607996	0	0
BranchA	Mfhas1	0.607812	5.81804e-202	1.15337e-197
BranchA	Avl9	0.60721	4.27983e-294	8.48433e-290
BranchA	Akap12	0.60651	0	0
BranchA	Msmo1	0.605049	1.43892e-220	2.85252e-216
BranchA	Herc2	0.604873	5.85096e-258	1.15989e-253
BranchA	Kif3b	0.604765	2.18876e-223	4.339e-219
BranchA	Hid1	0.604757	9.16402e-251	1.81668e-246
BranchA	Cdk5	0.60465	3.07122e-294	6.08838e-290
BranchA	Tmem191c	0.604612	2.30148e-210	4.56245e-206
BranchA	Itsn1	0.603364	1.79327e-279	3.55498e-275
BranchA	Map11	0.603283	2.45841e-182	4.87354e-178
BranchA	Rps6ka2	0.603005	1.05098e-279	2.08347e-275
BranchA	Mindy1	0.602539	4.49615e-255	8.91317e-251
BranchA	Zcchc14	0.602058	3.85527e-298	7.64268e-294
BranchA	Neurl4	0.601679	9.07974e-184	1.79997e-179
BranchA	Cirbp	0.601505	0	0
BranchA	Pi4ka	0.601102	8.42798e-286	1.67076e-281
BranchA	Zfyve27	0.600865	4.83889e-217	9.59262e-213
BranchA	Klhl32	0.600607	3.2756e-299	6.49355e-295
BranchA	Rai1	0.599886	9.91373e-285	1.9653e-280
BranchA	Zswim4	0.599585	2.79367e-251	5.53818e-247
BranchA	Plpp1	0.599366	0	0
BranchA	Macf1	0.598795	0	0
BranchA	Rgmb	0.597369	0	0
BranchA	Klf6	0.596726	6.11922e-201	1.21307e-196
BranchA	Ywhaz	0.596162	0	0
BranchA	Zer1	0.595839	3.52706e-229	6.99205e-225
BranchA	Nln	0.595825	3.19219e-260	6.3282e-256
BranchA	1110032A03Rik	0.595211	1.27653e-270	2.53059e-266
BranchA	Tspyl1	0.595167	0	0
BranchA	Arpc5	0.594711	5.51498e-301	1.09329e-296
BranchA	Rab2b	0.594709	2.03272e-237	4.02965e-233
BranchA	Hic2	0.593818	1.93868e-220	3.84325e-216
BranchA	Shisa5	0.593467	1.1497e-248	2.27916e-244
BranchA	Abhd2	0.59297	1.23573e-249	2.44972e-245
BranchA	Tbc1d16	0.592707	0	0
BranchA	Phox2b	0.592498	0	0
BranchA	Osbpl9	0.592478	0	0
BranchA	Ocrl	0.591482	4.8403e-243	9.59541e-239
BranchA	Gnai1	0.591003	3.66411e-253	7.26373e-249
BranchA	Tulp4	0.590668	4.66318e-304	9.24429e-300
BranchA	Slc25a25	0.590663	3.7604e-219	7.45462e-215
BranchA	Zbtb7a	0.59018	5.0414e-283	9.99407e-279
BranchA	Adarb2	0.590169	2.73887e-178	5.42954e-174
BranchA	Tmem141	0.589589	6.82561e-213	1.35311e-208
BranchA	Fbxw9	0.589248	1.66818e-188	3.30701e-184
BranchA	Mical3	0.58805	2.33175e-265	4.62245e-261
BranchA	Mycl	0.58798	0	0
BranchA	Gm37229	0.587926	0	0
BranchA	Gse1	0.58789	0	0
BranchA	Etv4	0.587656	3.315e-170	6.57165e-166
BranchA	Tmem44	0.587478	1.0374e-211	2.05655e-207
BranchA	Ube2d1	0.587461	7.96898e-296	1.57977e-291
BranchA	Synrg	0.586912	1.48263e-267	2.93917e-263
BranchA	Gdpd1	0.586881	0	0
BranchA	Foxo3	0.58633	3.1291e-260	6.20314e-256
BranchA	Tle1	0.586304	9.12747e-300	1.80943e-295
BranchA	Ndufaf3	0.585968	3.04458e-293	6.03558e-289
BranchA	Chst11	0.585153	0	0
BranchA	Pik3ca	0.583718	1.76709e-276	3.50308e-272
BranchA	Herc1	0.58311	5.12935e-284	1.01684e-279
BranchA	Spryd7	0.583105	5.88497e-178	1.16664e-173
BranchA	Rb1	0.582261	1.33479e-269	2.64608e-265
BranchA	Zfp579	0.581615	1.9928e-264	3.95052e-260
BranchA	Ap2b1	0.581494	4.8785e-285	9.67115e-281
BranchA	Rab11fip3	0.581281	3.75261e-289	7.43918e-285
BranchA	Myo9a	0.579914	2.43391e-281	4.82498e-277
BranchA	Inpp5f	0.579043	7.17706e-262	1.42278e-257
BranchA	Cmas	0.578879	4.42092e-283	8.76403e-279
BranchA	Dnajc12	0.578864	4.56247e-220	9.04465e-216
BranchA	Selenok	0.577951	0	0
BranchA	Uap1	0.577516	6.96307e-236	1.38036e-231
BranchA	Vps13c	0.577493	3.97415e-241	7.87835e-237
BranchA	Ndufv3	0.576898	0	0
BranchA	Samd8	0.576862	4.77357e-232	9.46312e-228
BranchA	Cyth2	0.576381	1.72873e-298	3.42704e-294
BranchA	Bcorl1	0.57595	1.68178e-206	3.33396e-202
BranchA	Smug1	0.57581	3.0254e-191	5.99756e-187
BranchA	Atp6v1h	0.57581	1.64193e-266	3.25496e-262
BranchA	Mtmr4	0.575552	9.81856e-240	1.94643e-235
BranchA	Gde1	0.575513	1.01616e-256	2.01443e-252
BranchA	Prnp	0.574842	4.68823e-289	9.29395e-285
BranchA	Snx30	0.574826	3.47591e-217	6.89065e-213
BranchA	Skap2	0.574679	1.6013e-265	3.17441e-261
BranchA	Kif1b	0.573641	0	0
BranchA	Chd3	0.57336	0	0
BranchA	Sqstm1	0.573324	3.05142e-272	6.04913e-268
BranchA	Larp1b	0.573254	2.97739e-191	5.90237e-187
BranchA	Usp12	0.572896	7.17352e-233	1.42208e-228
BranchA	Pard6a	0.57275	6.64227e-274	1.31676e-269
BranchA	Agpat4	0.571249	0	0
BranchA	Snx14	0.570194	3.06059e-169	6.06732e-165
BranchA	Gramd1a	0.569987	1.25275e-290	2.48345e-286
BranchA	Pip5k1c	0.569936	3.93032e-237	7.79146e-233
BranchA	Ptp4a3	0.569245	1.79673e-204	3.56184e-200
BranchA	Tnfrsf21	0.569119	2.33168e-258	4.62232e-254
BranchA	Zwint	0.568486	5.73475e-304	1.13686e-299
BranchA	Bace1	0.568023	6.15087e-233	1.21935e-228
BranchA	Ubxn6	0.56794	1.33611e-291	2.64871e-287
BranchA	Ankrd13b	0.567832	1.88059e-216	3.72807e-212
BranchA	Zfyve1	0.567551	2.68815e-233	5.32899e-229
BranchA	Serinc1	0.566952	2.09373e-267	4.15061e-263
BranchA	Arhgef11	0.566496	6.17406e-276	1.22395e-271
BranchA	Clec16a	0.566095	6.67357e-239	1.32297e-234
BranchA	Prrc2b	0.565971	1.23861e-278	2.45543e-274
BranchA	Agpat1	0.565793	1.00068e-206	1.98375e-202
BranchA	Fem1a	0.565529	4.87016e-201	9.65461e-197
BranchA	Mbd5	0.565021	3.69817e-301	7.33125e-297
BranchA	Etnk1	0.564687	2.49494e-245	4.94598e-241
BranchA	Lcor	0.564057	3.62142e-292	7.17911e-288
BranchA	Atp6v1g1	0.563792	0	0
BranchA	Akap11	0.562934	9.66436e-260	1.91586e-255
BranchA	Idnk	0.562816	0	0
BranchA	Maco1	0.562637	2.97013e-286	5.88798e-282
BranchA	Gls	0.562456	1.41569e-227	2.80647e-223
BranchA	Rtn3	0.562077	0	0
BranchA	Epb41l3	0.56186	1.32524e-132	2.62716e-128
BranchA	Sacs	0.561748	3.18182e-167	6.30765e-163
BranchA	Hacd1	0.561517	1.67102e-251	3.31264e-247
BranchA	Ccpg1	0.561461	5.22045e-238	1.0349e-233
BranchA	Zfp608	0.561412	1.20212e-304	2.38308e-300
BranchA	Dhx57	0.561323	1.12329e-229	2.22682e-225
BranchA	Rapgef6	0.561232	4.44035e-256	8.80255e-252
BranchA	Limk2	0.561198	1.13649e-296	2.25298e-292
BranchA	Cab39	0.561116	2.04213e-267	4.04832e-263
BranchA	Vps28	0.561049	2.9238e-262	5.79614e-258
BranchA	Dctn1	0.560248	1.2577e-253	2.49327e-249
BranchA	Hsdl1	0.559945	1.48127e-249	2.93647e-245
BranchA	Mtmr7	0.559208	4.81087e-217	9.53707e-213
BranchA	Stau2	0.558624	8.83306e-270	1.75107e-265
BranchA	Rap1gds1	0.558512	3.23771e-202	6.41844e-198
BranchA	Add1	0.558289	3.18627e-262	6.31646e-258
BranchA	Tmtc4	0.557902	3.72596e-232	7.38634e-228
BranchA	Zzef1	0.557456	1.43312e-283	2.84102e-279
BranchA	Chrna7	0.557425	1.61791e-253	3.20735e-249
BranchA	Gnaq	0.556839	1.31553e-291	2.6079e-287
BranchA	Decr2	0.556167	7.03373e-194	1.39437e-189
BranchA	Tro	0.556094	3.91644e-234	7.76396e-230
BranchA	Scyl2	0.555995	8.1176e-216	1.60923e-211
BranchA	Dach1	0.555943	0	0
BranchA	Rab21	0.555435	1.1299e-132	2.23991e-128
BranchA	Cttnbp2nl	0.555087	1.70021e-266	3.37049e-262
BranchA	Dapk1	0.554897	8.64291e-282	1.71337e-277
BranchA	Cdc42bpb	0.553833	5.49507e-247	1.08934e-242
BranchA	Cbx4	0.55362	1.21605e-211	2.41069e-207
BranchA	Mex3d	0.553362	1.46695e-140	2.90807e-136
BranchA	Camsap1	0.552244	6.39694e-278	1.26813e-273
BranchA	Abcc1	0.552204	1.59731e-235	3.1665e-231
BranchA	Malat1	0.551582	0	0
BranchA	Sox11	0.551266	0	0
BranchA	Actr1a	0.550896	1.10813e-280	2.19675e-276
BranchA	Lrp12	0.550185	1.33801e-213	2.65247e-209
BranchA	Ppp1r9b	0.550047	6.34514e-196	1.25786e-191
BranchA	Fam168a	0.549957	2.42858e-268	4.81442e-264
BranchA	Med22	0.54954	7.05817e-267	1.39921e-262
BranchA	Capn10	0.548813	5.7957e-247	1.14894e-242
BranchA	Cnppd1	0.548229	1.25907e-255	2.49597e-251
BranchA	Mfn2	0.548004	2.26459e-200	4.48933e-196
BranchA	Ppip5k2	0.547805	1.0546e-213	2.09063e-209
BranchA	Dync1h1	0.547644	4.12369e-269	8.17481e-265
BranchA	Dchs1	0.54689	7.5118e-235	1.48914e-230
BranchA	B4galnt4	0.546829	3.12111e-231	6.18728e-227
BranchA	R74862	0.546758	1.88752e-169	3.74182e-165
BranchA	Sptbn1	0.54596	4.81681e-232	9.54885e-228
BranchA	Rogdi	0.545903	2.04589e-232	4.05578e-228
BranchA	Atp6v0c	0.544798	0	0
BranchA	Tmem9b	0.543943	2.51291e-293	4.98159e-289
BranchA	Jak1	0.543775	4.23667e-251	8.39878e-247
BranchA	Atp6v1a	0.542744	9.5754e-261	1.89823e-256
BranchA	Srgap1	0.542398	9.61623e-285	1.90632e-280
BranchA	Dclk1	0.541535	6.80575e-271	1.34917e-266
BranchA	Dtx3	0.541305	4.94605e-303	9.80505e-299
BranchA	Mxra7	0.541263	0	0
BranchA	Mapre2	0.541121	3.05448e-275	6.0552e-271
BranchA	Arhgap21	0.540828	6.45054e-235	1.27876e-230
BranchA	Arxes1	0.540591	5.93698e-229	1.17695e-224
BranchA	Pcdh7	0.540354	2.98519e-106	5.91784e-102
BranchA	Snx16	0.540351	1.81237e-213	3.59285e-209
BranchA	Tbc1d10b	0.540219	5.29829e-204	1.05033e-199
BranchA	Slc25a51	0.539342	9.09425e-271	1.80284e-266
BranchA	Kdm4b	0.538277	1.08079e-265	2.14255e-261
BranchA	Hoxb3	0.536998	5.14958e-260	1.02085e-255
BranchA	Mon1a	0.535527	1.73849e-193	3.44637e-189
BranchA	Adar	0.535374	3.0433e-206	6.03304e-202
BranchA	Pafah1b3	0.534948	1.02367e-274	2.02931e-270
BranchA	Impdh1	0.534095	9.35881e-248	1.85529e-243
BranchA	Zfp518b	0.534047	6.56128e-168	1.30071e-163
BranchA	Pitpnc1	0.534015	4.44378e-295	8.80934e-291
BranchA	Rpgr	0.533878	3.65896e-200	7.25353e-196
BranchA	Mid1ip1	0.532582	5.12834e-223	1.01664e-218
BranchA	Aacs	0.531989	5.70842e-174	1.13164e-169
BranchA	Panx1	0.531304	5.57036e-288	1.10427e-283
BranchA	Ube4b	0.530901	1.5896e-255	3.15123e-251
BranchA	Pik3cb	0.530896	1.00125e-180	1.98488e-176
BranchA	Plekha5	0.530673	3.01506e-273	5.97705e-269
BranchA	Napg	0.530407	9.75862e-232	1.93455e-227
BranchA	Zbtb5	0.530241	7.3165e-215	1.45042e-210
BranchA	Pdpk1	0.5297	1.38818e-271	2.75193e-267
BranchA	Slc23a2	0.52932	2.80211e-218	5.55491e-214
BranchA	Akap9	0.529168	9.56829e-279	1.89682e-274
BranchA	Rab4a	0.529113	5.99974e-262	1.18939e-257
BranchA	Tril	0.528995	2.71417e-255	5.38057e-251
BranchA	1810013L24Rik	0.528896	2.25496e-232	4.47024e-228
BranchA	Arl6ip5	0.528675	3.25352e-245	6.44977e-241
BranchA	Scd2	0.528598	1.60019e-233	3.17222e-229
BranchA	Rcor3	0.528412	1.81052e-198	3.58917e-194
BranchA	Camkk2	0.52833	9.04915e-237	1.7939e-232
BranchA	Hoxb8	0.528053	1.05767e-197	2.09672e-193
BranchA	Pcnx	0.527912	4.26167e-240	8.44834e-236
BranchA	Map1lc3b	0.527756	2.94512e-291	5.8384e-287
BranchA	Lrrc8c	0.527377	5.25288e-205	1.04133e-200
BranchA	Baiap2	0.52719	1.33835e-204	2.65315e-200
BranchA	Dync1i2	0.526424	8.99192e-214	1.78256e-209
BranchA	Tmem14a	0.525809	7.77461e-183	1.54124e-178
BranchA	Ip6k2	0.525801	2.00442e-273	3.97357e-269
BranchA	Zfp821	0.525667	2.5027e-258	4.96135e-254
BranchA	Sec14l1	0.524596	4.22884e-210	8.38325e-206
BranchA	Rmnd5b	0.524441	3.75309e-236	7.44013e-232
BranchA	Ptprf	0.524073	2.07739e-264	4.11821e-260
BranchA	Dipk1a	0.523734	1.58268e-199	3.1375e-195
BranchA	Ptpn1	0.523643	9.17611e-264	1.81907e-259
BranchA	Zfand2b	0.522915	2.18953e-212	4.34052e-208
BranchA	Ucp2	0.522512	1.19078e-247	2.36061e-243
BranchA	Cyb561d2	0.522247	2.12719e-200	4.21695e-196
BranchA	Rc3h2	0.521943	3.04338e-250	6.0332e-246
BranchA	Rala	0.521796	4.94238e-255	9.79778e-251
BranchA	Arid1b	0.521058	2.30092e-255	4.56133e-251
BranchA	Spata7	0.520862	1.91253e-288	3.79141e-284
BranchA	Tmem65	0.520387	8.09745e-238	1.60524e-233
BranchA	Nt5c	0.520143	2.59974e-217	5.15372e-213
BranchA	Coro7	0.519751	1.7102e-198	3.3903e-194
BranchA	Tmem189	0.519745	6.62338e-205	1.31302e-200
BranchA	Ap2m1	0.519726	2.1877e-248	4.33689e-244
BranchA	Mark4	0.519715	3.94441e-224	7.81939e-220
BranchA	Zmym3	0.519353	3.18939e-163	6.32265e-159
BranchA	Riok3	0.518497	1.37791e-264	2.73156e-260
BranchA	Deaf1	0.518077	4.47948e-253	8.88012e-249
BranchA	Neu1	0.517852	1.0371e-189	2.05595e-185
BranchA	Zdhhc12	0.517294	5.96436e-244	1.18237e-239
BranchA	Creb3	0.517269	2.26882e-226	4.4977e-222
BranchA	C9orf72	0.517095	2.13735e-181	4.23709e-177
BranchA	Ciapin1	0.516233	6.30818e-240	1.25053e-235
BranchA	As3mt	0.516058	3.81671e-229	7.56625e-225
BranchA	Pkp4	0.515476	8.19594e-204	1.62476e-199
BranchA	E130308A19Rik	0.515187	1.89423e-247	3.75512e-243
BranchA	Aopep	0.514832	0	0
BranchA	Gnptab	0.514497	5.51112e-158	1.09253e-153
BranchA	Mlxip	0.513592	6.72574e-233	1.33331e-228
BranchA	Tmem127	0.512759	2.02794e-186	4.02018e-182
BranchA	Sox4	0.51257	0	0
BranchA	Atp6v1c1	0.512288	1.08486e-257	2.15063e-253
BranchA	Slc25a16	0.512141	2.14897e-199	4.26012e-195
BranchA	Fam57a	0.512061	2.60146e-178	5.15712e-174
BranchA	Hsdl2	0.511954	1.13932e-218	2.2586e-214
BranchA	Cyb5a	0.510281	5.38347e-222	1.06722e-217
BranchA	Tnpo1	0.51003	1.13896e-285	2.25788e-281
BranchA	Sc5d	0.5099	4.41548e-189	8.75326e-185
BranchA	Ntn4	0.509774	7.80134e-192	1.54654e-187
BranchA	Zfp428	0.509683	1.21876e-228	2.41607e-224
BranchA	Map2	0.50961	8.88119e-258	1.76061e-253
BranchA	Pik3ip1	0.509188	2.01872e-273	4.0019e-269
BranchA	Ptms	0.508705	2.34143e-283	4.64165e-279
BranchA	Zmiz2	0.508497	1.23616e-245	2.45057e-241
BranchA	Snx11	0.508259	6.73383e-179	1.33491e-174
BranchA	Arel1	0.507934	7.21637e-176	1.43057e-171
BranchA	Akirin1	0.507641	4.3318e-234	8.58736e-230
BranchA	Acbd5	0.507588	2.97887e-248	5.90532e-244
BranchA	Zfp711	0.507377	1.85213e-182	3.67165e-178
BranchA	Dnpep	0.50691	3.45372e-271	6.84665e-267
BranchA	Pdxp	0.506733	8.14957e-260	1.61557e-255
BranchA	Tmem170b	0.505617	3.75897e-168	7.45178e-164
BranchA	Selenow	0.505355	0	0
BranchA	Fam222b	0.505296	4.2213e-244	8.3683e-240
BranchA	Ppm1a	0.504664	9.77645e-234	1.93808e-229
BranchA	Cenpt	0.504651	2.79009e-268	5.53107e-264
BranchA	Arfgap3	0.503606	6.04494e-227	1.19835e-222
BranchA	BC005537	0.50355	3.07301e-227	6.09193e-223
BranchA	Xylt1	0.503344	3.61579e-216	7.16794e-212
BranchA	Smad1	0.503182	3.15545e-263	6.25537e-259
BranchA	Gsk3b	0.503034	0	0
BranchA	Rnf11	0.502761	3.56377e-231	7.06482e-227
BranchA	Chp1	0.502544	6.42217e-262	1.27313e-257
BranchA	Cep19	0.502407	4.16907e-224	8.26477e-220
BranchA	1700037H04Rik	0.502329	2.937e-246	5.82231e-242
BranchA	Cyp51	0.501892	1.69951e-172	3.36911e-168
BranchA	Arfgef2	0.501609	1.29442e-213	2.56607e-209
BranchA	Snx15	0.501213	6.33986e-210	1.25681e-205
BranchA	Capn7	0.500215	3.96305e-221	7.85634e-217
BranchA	Bex1	0.500095	6.51219e-238	1.29098e-233
BranchA	Aff4	0.500019	1.718e-263	3.40577e-259
BranchA	Nrp2	0.499711	1.19323e-196	2.36546e-192
BranchA	Armc8	0.499578	5.01937e-216	9.95039e-212
BranchA	Dclk2	0.499086	7.17036e-278	1.42145e-273
BranchA	Atn1	0.499004	3.52114e-159	6.98031e-155
BranchA	Clcn3	0.49827	1.37804e-253	2.73182e-249
BranchA	Cbx6	0.497434	6.6006e-234	1.3085e-229
BranchA	Efna2	0.497327	6.10019e-190	1.2093e-185
BranchA	Idi1	0.497232	3.29721e-123	6.53638e-119
BranchA	Shoc2	0.496917	2.00775e-176	3.98017e-172
BranchA	Nav1	0.496895	3.45152e-253	6.8423e-249
BranchA	Dbndd2	0.495741	4.27678e-169	8.47829e-165
BranchA	Lpgat1	0.495536	2.46533e-220	4.88726e-216
BranchA	Exoc6	0.494128	3.76973e-188	7.4731e-184
BranchA	Rfng	0.49397	1.68921e-200	3.34868e-196
BranchA	Tbcd	0.493332	5.68332e-252	1.12666e-247
BranchA	Zfp423	0.493114	1.0115e-221	2.0052e-217
BranchA	Plxnb1	0.493047	4.74586e-178	9.4082e-174
BranchA	Trappc2l	0.492444	1.64851e-226	3.268e-222
BranchA	Parp11	0.492227	2.96719e-173	5.88216e-169
BranchA	Gnb2	0.492192	0	0
BranchA	Wdr37	0.491995	1.06427e-219	2.10982e-215
BranchA	Dtna	0.491923	4.53625e-200	8.99266e-196
BranchA	Trim35	0.491445	5.52443e-243	1.09516e-238
BranchA	Dlgap4	0.491384	3.06885e-244	6.08369e-240
BranchA	Bbs4	0.49115	4.62221e-178	9.16306e-174
BranchA	B230354K17Rik	0.49114	5.15687e-156	1.0223e-151
BranchA	Ccndbp1	0.490258	8.20151e-224	1.62587e-219
BranchA	Apbb2	0.488974	2.37689e-247	4.71195e-243
BranchA	Ate1	0.488963	3.14593e-178	6.23649e-174
BranchA	Bicd1	0.487815	3.94029e-258	7.81124e-254
BranchA	0610010F05Rik	0.487493	7.75633e-226	1.53762e-221
BranchA	Crip2	0.487489	1.37145e-149	2.71876e-145
BranchA	Katnal1	0.48737	2.24963e-165	4.45967e-161
BranchA	Leng8	0.487068	4.23583e-197	8.39711e-193
BranchA	Actn1	0.486951	1.62196e-245	3.21538e-241
BranchA	Atp2b1	0.486684	4.53455e-202	8.98929e-198
BranchA	Mtmr1	0.486284	2.53047e-165	5.01641e-161
BranchA	Fam171a1	0.486077	3.62335e-240	7.18293e-236
BranchA	Cers6	0.485427	1.05348e-275	2.08841e-271
BranchA	2510002D24Rik	0.484949	1.10801e-232	2.19652e-228
BranchA	Gmcl1	0.484548	8.77143e-260	1.73885e-255
BranchA	Fjx1	0.484352	1.28932e-180	2.55594e-176
BranchA	Zc3h7a	0.484296	9.93918e-242	1.97034e-237
BranchA	Pink1	0.484293	2.57432e-246	5.10334e-242
BranchA	Gab2	0.48414	4.93493e-242	9.783e-238
BranchA	Igsf9	0.48408	1.2702e-221	2.51805e-217
BranchA	Rhoq	0.484005	3.07197e-224	6.08986e-220
BranchA	Myadm	0.483851	3.8068e-171	7.5466e-167
BranchA	Atp2c1	0.483012	4.30363e-241	8.53151e-237
BranchA	Adipor1	0.482924	5.00471e-237	9.92134e-233
BranchA	Ppp1r21	0.482813	7.75096e-173	1.53655e-168
BranchA	Snx7	0.482703	1.54841e-185	3.06957e-181
BranchA	Uhmk1	0.481819	1.75262e-167	3.47439e-163
BranchA	Eea1	0.481682	3.99128e-209	7.91231e-205
BranchA	Slitrk5	0.481602	1.85059e-149	3.66862e-145
BranchA	Ifitm2	0.481548	0	0
BranchA	Clstn1	0.481274	3.06457e-206	6.0752e-202
BranchA	Abtb2	0.481203	1.5113e-195	2.99601e-191
BranchA	Ndfip2	0.480817	5.01692e-196	9.94553e-192
BranchA	Nsmf	0.48054	7.8573e-192	1.55763e-187
BranchA	Pcgf1	0.480399	7.16235e-286	1.41986e-281
BranchA	Fbxo45	0.479972	3.84289e-171	7.61815e-167
BranchA	Armcx4	0.479533	5.96386e-159	1.18228e-154
BranchA	Enah	0.479185	8.38875e-292	1.66299e-287
BranchA	Slain1	0.477896	1.65914e-205	3.28908e-201
BranchA	Dhcr7	0.477696	2.46357e-192	4.88377e-188
BranchA	Mterf2	0.477126	7.29878e-206	1.44691e-201
BranchA	Tes	0.477002	1.46987e-239	2.91386e-235
BranchA	Ube3a	0.476998	8.62515e-258	1.70985e-253
BranchA	Npepps	0.476808	1.26273e-228	2.50323e-224
BranchA	Riiad1	0.476668	2.25108e-178	4.46254e-174
BranchA	Pcyt2	0.476033	1.35652e-253	2.68916e-249
BranchA	Ep300	0.475958	3.19947e-205	6.34263e-201
BranchA	Ap3s1	0.475949	1.78386e-214	3.53633e-210
BranchA	Tbx3os1	0.475776	1.66375e-224	3.29822e-220
BranchA	Cdipt	0.474346	9.72067e-237	1.92703e-232
BranchA	Fblim1	0.474319	7.48663e-249	1.48415e-244
BranchA	Tnrc6c	0.474227	1.77893e-200	3.52656e-196
BranchA	Ppme1	0.474126	5.99071e-233	1.1876e-228
BranchA	Mab21l2	0.473053	5.87977e-277	1.16561e-272
BranchA	Mapk9	0.472956	5.64952e-183	1.11996e-178
BranchA	Dmwd	0.47285	1.17656e-153	2.33242e-149
BranchA	Myl12b	0.472553	2.26917e-182	4.4984e-178
BranchA	Epha5	0.472245	1.81313e-152	3.59435e-148
BranchA	Kcnmb4	0.471676	2.31778e-183	4.59476e-179
BranchA	Actr2	0.47157	8.30477e-196	1.64634e-191
BranchA	Nipsnap1	0.471554	6.75204e-259	1.33853e-254
BranchA	Pcdh9	0.471115	2.01659e-119	3.99768e-115
BranchA	Rhou	0.470705	2.53669e-144	5.02874e-140
BranchA	Pik3r3	0.469438	1.27783e-288	2.53316e-284
BranchA	Snx29	0.469279	3.35766e-240	6.65623e-236
BranchA	Zswim8	0.468963	1.2836e-228	2.5446e-224
BranchA	Mxi1	0.46879	3.06759e-230	6.08119e-226
BranchA	Fryl	0.468014	3.05654e-230	6.05928e-226
BranchA	Pgap1	0.467466	2.85976e-156	5.66918e-152
BranchA	Map3k2	0.467372	7.61678e-226	1.50995e-221
BranchA	Shkbp1	0.467319	1.9298e-210	3.82564e-206
BranchA	Slc22a17	0.467116	1.27758e-251	2.53268e-247
BranchA	Socs7	0.467035	1.97407e-201	3.91341e-197
BranchA	Gnb1	0.466439	1.10016e-268	2.18096e-264
BranchA	Aktip	0.466135	9.95874e-225	1.97422e-220
BranchA	Isoc1	0.464629	4.66433e-229	9.24656e-225
BranchA	Fmnl2	0.463715	3.47987e-241	6.89849e-237
BranchA	Tmem30a	0.463599	2.19698e-193	4.35529e-189
BranchA	Tmco3	0.463476	2.28897e-250	4.53766e-246
BranchA	Tmx4	0.463223	5.04153e-193	9.99433e-189
BranchA	Tmsb4x	0.462912	0	0
BranchA	Ddhd1	0.462517	4.53259e-196	8.98542e-192
BranchA	Ubqln2	0.462047	2.11587e-213	4.19451e-209
BranchA	Cerk	0.462033	6.51092e-204	1.29072e-199
BranchA	Lrig2	0.461804	4.08582e-208	8.09973e-204
BranchA	Nt5c3	0.461438	5.54397e-217	1.09904e-212
BranchA	Plekha1	0.460793	3.59719e-194	7.13108e-190
BranchA	Stambp	0.460329	1.71663e-171	3.40305e-167
BranchA	Acox1	0.460046	2.85365e-178	5.65707e-174
BranchA	Rnf157	0.460044	3.22256e-213	6.38839e-209
BranchA	Ern1	0.45996	2.15848e-165	4.27897e-161
BranchA	Nt5c2	0.459859	9.11781e-228	1.80751e-223
BranchA	Eif4e3	0.459506	1.57156e-234	3.11545e-230
BranchA	Rtn4	0.459398	5.98087e-246	1.18565e-241
BranchA	A230057D06Rik	0.457768	2.20632e-300	4.37381e-296
BranchA	Dynlrb1	0.457477	5.95475e-265	1.18047e-260
BranchA	Slc17a5	0.457267	5.15441e-201	1.02181e-196
BranchA	Crebrf	0.457224	6.98015e-238	1.38374e-233
BranchA	Pafah1b1	0.457101	4.65597e-183	9.22999e-179
BranchA	Ephb2	0.456952	3.92461e-248	7.78015e-244
BranchA	Atp6ap2	0.456418	3.42212e-206	6.784e-202
BranchA	Pcmt1	0.456256	3.02789e-204	6.00249e-200
BranchA	Ctnnbip1	0.45543	1.53786e-204	3.04866e-200
BranchA	Kif3a	0.455167	9.82241e-191	1.9472e-186
BranchA	Jak2	0.454649	1.43121e-175	2.83722e-171
BranchA	Vopp1	0.454567	4.47546e-226	8.87215e-222
BranchA	Gripap1	0.454302	1.64699e-239	3.26499e-235
BranchA	Mvk	0.454007	5.23913e-194	1.0386e-189
BranchA	Setd1b	0.453688	3.1586e-185	6.2616e-181
BranchA	Hoxd3	0.453639	4.27882e-244	8.48232e-240
BranchA	Abcc5	0.45333	6.50399e-232	1.28935e-227
BranchA	Atxn7l3	0.45323	2.90934e-142	5.76747e-138
BranchA	Chl1	0.452834	1.99876e-212	3.96235e-208
BranchA	Hoxb4	0.452793	2.39442e-249	4.74669e-245
BranchA	Snapc3	0.452331	3.01392e-234	5.97479e-230
BranchA	Senp7	0.451736	5.39652e-230	1.06981e-225
BranchA	Tmem19	0.451677	2.56961e-177	5.094e-173
BranchA	Sh3bgrl3	0.451614	1.07578e-192	2.13263e-188
BranchA	Pip4p1	0.451583	1.55248e-220	3.07764e-216
BranchA	Sergef	0.451502	6.15592e-203	1.22035e-198
BranchA	Lrp1	0.450876	4.64928e-206	9.21672e-202
BranchA	Podxl2	0.450541	0	0
BranchA	Fam220a.1	0.45047	4.59523e-200	9.10958e-196
BranchA	Auh	0.449521	4.09886e-234	8.12558e-230
BranchA	Nradd	0.449455	3.07705e-219	6.09995e-215
BranchA	Lrfn4	0.449423	1.51775e-183	3.00878e-179
BranchA	Znrf1	0.44942	7.63747e-229	1.51405e-224
BranchA	Klf12	0.44926	8.2493e-229	1.63534e-224
BranchA	Diablo	0.449212	4.14229e-210	8.21167e-206
BranchA	Ccng2	0.448813	3.65172e-211	7.23918e-207
BranchA	Cdkn1b	0.448696	5.41737e-137	1.07394e-132
BranchA	Smarcc2	0.448149	5.85457e-218	1.16061e-213
BranchA	Tspan5	0.447619	1.37539e-234	2.72657e-230
BranchA	Ssh1	0.447539	2.02244e-182	4.00929e-178
BranchA	Dcaf11	0.445709	5.80737e-225	1.15125e-220
BranchA	Snx21	0.445675	6.63068e-189	1.31447e-184
BranchA	Kdm4c	0.445349	6.21456e-245	1.23197e-240
BranchA	Fmn2	0.444987	1.18452e-248	2.34819e-244
BranchA	Dynlt3	0.444715	4.71504e-179	9.3471e-175
BranchA	Vti1b	0.444681	1.18079e-213	2.34079e-209
BranchA	Baz2a	0.444528	1.30531e-249	2.58764e-245
BranchA	Arf3	0.443451	6.75535e-231	1.33918e-226
BranchA	Stk32a	0.443022	3.41362e-217	6.76716e-213
BranchA	Card19	0.442497	2.67837e-154	5.30961e-150
BranchA	Fam8a1	0.442209	9.69424e-189	1.92179e-184
BranchA	Armc6	0.442027	1.01983e-168	2.02171e-164
BranchA	Tbc1d22a	0.441651	3.10767e-194	6.16064e-190
BranchA	Bach1	0.441599	1.77109e-189	3.511e-185
BranchA	Tspyl2	0.441451	5.92942e-174	1.17545e-169
BranchA	Zfp60	0.44127	4.0805e-175	8.08918e-171
BranchA	Slc6a6	0.440979	9.1844e-229	1.82072e-224
BranchA	Ulk1	0.440842	1.01632e-186	2.01474e-182
BranchA	Ppp3r1	0.440799	3.75992e-200	7.45367e-196
BranchA	Ptbp3	0.440627	1.72865e-180	3.42688e-176
BranchA	Kmt2e	0.440266	6.46504e-215	1.28163e-210
BranchA	Raph1	0.43971	1.38434e-210	2.74432e-206
BranchA	Coprs	0.439517	1.58674e-211	3.14555e-207
BranchA	Atrnl1	0.439452	4.40064e-243	8.72384e-239
BranchA	Cic	0.439412	1.86748e-175	3.7021e-171
BranchA	Tmub1	0.439216	2.77893e-179	5.50896e-175
BranchA	Wbp2	0.439211	2.0166e-233	3.9977e-229
BranchA	Fam160b1	0.439116	1.77795e-172	3.5246e-168
BranchA	Abhd8	0.438674	2.3218e-193	4.60274e-189
BranchA	Ccp110	0.438543	4.05139e-169	8.03148e-165
BranchA	Fuom	0.437995	5.89525e-166	1.16867e-161
BranchA	Clasp1	0.437292	1.93311e-202	3.8322e-198
BranchA	Snapc1	0.43718	1.46794e-165	2.91005e-161
BranchA	Foxn3	0.437085	6.3235e-226	1.25357e-221
BranchA	Svip	0.436262	5.51886e-176	1.09406e-171
BranchA	Kdm5b	0.436255	3.81153e-248	7.55598e-244
BranchA	Dynlt1c	0.435958	2.43651e-208	4.83013e-204
BranchA	Mapk6	0.435564	7.87082e-221	1.56031e-216
BranchA	Zdhhc17	0.435155	5.56899e-229	1.104e-224
BranchA	Ccdc88a	0.434751	1.26742e-194	2.51253e-190
BranchA	B4galt6	0.434595	3.12392e-192	6.19286e-188
BranchA	Lrch2	0.434512	2.82818e-169	5.60659e-165
BranchA	Jpt1	0.434148	0	0
BranchA	Brox	0.434101	2.74692e-209	5.4455e-205
BranchA	Rb1cc1	0.434016	1.59423e-184	3.1604e-180
BranchA	Hoxc4	0.432926	1.06031e-194	2.10196e-190
BranchA	Pcgf3	0.432567	1.63673e-226	3.24465e-222
BranchA	Ubn2	0.432498	2.95936e-210	5.86663e-206
BranchA	March2	0.431988	6.04076e-235	1.19752e-230
BranchA	Acat1	0.431976	2.88872e-183	5.7266e-179
BranchA	Mafg	0.431911	5.39902e-236	1.0703e-231
BranchA	Usp31	0.431246	1.16763e-161	2.31471e-157
BranchA	Nisch	0.430901	1.82619e-223	3.62023e-219
BranchA	Cdc42bpa	0.430779	1.80674e-202	3.58168e-198
BranchA	Pitpna	0.430767	1.01435e-185	2.01086e-181
BranchA	Kmt2b	0.430721	1.19531e-155	2.36958e-151
BranchA	Phyh	0.430598	4.5319e-186	8.98404e-182
BranchA	Trappc10	0.430444	2.19519e-155	4.35174e-151
BranchA	Aak1	0.429724	8.12102e-210	1.60991e-205
BranchA	Ncdn	0.429604	9.61726e-179	1.90653e-174
BranchA	Chd9	0.4289	3.24199e-196	6.42693e-192
BranchA	Trp53bp1	0.428522	5.93571e-211	1.1767e-206
BranchA	Ndrg2	0.428403	5.94646e-191	1.17883e-186
BranchA	Letm2	0.428321	1.02027e-170	2.02257e-166
BranchA	Rasal2	0.427999	1.26063e-209	2.49907e-205
BranchA	Arpin	0.427931	8.90693e-173	1.76571e-168
BranchA	B4galt3	0.427661	5.32065e-195	1.05477e-190
BranchA	Tmtc2	0.42749	5.68935e-234	1.12786e-229
BranchA	Braf	0.42747	1.28559e-215	2.54855e-211
BranchA	Saraf	0.426995	2.36426e-214	4.68691e-210
BranchA	Smurf1	0.426097	6.61971e-190	1.31229e-185
BranchA	Chmp7	0.425698	3.14704e-211	6.23869e-207
BranchA	Stx12	0.425485	2.35712e-191	4.67275e-187
BranchA	Rnasel	0.425333	1.25352e-197	2.48497e-193
BranchA	Agap3	0.425004	4.22848e-180	8.38255e-176
BranchA	Fam216a	0.424318	7.74166e-219	1.53471e-214
BranchA	Bpgm	0.422018	6.07849e-197	1.205e-192
BranchA	Nbdy	0.42165	4.52942e-176	8.97913e-172
BranchA	Rab11a	0.421624	2.85848e-191	5.66664e-187
BranchA	Gtpbp2	0.421538	1.83648e-222	3.64063e-218
BranchA	Dlx5	0.42109	3.41289e-261	6.7657e-257
BranchA	Rnf227	0.420624	3.70559e-178	7.34595e-174
BranchA	Tecpr1	0.420496	3.52434e-195	6.98666e-191
BranchA	Zfp512b	0.420111	3.99441e-147	7.91851e-143
BranchA	Crat	0.419017	5.73286e-161	1.13648e-156
BranchA	Dip2a	0.418922	1.24253e-156	2.4632e-152
BranchA	Fam107b	0.418179	3.83758e-194	7.60761e-190
BranchA	Rnf38	0.418069	4.25351e-212	8.43217e-208
BranchA	Dynll2	0.418056	1.84284e-177	3.65324e-173
BranchA	Lrrc28	0.417809	1.41196e-178	2.79907e-174
BranchA	Vps4a	0.417512	7.5848e-205	1.50361e-200
BranchA	Cplx2	0.416748	5.9288e-171	1.17533e-166
BranchA	Pxk	0.416516	1.01778e-168	2.01766e-164
BranchA	2900097C17Rik	0.416457	1.82268e-194	3.61329e-190
BranchA	Tbc1d22b	0.416455	2.60024e-188	5.15471e-184
BranchA	Fam89b	0.415307	2.39187e-182	4.74165e-178
BranchA	2900076A07Rik	0.414632	2.13199e-217	4.22646e-213
BranchA	Gdap2	0.414557	2.13353e-180	4.22951e-176
BranchA	Gabarap	0.414377	7.09854e-305	1.40721e-300
BranchA	Fhit	0.4143	5.48013e-250	1.08638e-245
BranchA	Ptpn9	0.414255	7.93283e-192	1.5726e-187
BranchA	Usp9x	0.414085	2.55651e-178	5.06803e-174
BranchA	Crtc1	0.413867	5.39239e-177	1.06899e-172
BranchA	Atpif1	0.41319	0	0
BranchA	Gpc6	0.412831	2.54184e-191	5.03894e-187
BranchA	Ccser2	0.412636	1.44492e-218	2.86442e-214
BranchA	Trappc2	0.41238	1.34573e-180	2.66777e-176
BranchA	Eid2b	0.412149	4.38327e-153	8.6894e-149
BranchA	Scoc	0.411505	1.67367e-156	3.31788e-152
BranchA	Edem3	0.411476	3.15458e-170	6.25364e-166
BranchA	Rsrp1	0.411413	1.27765e-174	2.53281e-170
BranchA	Tet3	0.411373	5.62301e-217	1.11471e-212
BranchA	Fbxo8	0.411186	9.10794e-193	1.80556e-188
BranchA	Slc38a10	0.411095	1.01081e-243	2.00384e-239
BranchA	Nup93	0.410909	1.16154e-195	2.30263e-191
BranchA	Wdtc1	0.410648	1.20871e-188	2.39614e-184
BranchA	Ric8b	0.410617	3.31711e-208	6.57584e-204
BranchA	Pacs1	0.41029	5.35271e-230	1.06112e-225
BranchA	Schip1	0.40998	5.37928e-89	1.06639e-84
BranchA	Rcan1	0.409802	1.59435e-186	3.16064e-182
BranchA	Eipr1	0.409593	1.95816e-202	3.88185e-198
BranchA	Fer	0.409398	2.58435e-166	5.12322e-162
BranchA	Mex3b	0.409071	1.55678e-154	3.08616e-150
BranchA	Mvd	0.408991	2.12392e-203	4.21046e-199
BranchA	Trabd	0.408727	1.16129e-197	2.30213e-193
BranchA	Slc39a6	0.408468	1.53186e-200	3.03677e-196
BranchA	Zfhx4	0.408328	3.19917e-108	6.34204e-104
BranchA	Sccpdh	0.408307	8.26269e-215	1.638e-210
BranchA	D5Ertd579e	0.408272	1.12352e-193	2.22727e-189
BranchA	1500011B03Rik	0.408171	1.83505e-188	3.6378e-184
BranchA	Prune1	0.40786	6.35345e-176	1.25951e-171
BranchA	Kat6b	0.407469	8.38056e-214	1.66136e-209
BranchA	Ccdc112	0.407404	1.19983e-196	2.37855e-192
BranchA	Ppp2r5c	0.407313	3.30806e-195	6.55789e-191
BranchA	Dnajc18	0.407252	1.4429e-190	2.8604e-186
BranchA	Ramac	0.407238	1.40369e-174	2.78267e-170
BranchA	Cacfd1	0.407105	6.49627e-221	1.28782e-216
BranchA	Tmub2	0.406905	4.22596e-194	8.37755e-190
BranchA	March6	0.406897	7.836e-197	1.55341e-192
BranchA	Rnf180	0.406859	3.93808e-188	7.80684e-184
BranchA	Ube2b	0.40673	2.63654e-241	5.22667e-237
BranchA	Lyrm9	0.406604	5.09484e-186	1.01e-181
BranchA	Ube2h	0.406241	2.95434e-220	5.85669e-216
BranchA	Fbxl15	0.40602	7.54364e-180	1.49545e-175
BranchA	Rraga	0.405869	2.6423e-151	5.23809e-147
BranchA	Eef1e1	0.405832	1.37177e-175	2.7194e-171
BranchA	Ipmk	0.405807	3.47601e-153	6.89085e-149
BranchA	Btbd10	0.405473	3.33725e-185	6.61576e-181
BranchA	Pip4k2b	0.405201	3.2252e-155	6.39364e-151
BranchA	Ogfrl1	0.404875	1.65539e-180	3.28164e-176
BranchA	Heatr5b	0.404642	5.69072e-150	1.12813e-145
BranchA	Vbp1	0.404309	6.11303e-174	1.21185e-169
BranchA	Vps53	0.403987	1.78431e-213	3.53721e-209
BranchA	Slc25a23	0.403965	2.57004e-198	5.09486e-194
BranchA	Ubald2	0.403936	1.31533e-177	2.60752e-173
BranchA	Gm15478	0.403846	5.61455e-239	1.11303e-234
BranchA	Ago1	0.403822	2.00006e-200	3.96491e-196
BranchA	Prr7	0.402947	1.34015e-172	2.65671e-168
BranchA	Sirt3	0.402876	3.87191e-201	7.67567e-197
BranchA	Atf2	0.40261	4.50688e-185	8.93444e-181
BranchA	Ypel1	0.402596	6.42836e-214	1.27436e-209
BranchA	Stk25	0.401795	1.34444e-171	2.66521e-167
BranchA	Ddhd2	0.401661	7.5354e-226	1.49382e-221
BranchA	Ube4a	0.401413	1.01287e-210	2.00792e-206
BranchA	Relch	0.400964	1.48791e-187	2.94963e-183
BranchA	Nfil3	0.400669	5.54122e-162	1.09849e-157
BranchA	Clip3	0.400503	1.47206e-222	2.91822e-218
BranchA	Mrs2	0.399302	2.31814e-153	4.59549e-149
BranchA	Fam20b	0.399166	1.85121e-152	3.66984e-148
BranchA	Ssh2	0.398701	3.80126e-203	7.53561e-199
BranchA	Ankfy1	0.398572	2.89749e-186	5.74399e-182
BranchA	Mrtfa	0.397459	4.5738e-219	9.06711e-215
BranchA	Tm2d2	0.396965	7.23107e-178	1.43349e-173
BranchA	Gmppa	0.396695	1.26678e-161	2.51126e-157
BranchA	Tcf25	0.396516	7.00072e-170	1.38782e-165
BranchA	Nkap	0.396425	6.63049e-182	1.31443e-177
BranchA	Hook1	0.396391	5.06612e-142	1.00431e-137
BranchA	Cmpk1	0.396351	3.90824e-148	7.74769e-144
BranchA	Csnk1g1	0.395842	5.30501e-219	1.05167e-214
BranchA	Mgrn1	0.395805	7.42542e-221	1.47202e-216
BranchA	Zfp846	0.395478	1.58433e-180	3.14078e-176
BranchA	Ciao2b	0.395096	5.76926e-167	1.1437e-162
BranchA	Chkb	0.394887	4.69589e-201	9.30914e-197
BranchA	Oga	0.394538	6.11892e-198	1.21301e-193
BranchA	Ankrd40	0.394359	4.52434e-149	8.96905e-145
BranchA	Serpinb6a	0.394125	2.33536e-185	4.62962e-181
BranchA	Pick1	0.393787	1.86141e-207	3.69006e-203
BranchA	Kdm6b	0.393505	5.87861e-200	1.16537e-195
BranchA	Akirin2	0.393397	1.48013e-172	2.93421e-168
BranchA	Tesk1	0.393349	1.81162e-136	3.59135e-132
BranchA	Bex3	0.393288	2.13809e-285	4.23856e-281
BranchA	Slc7a1	0.393079	3.37122e-161	6.6831e-157
BranchA	Zfp90	0.39307	1.29939e-182	2.57591e-178
BranchA	Pcyt1a	0.392574	1.13204e-181	2.24415e-177
BranchA	Cyld	0.39215	8.98999e-152	1.78217e-147
BranchA	Dhrs13	0.392112	1.81497e-153	3.59799e-149
BranchA	Zhx1	0.391809	9.59856e-138	1.90282e-133
BranchA	Ddit3	0.391562	3.13889e-163	6.22255e-159
BranchA	Arvcf	0.39147	8.67705e-186	1.72014e-181
BranchA	Sugp2	0.391263	2.31304e-173	4.58537e-169
BranchA	Heca	0.39108	5.81366e-145	1.1525e-140
BranchA	Acadm	0.390545	1.20572e-162	2.39021e-158
BranchA	Mtch1	0.390034	5.83439e-177	1.15661e-172
BranchA	Prr12	0.389516	5.67818e-173	1.12564e-168
BranchA	Tmem176b	0.389195	2.44344e-178	4.84387e-174
BranchA	Phf8	0.389165	1.76945e-177	3.50775e-173
BranchA	Fbxl19	0.389139	2.32668e-183	4.61241e-179
BranchA	Gm34030	0.388923	4.23634e-227	8.39811e-223
BranchA	Zfp580	0.388736	2.83609e-191	5.62226e-187
BranchA	Spast	0.388689	5.30791e-187	1.05224e-182
BranchA	Ro60	0.388212	1.29077e-169	2.55882e-165
BranchA	Bsdc1	0.387951	5.76898e-180	1.14364e-175
BranchA	Rttn	0.38788	3.43246e-180	6.8045e-176
BranchA	Txndc15	0.387818	5.90172e-194	1.16996e-189
BranchA	Arf2	0.387761	7.70506e-173	1.52745e-168
BranchA	Adam19	0.38756	5.99805e-199	1.18905e-194
BranchA	Esco1	0.38734	8.28479e-133	1.64238e-128
BranchA	Hivep1	0.387173	1.2817e-141	2.54085e-137
BranchA	Tollip	0.387096	1.00161e-163	1.98559e-159
BranchA	Dcaf7	0.386923	4.12196e-184	8.17137e-180
BranchA	Os9	0.386792	3.59461e-216	7.12596e-212
BranchA	Dnajc5	0.386627	3.67055e-199	7.27649e-195
BranchA	Soga1	0.386585	4.34411e-197	8.61177e-193
BranchA	Tsc22d1	0.386414	2.75126e-187	5.45409e-183
BranchA	Fbxo25	0.385708	1.73817e-174	3.44575e-170
BranchA	Sesn1	0.385379	3.63107e-189	7.19824e-185
BranchA	Sec23a	0.385375	4.48647e-210	8.89399e-206
BranchA	Mapk8ip1	0.385165	3.50657e-234	6.95143e-230
BranchA	Bnc2	0.384856	4.05803e-130	8.04465e-126
BranchA	Abl2	0.384671	2.17921e-191	4.32006e-187
BranchA	Zfp667	0.384604	4.51647e-183	8.95345e-179
BranchA	Rasl11a	0.384112	3.79859e-224	7.53033e-220
BranchA	Firre	0.383542	1.82891e-192	3.62564e-188
BranchA	Nptn	0.383486	1.36035e-156	2.69677e-152
BranchA	Dyrk1b	0.383402	4.52297e-163	8.96634e-159
BranchA	Slc48a1	0.383383	2.77625e-183	5.50363e-179
BranchA	Rnf214	0.383074	2.33572e-194	4.63032e-190
BranchA	4932438A13Rik	0.382444	1.10247e-186	2.18553e-182
BranchA	Jkamp	0.381988	2.00996e-190	3.98454e-186
BranchA	Zfp398	0.381413	7.66107e-213	1.51873e-208
BranchA	Ero1l	0.380985	5.94298e-133	1.17814e-128
BranchA	Vash2	0.380906	1.75803e-152	3.48512e-148
BranchA	Map3k10	0.380502	1.15513e-153	2.28994e-149
BranchA	H13	0.380095	6.07278e-204	1.20387e-199
BranchA	Atat1	0.380063	5.52326e-202	1.09493e-197
BranchA	Kptn	0.37961	1.78331e-172	3.53523e-168
BranchA	Trerf1	0.37935	3.44223e-193	6.82388e-189
BranchA	Ap1ar	0.379295	5.94723e-180	1.17898e-175
BranchA	Gucy1a2	0.379292	4.92278e-150	9.75891e-146
BranchA	Abi2	0.379271	3.19956e-193	6.34282e-189
BranchA	Praf2	0.379252	3.68539e-185	7.30592e-181
BranchA	Cltc	0.37898	1.04559e-136	2.07278e-132
BranchA	Rps6kc1	0.378889	1.74812e-144	3.46547e-140
BranchA	Fbxl2	0.378856	1.1101e-176	2.20067e-172
BranchA	Kmt2c	0.378854	1.39682e-178	2.76906e-174
BranchA	Mtpn	0.37843	8.10189e-156	1.60612e-151
BranchA	Ireb2	0.37835	4.22715e-181	8.37991e-177
BranchA	Tsc1	0.378205	1.08478e-211	2.15046e-207
BranchA	Epm2aip1	0.378034	9.54821e-143	1.89284e-138
BranchA	Mmgt1	0.377774	1.84657e-131	3.66063e-127
BranchA	Bmpr2	0.377696	1.73256e-177	3.43463e-173
BranchA	Zfp788	0.377577	1.08289e-171	2.14673e-167
BranchA	Bicral	0.37743	2.27149e-166	4.503e-162
BranchA	Mprip	0.377122	9.95816e-174	1.97411e-169
BranchA	Nf2	0.377112	4.76873e-194	9.45353e-190
BranchA	Cplane1	0.376868	9.51052e-196	1.88537e-191
BranchA	BC029722	0.37682	2.00104e-167	3.96686e-163
BranchA	Slc25a38	0.376089	1.19887e-143	2.37663e-139
BranchA	Taok2	0.376044	3.54435e-174	7.02633e-170
BranchA	Tom1l2	0.376016	3.33253e-207	6.6064e-203
BranchA	Ppm1b	0.375975	4.73546e-186	9.38757e-182
BranchA	Lin7c	0.375925	5.48392e-171	1.08713e-166
BranchA	Scfd2	0.375573	1.22928e-174	2.43692e-170
BranchA	Mtor	0.374727	1.5667e-182	3.10583e-178
BranchA	Atp6v0e2	0.374545	4.23775e-202	8.40091e-198
BranchA	Tbpl1	0.374518	2.28019e-185	4.52025e-181
BranchA	Arhgap1	0.37446	2.04517e-174	4.05435e-170
BranchA	Umad1	0.37365	5.99493e-178	1.18843e-173
BranchA	3110040N11Rik	0.372746	9.68649e-133	1.92025e-128
BranchA	Plcg1	0.372656	1.12387e-180	2.22797e-176
BranchA	Fez1	0.372009	6.89559e-150	1.36698e-145
BranchA	Msrb2	0.371884	1.90687e-167	3.78017e-163
BranchA	Tsg101	0.371851	3.84524e-161	7.62281e-157
BranchA	Ccdc186	0.371563	3.24689e-170	6.43663e-166
BranchA	Gpx3	0.371295	1.53546e-164	3.04389e-160
BranchA	Lrrc58	0.371156	5.18839e-175	1.02855e-170
BranchA	Prkar2b	0.370661	3.02808e-162	6.00286e-158
BranchA	Elovl6	0.369975	3.54349e-181	7.02461e-177
BranchA	Phc2	0.369924	3.1592e-149	6.2628e-145
BranchA	Brd2	0.369883	2.1453e-173	4.25285e-169
BranchA	Glrx	0.369324	2.5329e-192	5.02121e-188
BranchA	Ubl3	0.368901	5.8861e-168	1.16686e-163
BranchA	Camk2g	0.368588	1.11968e-216	2.21965e-212
BranchA	Chmp2a	0.368224	9.11253e-149	1.80647e-144
BranchA	Kmt2a	0.368181	6.99783e-156	1.38725e-151
BranchA	Pkd1	0.368135	5.63949e-153	1.11797e-148
BranchA	Tbc1d19	0.368026	3.92621e-191	7.78331e-187
BranchA	Tecr	0.367827	3.80395e-198	7.54095e-194
BranchA	Sox12	0.367687	9.3103e-181	1.84567e-176
BranchA	Foxk2	0.367547	1.38312e-158	2.7419e-154
BranchA	Gpr173	0.366929	2.33844e-177	4.63573e-173
BranchA	Tbc1d13	0.366817	5.02891e-162	9.96931e-158
BranchA	Sft2d1	0.366788	9.70251e-187	1.92343e-182
BranchA	Tmem29	0.366609	1.79632e-191	3.56102e-187
BranchA	Tubb5	0.366557	0	0
BranchA	Klhl7	0.366425	9.87784e-177	1.95818e-172
BranchA	Arid1a	0.366377	1.74687e-160	3.46299e-156
BranchA	Pam16	0.366359	9.07179e-145	1.79839e-140
BranchA	Mon2	0.36609	9.31343e-177	1.8463e-172
BranchA	Rnf103	0.366069	1.20213e-196	2.38311e-192
BranchA	Smdt1	0.365915	4.6033e-219	9.12558e-215
BranchA	Golm1	0.36579	2.39998e-169	4.75772e-165
BranchA	Slc25a33	0.365521	1.91255e-162	3.79144e-158
BranchA	Mlx	0.365227	9.78504e-177	1.93979e-172
BranchA	Dhrs1	0.365025	2.36869e-188	4.69569e-184
BranchA	Rabif	0.364846	4.63865e-194	9.19566e-190
BranchA	Fbxo28	0.364496	4.58513e-192	9.08956e-188
BranchA	Gtpbp6	0.364495	4.51381e-167	8.94817e-163
BranchA	Lrrn1	0.363995	5.34031e-154	1.05866e-149
BranchA	Rnf165	0.363907	1.04467e-213	2.07094e-209
BranchA	Ptpn12	0.363685	1.71007e-167	3.39005e-163
BranchA	Rimklb	0.363601	1.17993e-185	2.33909e-181
BranchA	Arfgef1	0.363101	5.59412e-168	1.10898e-163
BranchA	Gnptg	0.363062	6.89757e-178	1.36737e-173
BranchA	Zc3h7b	0.363036	2.74717e-187	5.446e-183
BranchA	Ube2q1	0.362955	2.31453e-156	4.58832e-152
BranchA	Zc4h2	0.36287	3.11794e-205	6.181e-201
BranchA	Tbck	0.362561	4.25603e-176	8.43716e-172
BranchA	Mxd1	0.362132	8.70963e-168	1.7266e-163
BranchA	Btbd9	0.362061	1.13106e-181	2.24221e-177
BranchA	Ube2q2	0.362059	5.48679e-173	1.0877e-168
BranchA	Slc25a11	0.362047	1.14353e-174	2.26693e-170
BranchA	Zbtb41	0.361941	3.43899e-124	6.81745e-120
BranchA	Cryzl1	0.361841	2.63025e-198	5.2142e-194
BranchA	Lactb	0.36173	7.56522e-176	1.49973e-171
BranchA	Pop7	0.361601	6.31367e-164	1.25162e-159
BranchA	Osbp	0.360626	5.96841e-146	1.18318e-141
BranchA	Sel1l	0.360235	1.0414e-169	2.06448e-165
BranchA	Dcaf6	0.359567	1.93208e-171	3.83015e-167
BranchA	Fbxo10	0.359407	9.95043e-173	1.97257e-168
BranchA	Slc30a9	0.35933	2.91996e-184	5.78853e-180
BranchA	Tnks	0.359217	9.54867e-169	1.89293e-164
BranchA	Pfdn4	0.359167	8.75438e-143	1.73547e-138
BranchA	Vps51	0.359143	2.39029e-142	4.73851e-138
BranchA	Pgrmc1	0.3588	6.98334e-138	1.38438e-133
BranchA	Creld1	0.358485	1.07925e-202	2.13951e-198
BranchA	Hagh	0.358179	8.49894e-185	1.68483e-180
BranchA	Rab7	0.357897	3.11664e-156	6.17843e-152
BranchA	Tmcc1	0.357664	4.1027e-177	8.13319e-173
BranchA	Lemd3	0.357455	1.53505e-176	3.04309e-172
BranchA	Mea1	0.357209	4.96369e-170	9.84002e-166
BranchA	Dlx1	0.356844	1.68141e-190	3.33323e-186
BranchA	Trappc8	0.356672	1.66187e-174	3.29449e-170
BranchA	Ncoa3	0.356468	1.91289e-156	3.79211e-152
BranchA	Crbn	0.355947	2.95203e-152	5.8521e-148
BranchA	Atp6v1f	0.355754	3.79597e-171	7.52513e-167
BranchA	Rab10	0.355651	7.91114e-148	1.5683e-143
BranchA	Vps29	0.355637	4.06029e-128	8.04913e-124
BranchA	Pold4	0.355516	6.80824e-162	1.34967e-157
BranchA	Arhgef7	0.355204	4.51661e-196	8.95372e-192
BranchA	Lmbr1l	0.354915	2.72855e-199	5.40908e-195
BranchA	Rnf187	0.354287	1.54703e-172	3.06683e-168
BranchA	Casc3	0.354161	6.16748e-168	1.22264e-163
BranchA	Lgr4	0.353867	9.31035e-140	1.84568e-135
BranchA	Arrb2	0.353585	4.38359e-170	8.69003e-166
BranchA	Exoc6b	0.353016	5.0777e-190	1.0066e-185
BranchA	Kmt5b	0.352853	1.19613e-182	2.37121e-178
BranchA	Chm	0.352794	1.31418e-158	2.60524e-154
BranchA	Slc25a46	0.351734	1.25124e-178	2.48045e-174
BranchA	Irf2	0.351367	6.9329e-153	1.37438e-148
BranchA	Arid4a	0.351336	7.94828e-184	1.57567e-179
BranchA	Ccdc50	0.351317	3.64489e-140	7.22563e-136
BranchA	Bpnt1	0.350833	1.40278e-174	2.78087e-170
BranchA	Ap3d1	0.350812	2.17225e-174	4.30626e-170
BranchA	Trp53inp1	0.350519	5.00394e-178	9.9198e-174
BranchA	Stam	0.349893	1.13553e-173	2.25107e-169
BranchA	Vps13d	0.349822	6.10663e-170	1.21058e-165
BranchA	Mark2	0.349757	2.5549e-172	5.06484e-168
BranchA	Aftph	0.3496	4.36668e-185	8.6565e-181
BranchA	Atg12	0.349478	1.02332e-159	2.02863e-155
BranchA	Map1a	0.34919	2.79218e-219	5.53521e-215
BranchA	Alg9	0.348733	1.05099e-183	2.08349e-179
BranchA	Insig2	0.348718	1.13514e-205	2.25031e-201
BranchA	Pja1	0.348466	1.11601e-176	2.21238e-172
BranchA	Evi5l	0.348261	4.30663e-199	8.53746e-195
BranchA	Sirt7	0.347571	9.8252e-161	1.94775e-156
BranchA	Git2	0.347243	3.21405e-197	6.37153e-193
BranchA	Rab3gap2	0.347225	7.82881e-165	1.55198e-160
BranchA	Eid2	0.346691	2.71021e-45	5.37273e-41
BranchA	Lancl2	0.346269	1.18036e-141	2.33995e-137
BranchA	Mrnip	0.346268	8.05243e-163	1.59631e-158
BranchA	Limk1	0.345972	6.07714e-205	1.20473e-200
BranchA	Ubr3	0.345728	2.56919e-164	5.09317e-160
BranchA	Gstm1	0.345134	2.98853e-144	5.92446e-140
BranchA	Agap1	0.345028	1.62108e-150	3.21363e-146
BranchA	AC149090.1	0.344618	2.19608e-195	4.35351e-191
BranchA	Sbf2	0.344589	1.76201e-158	3.493e-154
BranchA	Fbxo38	0.344146	5.10085e-180	1.01119e-175
BranchA	Ilrun	0.34361	9.49282e-199	1.88186e-194
BranchA	Ggps1	0.343411	7.4893e-173	1.48468e-168
BranchA	Tgoln1	0.342739	2.08551e-160	4.13432e-156
BranchA	Eml1	0.342718	3.73099e-155	7.39632e-151
BranchA	Morc2a	0.342165	1.02424e-144	2.03045e-140
BranchA	Trps1	0.341758	7.22758e-122	1.4328e-117
BranchA	Dnajb6	0.341689	7.05544e-138	1.39867e-133
BranchA	Prkaca	0.341649	2.5042e-167	4.96433e-163
BranchA	Bcl2	0.341383	8.12319e-170	1.61034e-165
BranchA	Atxn7l3b	0.341197	2.58618e-245	5.12685e-241
BranchA	Lats1	0.340803	2.73178e-140	5.41549e-136
BranchA	Lrba	0.340619	2.57555e-171	5.10576e-167
BranchA	Tex264	0.340541	3.20707e-186	6.3577e-182
BranchA	Hacd3	0.339924	7.28807e-180	1.44479e-175
BranchA	Kras	0.339904	7.98664e-138	1.58327e-133
BranchA	Eif4g3	0.339838	8.516e-155	1.68821e-150
BranchA	Nub1	0.339081	2.42013e-161	4.79766e-157
BranchA	Hmbox1	0.338536	1.36986e-170	2.71562e-166
BranchA	Dtnb	0.338484	1.70473e-191	3.37946e-187
BranchA	Slc12a6	0.337723	1.31009e-173	2.59712e-169
BranchA	Map4k5	0.337693	5.66431e-173	1.12289e-168
BranchA	Ralgapb	0.33759	2.04822e-183	4.06039e-179
BranchA	Mospd3	0.337589	3.20873e-169	6.36098e-165
BranchA	Egln2	0.33742	1.01667e-163	2.01545e-159
BranchA	Tmem184b	0.337405	3.8454e-148	7.62312e-144
BranchA	Ttc8	0.33732	1.51187e-166	2.99713e-162
BranchA	Syt7	0.337283	5.66493e-121	1.12302e-116
BranchA	Dhx32	0.337241	2.79338e-165	5.5376e-161
BranchA	Supt6	0.337214	1.10788e-159	2.19626e-155
BranchA	Sacm1l	0.33716	3.51567e-175	6.96947e-171
BranchA	Taok1	0.336647	1.87355e-151	3.71413e-147
BranchA	Acbd3	0.336491	1.75491e-139	3.47893e-135
BranchA	Zfp697	0.336213	7.24425e-203	1.4361e-198
BranchA	Erich1	0.336203	1.17874e-161	2.33673e-157
BranchA	Hand2	0.336017	6.59997e-133	1.30838e-128
BranchA	Ppp1r37	0.33601	9.90478e-172	1.96352e-167
BranchA	Ppp2r2d	0.335928	5.48708e-145	1.08776e-140
BranchA	Cdk16	0.335834	4.99064e-180	9.89344e-176
BranchA	Dot1l	0.335574	2.27197e-146	4.50396e-142
BranchA	Tmem205	0.335221	2.92369e-175	5.79593e-171
BranchA	Kctd10	0.334991	4.41943e-196	8.76108e-192
BranchA	Epb41	0.334907	1.82784e-156	3.62351e-152
BranchA	Uso1	0.33472	1.43922e-182	2.85312e-178
BranchA	Chmp5	0.334523	5.88532e-129	1.16671e-124
BranchA	Pcnx4	0.333896	5.81293e-164	1.15236e-159
BranchA	BC004004	0.333749	6.86808e-186	1.36153e-181
BranchA	Eaf1	0.333624	3.31788e-127	6.57736e-123
BranchA	Mef2d	0.333497	5.34536e-152	1.05966e-147
BranchA	Atg4d	0.333481	1.85114e-172	3.6697e-168
BranchA	Cuedc1	0.333364	1.94334e-178	3.85247e-174
BranchA	Cyb5r4	0.333248	1.20696e-184	2.39267e-180
BranchA	Atp6v0e	0.333234	2.47781e-137	4.912e-133
BranchA	Wdr26	0.333136	6.82761e-153	1.35351e-148
BranchA	Camk1d	0.333113	3.47836e-119	6.89551e-115
BranchA	Zdhhc8	0.33292	2.50848e-139	4.97281e-135
BranchA	Tusc2	0.332849	2.41055e-172	4.77868e-168
BranchA	Lin28b	0.332663	1.01341e-204	2.00899e-200
BranchA	AW209491	0.332548	5.25467e-153	1.04168e-148
BranchA	Tmem50a	0.332458	1.43418e-133	2.84312e-129
BranchA	Sh3bp5l	0.332367	1.03989e-158	2.06147e-154
BranchA	Mllt3	0.332226	5.85719e-190	1.16113e-185
BranchA	C530008M17Rik	0.332148	1.2231e-172	2.42468e-168
BranchA	Mindy3	0.331947	4.67445e-161	9.26663e-157
BranchA	Dpyd	0.331085	8.11904e-176	1.60952e-171
BranchA	Srp14	0.330585	6.82632e-179	1.35325e-174
BranchA	Trrap	0.33055	3.60393e-140	7.14443e-136
BranchA	Ralgapa1	0.330405	9.87121e-154	1.95687e-149
BranchA	Fxr2	0.330124	3.99939e-170	7.9284e-166
BranchA	Zfp512	0.330013	1.3668e-187	2.70954e-183
BranchA	Dstn	0.329935	2.78468e-198	5.52034e-194
BranchA	Bahcc1	0.329465	9.12405e-187	1.80875e-182
BranchA	Plpp2	0.32927	5.35155e-166	1.06089e-161
BranchA	Gopc	0.329054	1.40977e-165	2.79472e-161
BranchA	Slain2	0.328714	4.15237e-157	8.23166e-153
BranchA	Exoc5	0.328308	1.1312e-163	2.24249e-159
BranchA	Tpgs1	0.327907	1.29381e-173	2.56485e-169
BranchA	Rdh11	0.3278	7.8701e-137	1.56017e-132
BranchA	Rapgef1	0.327783	4.34408e-188	8.6117e-184
BranchA	Btbd7	0.32773	5.14017e-143	1.01899e-138
BranchA	Rere	0.327721	5.75514e-211	1.1409e-206
BranchA	Klhl24	0.327638	4.16121e-189	8.24918e-185
BranchA	Camk2d	0.327539	2.65258e-169	5.25848e-165
BranchA	Hoxb2	0.327386	5.1451e-126	1.01996e-121
BranchA	Klhdc10	0.327225	1.48481e-181	2.94349e-177
BranchA	Ptdss1	0.326263	4.4737e-173	8.86866e-169
[truncated: 1,655 more rows]

## Sheet: BranchB_markers
cluster	gene	log2FC	P value	adjusted P value
BranchB	Nrg3os	3.907	0	0
BranchB	Rbfox1	3.86478	0	0
BranchB	Gm20642	3.81813	0	0
BranchB	Chgb	3.76144	0	0
BranchB	Stac	3.72899	0	0
BranchB	Hs3st5	3.72795	0	0
BranchB	Gm2694	3.70837	0	0
BranchB	Zfp804a	3.55546	0	0
BranchB	Nrg3	3.51908	0	0
BranchB	Ndst4	3.51161	8.78984e-286	1.7425e-281
BranchB	Kcnip4	3.43555	0	0
BranchB	Ndufa4l2	3.4001	0	0
BranchB	Grm7	3.38452	0	0
BranchB	Gpr22	3.33892	0	0
BranchB	Unc5c	3.28701	0	0
BranchB	Prkcb	3.2368	0	0
BranchB	Ppfia2	3.20685	0	0
BranchB	Chodl	3.19942	0	0
BranchB	Cdh12	3.16993	0	0
BranchB	Csmd3	3.16521	1.70482e-260	3.37963e-256
BranchB	Chrna7	3.15819	0	0
BranchB	Dlx5	3.12737	0	0
BranchB	Arhgef28	3.11925	0	0
BranchB	Phox2a	3.11416	0	0
BranchB	Cyyr1	3.1133	0	0
BranchB	Pclo	3.10394	0	0
BranchB	Klhl32	3.05243	0	0
BranchB	Slc7a14	3.0423	0	0
BranchB	Stxbp5l	3.01138	0	0
BranchB	Nrxn1	2.99764	0	0
BranchB	Snap25	2.98117	0	0
BranchB	Dlgap2	2.97551	0	0
BranchB	Slc10a4	2.94875	0	0
BranchB	Chat	2.94118	6.27509e-261	1.24397e-256
BranchB	Gm14964	2.93873	0	0
BranchB	AW551984	2.89449	2.11676e-307	4.19627e-303
BranchB	Nxph4	2.86526	0	0
BranchB	Dscam	2.82835	0	0
BranchB	Syp	2.82013	0	0
BranchB	Sez6l2	2.79828	0	0
BranchB	Myt1l	2.79193	0	0
BranchB	Syn2	2.78062	1.65784e-264	3.28651e-260
BranchB	Ncam2	2.77474	0	0
BranchB	Cacna2d1	2.76538	0	0
BranchB	Snap91	2.73203	0	0
BranchB	Chga	2.73099	0	0
BranchB	Slc18a3	2.71536	0	0
BranchB	Nyap2	2.70112	0	0
BranchB	Fstl5	2.69968	0	0
BranchB	Cxxc4	2.69651	6.63553e-289	1.31543e-284
BranchB	Sorl1	2.69159	3.69136e-221	7.31776e-217
BranchB	Fbll1	2.67669	0	0
BranchB	Plxna2	2.66087	0	0
BranchB	Zcchc12	2.6592	0	0
BranchB	Rab33a	2.65726	3.33558e-298	6.61245e-294
BranchB	Spock3	2.65215	0	0
BranchB	Nsg2	2.65086	0	0
BranchB	Xkr4	2.63424	0	0
BranchB	Fam155a	2.63217	0	0
BranchB	Dusp8	2.62617	1.13262e-295	2.24531e-291
BranchB	Tub	2.61123	0	0
BranchB	Socs2	2.6038	0	0
BranchB	Fxyd7	2.59439	7.86287e-152	1.55874e-147
BranchB	Casz1	2.59361	0	0
BranchB	Actl6b	2.58328	0	0
BranchB	Ksr2	2.58278	0	0
BranchB	Pcsk2	2.57401	7.69208e-253	1.52488e-248
BranchB	Doc2b	2.57304	0	0
BranchB	Gdap1	2.57032	0	0
BranchB	9330182L06Rik	2.56698	0	0
BranchB	Rgs4	2.55987	7.22308e-280	1.4319e-275
BranchB	Dcx	2.549	0	0
BranchB	Pde2a	2.54097	3.77013e-249	7.47391e-245
BranchB	Bend5	2.53792	0	0
BranchB	Scn3a	2.52638	0	0
BranchB	Aplp1	2.51973	0	0
BranchB	Gcnt2	2.51158	0	0
BranchB	Gng3	2.50483	0	0
BranchB	Bnc2	2.50397	0	0
BranchB	Cyb561	2.49972	0	0
BranchB	Gm15398	2.49355	0	0
BranchB	Syt4	2.49162	1.13476e-293	2.24955e-289
BranchB	Dach1	2.48894	0	0
BranchB	Nrxn2	2.48334	0	0
BranchB	Pcdh15	2.48127	0	0
BranchB	Jph4	2.47026	1.51573e-257	3.00478e-253
BranchB	Kif5a	2.46599	0	0
BranchB	Stmn2	2.46376	0	0
BranchB	Stmn4	2.45148	0	0
BranchB	Gm2990	2.44592	4.23308e-219	8.39166e-215
BranchB	Rab3c	2.44423	0	0
BranchB	Scrt1	2.44007	2.07044e-238	4.10443e-234
BranchB	Syt1	2.43952	0	0
BranchB	Tenm2	2.43738	0	0
BranchB	Hmx2	2.42209	0	0
BranchB	Ttc9b	2.42078	0	0
BranchB	Sv2c	2.42012	2.23617e-196	4.43298e-192
BranchB	Pak7	2.4199	0	0
BranchB	Fgf14	2.41161	7.36303e-151	1.45965e-146
BranchB	Pcsk1n	2.40176	0	0
BranchB	Tshz3	2.40107	0	0
BranchB	Rab3a	2.3992	0	0
BranchB	Pou2f2	2.39824	3.07555e-217	6.09698e-213
BranchB	Tmem169	2.39509	0	0
BranchB	Mapk10	2.3858	0	0
BranchB	Syt17	2.38433	0	0
BranchB	Nrxn3	2.37529	0	0
BranchB	Cdh20	2.36135	2.40654e-126	4.77073e-122
BranchB	Rtn1	2.35308	0	0
BranchB	Kcnk2	2.34487	1.89905e-201	3.76468e-197
BranchB	Akap6	2.33506	0	0
BranchB	Slco3a1	2.33428	3.75137e-304	7.43672e-300
BranchB	Asic4	2.33036	7.69839e-192	1.52613e-187
BranchB	Nrsn1	2.32909	1.27422e-218	2.526e-214
BranchB	Minar2	2.32443	9.95672e-299	1.97382e-294
BranchB	Negr1	2.3215	1.57208e-120	3.11649e-116
BranchB	C1qtnf4	2.32052	2.84433e-246	5.6386e-242
BranchB	Nap1l5	2.31178	4.83926e-217	9.59335e-213
BranchB	Nap1l2	2.30954	3.31628e-216	6.57419e-212
BranchB	Hmx3	2.30839	0	0
BranchB	Resp18	2.30113	0	0
BranchB	Mapk8ip2	2.29903	0	0
BranchB	Igfbpl1	2.2816	1.73336e-243	3.43621e-239
BranchB	Ina	2.28117	0	0
BranchB	Hmgcll1	2.28106	1.94448e-239	3.85474e-235
BranchB	Kcnma1	2.27212	8.76295e-251	1.73717e-246
BranchB	Plekha6	2.27073	2.35024e-188	4.65911e-184
BranchB	Lix1	2.2687	0	0
BranchB	Dlg2	2.26676	0	0
BranchB	Hist3h2ba	2.25457	0	0
BranchB	Srrm3	2.23697	0	0
BranchB	Meg3	2.23685	0	0
BranchB	Stmn3	2.23421	0	0
BranchB	Eml5	2.23029	0	0
BranchB	4930590L20Rik	2.22508	7.32518e-200	1.45214e-195
BranchB	Ctnna2	2.2191	0	0
BranchB	Myt1	2.20912	0	0
BranchB	Sphkap	2.2072	3.18872e-298	6.32131e-294
BranchB	Syngr3	2.19413	1.55087e-176	3.07444e-172
BranchB	Cend1	2.17514	1.40026e-225	2.77587e-221
BranchB	Slc2a3	2.17496	1.56376e-212	3.10001e-208
BranchB	Prph	2.1739	1.5343e-151	3.04159e-147
BranchB	Phyhipl	2.16609	5.521e-193	1.09448e-188
BranchB	Ap3b2	2.16399	1.00533e-284	1.99296e-280
BranchB	Ank3	2.16004	0	0
BranchB	Hecw1	2.15991	1.56244e-272	3.09737e-268
BranchB	Rasl11a	2.1524	2.15051e-167	4.26317e-163
BranchB	Galnt17	2.15122	1.55335e-194	3.07935e-190
BranchB	Zcchc18	2.14814	0	0
BranchB	Svop	2.13469	2.41167e-216	4.7809e-212
BranchB	Rian	2.13399	0	0
BranchB	Rims2	2.13395	0	0
BranchB	Camk2n2	2.12912	2.56816e-207	5.09111e-203
BranchB	Adcyap1	2.12395	1.05093e-135	2.08337e-131
BranchB	Cacna1b	2.12349	1.787e-285	3.54256e-281
BranchB	Unc79	2.11578	0	0
BranchB	Cnksr2	2.11129	5.61352e-176	1.11282e-171
BranchB	Fam171b	2.1001	6.87898e-294	1.36369e-289
BranchB	Nlrp6	2.09935	5.79442e-206	1.14869e-201
BranchB	Pnmal1	2.09282	2.27898e-188	4.51786e-184
BranchB	Slit2	2.09265	0	0
BranchB	Hist3h2a	2.09087	0	0
BranchB	Cpeb2	2.088	8.39868e-201	1.66495e-196
BranchB	Pfkp	2.08291	3.0452e-192	6.03681e-188
BranchB	Scg3	2.081	0	0
BranchB	Fam57b	2.07313	2.97665e-142	5.90091e-138
BranchB	Tagln3	2.07047	0	0
BranchB	Plcxd3	2.06918	1.95678e-132	3.87912e-128
BranchB	Dpp6	2.06594	1.36849e-209	2.7129e-205
BranchB	C130073E24Rik	2.06324	9.99949e-174	1.9823e-169
BranchB	Ptprn2	2.05875	1.8405e-273	3.64862e-269
BranchB	Smpd3	2.057	0	0
BranchB	Lsamp	2.03936	0	0
BranchB	Cd200	2.03933	2.00505e-270	3.97481e-266
BranchB	Gm12709	2.03646	8.46003e-164	1.67712e-159
BranchB	Rundc3a	2.03315	0	0
BranchB	Atcay	2.03262	1.03128e-202	2.04441e-198
BranchB	Adcyap1r1	2.03197	5.65793e-200	1.12163e-195
BranchB	Phactr3	2.02659	2.7465e-293	5.44466e-289
BranchB	Atl1	2.01923	4.18731e-233	8.30092e-229
BranchB	Mapt	2.00734	0	0
BranchB	Gnao1	2.00438	0	0
BranchB	Myl1	2.00328	0	0
BranchB	Grk3	2.00252	8.82258e-250	1.74899e-245
BranchB	Onecut2	1.99986	3.11992e-181	6.18494e-177
BranchB	Nol4	1.99747	0	0
BranchB	Rufy3	1.99531	0	0
BranchB	Syn1	1.987	4.36983e-154	8.66275e-150
BranchB	Fam219a	1.98329	9.70692e-209	1.9243e-204
BranchB	Dusp26	1.9824	0	0
BranchB	Dock10	1.97731	0	0
BranchB	Epb41l4a	1.96965	0	0
BranchB	Nol3	1.96934	4.83997e-157	9.59476e-153
BranchB	Rab6b	1.96259	6.47044e-295	1.2827e-290
BranchB	App	1.95874	0	0
BranchB	Cnih2	1.95493	1.23051e-254	2.43937e-250
BranchB	Kcnt2	1.94973	0	0
BranchB	Fbxl16	1.94429	4.73227e-149	9.38125e-145
BranchB	Tubb3	1.93715	0	0
BranchB	St18	1.92971	0	0
BranchB	Cnr1	1.92322	3.96356e-174	7.85737e-170
BranchB	Tspyl4	1.92136	9.46112e-305	1.87557e-300
BranchB	Cxadr	1.92102	2.17108e-180	4.30394e-176
BranchB	Rundc3b	1.92038	8.34104e-187	1.65353e-182
BranchB	Tppp3	1.91999	0	0
BranchB	5330434G04Rik	1.91853	0	0
BranchB	Mllt11	1.91391	0	0
BranchB	Cystm1	1.91284	1.59823e-243	3.16833e-239
BranchB	Enho	1.91126	8.5028e-206	1.6856e-201
BranchB	Runx1t1	1.91011	0	0
BranchB	Apba1	1.90624	9.8856e-179	1.95972e-174
BranchB	Fkbp1b	1.89991	1.01957e-177	2.02119e-173
BranchB	Mapre3	1.8991	1.23149e-194	2.44131e-190
BranchB	Tmem178b	1.89807	5.73721e-163	1.13734e-158
BranchB	Pnck	1.8763	4.53306e-135	8.98634e-131
BranchB	Tubb2a	1.85858	0	0
BranchB	Syn3	1.85521	1.32696e-183	2.63057e-179
BranchB	Anks1b	1.85207	9.04231e-151	1.79255e-146
BranchB	Gdap1l1	1.84814	1.51256e-287	2.99849e-283
BranchB	Sema6d	1.84578	4.32121e-92	8.56636e-88
BranchB	Cntfr	1.84284	2.43436e-296	4.82588e-292
BranchB	Hs6st3	1.84143	1.05221e-162	2.0859e-158
BranchB	Hoxb6	1.84068	3.38078e-82	6.70207e-78
BranchB	Celf4	1.83613	0	0
BranchB	Zfp9	1.82973	2.53243e-122	5.02028e-118
BranchB	Map6	1.82944	3.17255e-190	6.28927e-186
BranchB	Kif1a	1.82836	5.82575e-195	1.1549e-190
BranchB	Gm26871	1.8127	0	0
BranchB	Nudt10	1.81199	2.20489e-120	4.37096e-116
BranchB	Uchl1	1.80152	0	0
BranchB	Gabrb3	1.80049	8.46394e-271	1.67789e-266
BranchB	Dbndd1	1.79146	2.38161e-132	4.72131e-128
BranchB	Elavl4	1.78903	0	0
BranchB	Slc29a4	1.78869	5.33557e-154	1.05772e-149
BranchB	Apc2	1.78492	2.28552e-145	4.53082e-141
BranchB	Cpeb3	1.78062	1.37594e-171	2.72767e-167
BranchB	Dnm3	1.77559	1.21084e-208	2.40038e-204
BranchB	Ttll7	1.76879	1.19717e-152	2.37328e-148
BranchB	Dgki	1.76843	3.17431e-177	6.29275e-173
BranchB	Elavl2	1.76021	0	0
BranchB	Grina	1.75595	0	0
BranchB	Hoxa5	1.74965	1.26047e-197	2.49875e-193
BranchB	Azin2	1.74673	6.98216e-102	1.38414e-97
BranchB	Ccdc92	1.74486	5.79688e-113	1.14917e-108
BranchB	Elavl3	1.74083	0	0
BranchB	Prkcz	1.73675	9.21357e-124	1.8265e-119
BranchB	Brsk2	1.73539	2.36689e-156	4.69212e-152
BranchB	L1cam	1.73144	7.42212e-176	1.47136e-171
BranchB	Man2a1	1.73006	0	0
BranchB	Kcnj12	1.71958	3.432e-102	6.8036e-98
BranchB	Ggt7	1.71037	3.60815e-96	7.1528e-92
BranchB	Jakmip2	1.70818	1.01037e-256	2.00295e-252
BranchB	Klhdc8b	1.70756	8.11804e-203	1.60932e-198
BranchB	Rtn2	1.70646	1.33569e-206	2.64786e-202
BranchB	Jak1	1.68963	2.52932e-260	5.01413e-256
BranchB	Fry	1.68819	1.33198e-270	2.64052e-266
BranchB	Plppr2	1.68516	1.0617e-116	2.10472e-112
BranchB	Unc13a	1.67242	6.12485e-99	1.21419e-94
BranchB	Basp1	1.67176	0	0
BranchB	Ctsf	1.66794	8.61102e-124	1.70705e-119
BranchB	Pcbp3	1.667	0	0
BranchB	Cpe	1.66485	0	0
BranchB	Fam13c	1.66399	1.491e-129	2.95575e-125
BranchB	Pnmal2	1.66313	6.85401e-116	1.35874e-111
BranchB	Clmp	1.66277	1.0377e-153	2.05713e-149
BranchB	Tns3	1.66205	5.88218e-264	1.16608e-259
BranchB	Dpysl3	1.65411	0	0
BranchB	Adgrb3	1.65312	1.24297e-289	2.46407e-285
BranchB	Amer2	1.64124	4.0952e-132	8.11832e-128
BranchB	Rcan2	1.63867	1.10903e-123	2.19853e-119
BranchB	Kif5c	1.63855	0	0
BranchB	Ndufv3	1.62989	0	0
BranchB	Dpysl5	1.62879	6.19562e-189	1.22822e-184
BranchB	Ydjc	1.62258	1.35089e-101	2.678e-97
BranchB	Celf3	1.6137	0	0
BranchB	Lrp11	1.61117	4.0112e-167	7.9518e-163
BranchB	Gap43	1.60848	0	0
BranchB	Ank	1.60644	1.20856e-165	2.39584e-161
BranchB	Cttnbp2	1.60564	7.02268e-82	1.39218e-77
BranchB	Tubb2b	1.6051	0	0
BranchB	Ppp2r2b	1.60401	0	0
BranchB	Olfm1	1.59515	2.31091e-218	4.58114e-214
BranchB	Zfhx2	1.59308	1.37006e-225	2.716e-221
BranchB	Pirt	1.58955	5.32507e-176	1.05564e-171
BranchB	Arl4a	1.57836	5.13638e-152	1.01824e-147
BranchB	Cpeb4	1.56941	2.16149e-116	4.28494e-112
BranchB	Cdk5r1	1.56088	2.49929e-118	4.9546e-114
BranchB	Btbd8	1.55927	5.86864e-101	1.1634e-96
BranchB	Arhgdig	1.55895	9.56652e-90	1.89647e-85
BranchB	Ifitm2	1.55085	0	0
BranchB	Add2	1.54912	2.77793e-181	5.50697e-177
BranchB	Napb	1.54911	3.55895e-86	7.05527e-82
BranchB	Soga3	1.54898	0	0
BranchB	Cacna1c	1.54135	1.79117e-106	3.55082e-102
BranchB	Pak3	1.53074	2.78921e-139	5.52933e-135
BranchB	Podxl2	1.52807	0	0
BranchB	Otud7a	1.52189	4.2484e-95	8.42202e-91
BranchB	Ric3	1.5212	2.30234e-72	4.56415e-68
BranchB	Snrpn	1.51918	0	0
BranchB	Parp6	1.51554	6.07755e-138	1.20481e-133
BranchB	Kcnh8	1.51521	9.06385e-182	1.79682e-177
BranchB	Plcl1	1.51481	2.99104e-114	5.92944e-110
BranchB	Mcf2l	1.51199	1.78704e-92	3.54264e-88
BranchB	Crmp1	1.50662	0	0
BranchB	Chchd10	1.50272	1.06065e-166	2.10263e-162
BranchB	9330159F19Rik	1.50096	9.90879e-120	1.96432e-115
BranchB	Snhg14	1.50042	1.03376e-75	2.04933e-71
BranchB	Serp2	1.49866	4.47584e-151	8.87291e-147
BranchB	Ccl27a	1.49865	1.40189e-189	2.77911e-185
BranchB	Olfm2	1.4954	1.94692e-113	3.85958e-109
BranchB	Usp12	1.49416	2.78521e-131	5.52139e-127
BranchB	Ankrd12	1.49099	4.22042e-193	8.36655e-189
BranchB	Slco5a1	1.47883	4.80854e-72	9.53245e-68
BranchB	Slit3	1.47716	0	0
BranchB	Syt14	1.4744	6.588e-100	1.30601e-95
BranchB	Magi2	1.47068	1.98066e-124	3.92646e-120
BranchB	March9	1.46581	4.09215e-95	8.11228e-91
BranchB	Gstm7	1.46399	2.86179e-107	5.67322e-103
BranchB	Map9	1.4639	3.75284e-110	7.43963e-106
BranchB	Atp6v0a1	1.46187	2.65159e-175	5.25652e-171
BranchB	Ahi1	1.46028	2.19053e-261	4.3425e-257
BranchB	Satb2	1.45831	6.71376e-58	1.33094e-53
BranchB	Garnl3	1.45699	3.44325e-153	6.8259e-149
BranchB	Tubb4a	1.45567	1.13666e-204	2.25332e-200
BranchB	Eml6	1.45256	1.25401e-74	2.48595e-70
BranchB	Sncg	1.44925	9.53984e-137	1.89118e-132
BranchB	Fbrsl1	1.44854	2.64331e-167	5.2401e-163
BranchB	Gprasp2	1.44121	1.83933e-112	3.64629e-108
BranchB	Robo2	1.43931	1.21748e-166	2.41353e-162
BranchB	Cadm1	1.4392	0	0
BranchB	Rac3	1.43639	2.99946e-137	5.94612e-133
BranchB	Ank2	1.43627	0	0
BranchB	Gpr45	1.43605	2.50057e-95	4.95713e-91
BranchB	Dmxl2	1.43452	2.43314e-78	4.82345e-74
BranchB	Cacna1a	1.43019	3.68948e-163	7.31403e-159
BranchB	Peg13	1.42823	3.42932e-99	6.79828e-95
BranchB	Skap2	1.42564	7.83477e-73	1.55317e-68
BranchB	Meis1	1.42318	0	0
BranchB	Rai2	1.42248	5.20835e-71	1.0325e-66
BranchB	Frat2	1.41858	7.87314e-92	1.56077e-87
BranchB	Mgst3	1.41578	6.64437e-195	1.31718e-190
BranchB	Gdi1	1.41529	4.45006e-276	8.82181e-272
BranchB	Kidins220	1.41515	7.30978e-148	1.44909e-143
BranchB	Erc2	1.40881	3.32135e-213	6.58425e-209
BranchB	Vamp2	1.40496	2.06899e-203	4.10156e-199
BranchB	Reep1	1.40438	9.69964e-136	1.92286e-131
BranchB	Ankrd37	1.40251	7.70526e-88	1.52749e-83
BranchB	Rap1gap2	1.40089	3.53641e-82	7.01057e-78
BranchB	Apbb1	1.39985	1.39626e-220	2.76794e-216
BranchB	Tmod2	1.39729	3.20227e-152	6.34817e-148
BranchB	Eda	1.39555	2.94232e-39	5.83285e-35
BranchB	Map1b	1.392	0	0
BranchB	Wdr47	1.39179	2.23655e-82	4.43374e-78
BranchB	Hivep3	1.38939	5.69257e-91	1.12849e-86
BranchB	Gpr137c	1.38925	3.22407e-72	6.39139e-68
BranchB	D430019H16Rik	1.3868	6.50739e-93	1.29003e-88
BranchB	Mt3	1.38402	1.37482e-132	2.72545e-128
BranchB	Scg5	1.38312	0	0
BranchB	Lnpep	1.38259	7.70248e-119	1.52694e-114
BranchB	Fgf13	1.38028	0	0
BranchB	Tln2	1.37569	1.31702e-120	2.61087e-116
BranchB	Zswim5	1.37529	8.16413e-72	1.61846e-67
BranchB	Inpp4a	1.37408	6.25514e-67	1.24002e-62
BranchB	Rnasek	1.36528	0	0
BranchB	Shd	1.36147	6.84009e-103	1.35598e-98
BranchB	Wnk2	1.35405	1.47916e-78	2.93229e-74
BranchB	Jazf1	1.34802	9.10526e-67	1.80503e-62
BranchB	Khdrbs2	1.3441	2.10511e-91	4.17317e-87
BranchB	Mab21l2	1.34392	4.89403e-151	9.70193e-147
BranchB	Gm17231	1.3436	7.4261e-66	1.47215e-61
BranchB	Tle1	1.33876	4.47269e-156	8.86667e-152
BranchB	Stambp	1.33389	6.86976e-95	1.36186e-90
BranchB	Ttll1	1.33216	2.43515e-96	4.82744e-92
BranchB	Ptprs	1.33001	0	0
BranchB	Thra	1.32841	3.47007e-160	6.87906e-156
BranchB	Spryd7	1.32782	3.80247e-67	7.53802e-63
BranchB	Rgmb	1.32664	1.08174e-242	2.14444e-238
BranchB	Bend7	1.32605	1.00268e-53	1.98771e-49
BranchB	Eid2	1.31909	1.86452e-134	3.69623e-130
BranchB	Malat1	1.31892	0	0
BranchB	Ccpg1	1.31889	4.53887e-62	8.99786e-58
BranchB	Dixdc1	1.31672	1.47236e-81	2.9188e-77
BranchB	Asphd2	1.31297	3.07818e-71	6.10219e-67
BranchB	Gm37229	1.31073	6.91701e-65	1.37123e-60
BranchB	Nucb2	1.30888	2.03304e-58	4.0303e-54
BranchB	Xylt1	1.30809	2.84215e-60	5.63429e-56
BranchB	Cacnb3	1.30275	3.28533e-122	6.51284e-118
BranchB	Ahcyl2	1.30145	1.85487e-141	3.6771e-137
BranchB	Srgap3	1.30142	8.20492e-140	1.62654e-135
BranchB	Vps13c	1.30117	9.80043e-87	1.94284e-82
BranchB	Chd3	1.29949	0	0
BranchB	Them4	1.29667	1.5744e-81	3.12109e-77
BranchB	Ebf3	1.29603	1.18718e-112	2.35346e-108
BranchB	Ppp2r5b	1.29405	8.62773e-70	1.71036e-65
BranchB	Lrrn3	1.2933	1.71523e-60	3.40027e-56
BranchB	St8sia2	1.29226	5.12448e-70	1.01588e-65
BranchB	Samd10	1.28961	3.66725e-78	7.26995e-74
BranchB	Pcdh9	1.28932	1.40734e-14	2.7899e-10
BranchB	Pam	1.28595	3.71544e-83	7.36548e-79
BranchB	Gm26782	1.28497	1.57163e-66	3.1156e-62
BranchB	Nlgn1	1.28383	7.32186e-66	1.45148e-61
BranchB	Mdga2	1.27742	1.71737e-25	3.40451e-21
BranchB	Bex2	1.27575	0	0
BranchB	Klf7	1.27569	6.6678e-214	1.32182e-209
BranchB	Gabbr1	1.27198	2.52083e-95	4.9973e-91
BranchB	1500004A13Rik	1.26786	2.79117e-139	5.53322e-135
BranchB	Nfasc	1.26616	2.10076e-233	4.16455e-229
BranchB	Dynlt1a	1.26402	1.61054e-116	3.19274e-112
BranchB	Xkr6	1.2617	2.80898e-78	5.56851e-74
BranchB	Stx2	1.26025	1.47309e-62	2.92025e-58
BranchB	Paxx	1.25839	9.57338e-88	1.89783e-83
BranchB	Hoxb5	1.25821	4.04108e-102	8.01103e-98
BranchB	Cyth3	1.25415	1.41112e-134	2.79741e-130
BranchB	Fsd1	1.25407	2.5905e-84	5.13541e-80
BranchB	Kcnb2	1.25303	2.17176e-94	4.30531e-90
BranchB	Gria2	1.25004	9.55347e-125	1.89388e-120
BranchB	Mfap4	1.24938	2.65687e-58	5.26697e-54
BranchB	Smim14	1.24525	2.53836e-215	5.03204e-211
BranchB	6330403K07Rik	1.24322	3.51417e-261	6.96649e-257
BranchB	Riiad1	1.24267	8.19044e-71	1.62367e-66
BranchB	Agtpbp1	1.24214	1.2489e-84	2.47582e-80
BranchB	Apba2	1.24034	3.0348e-148	6.01619e-144
BranchB	Dctn3	1.2377	0	0
BranchB	Nsg1	1.23411	2.0005e-291	3.9658e-287
BranchB	Zfp667	1.23339	6.70097e-49	1.3284e-44
BranchB	Atp6v0b	1.2321	0	0
BranchB	Csrnp3	1.23121	9.14182e-79	1.81227e-74
BranchB	Gnl3l	1.2304	6.63382e-106	1.31509e-101
BranchB	Zc3h15	1.22747	6.82758e-283	1.3535e-278
BranchB	Ccdc136	1.22517	4.18396e-81	8.29429e-77
BranchB	Vat1	1.22504	1.01769e-95	2.01746e-91
BranchB	A930015D03Rik	1.22338	2.97008e-64	5.88789e-60
BranchB	Npdc1	1.22239	3.33012e-232	6.60164e-228
BranchB	Wwc2	1.22196	5.3607e-219	1.06271e-214
BranchB	Elovl4	1.22102	2.37927e-64	4.71666e-60
BranchB	Plppr3	1.21661	1.98315e-111	3.93139e-107
BranchB	Gm9801	1.21556	2.89716e-61	5.74332e-57
BranchB	Abhd18	1.21174	3.97559e-52	7.88121e-48
BranchB	Svip	1.20929	5.85957e-55	1.1616e-50
BranchB	Sept3	1.20847	5.58392e-114	1.10696e-109
BranchB	Gm34030	1.20841	7.98834e-202	1.58361e-197
BranchB	Pard6a	1.20837	2.02134e-78	4.0071e-74
BranchB	Tmem246	1.20775	5.24906e-49	1.04057e-44
BranchB	Trim2	1.20673	1.87542e-94	3.71784e-90
BranchB	Numbl	1.19803	3.75221e-57	7.43838e-53
BranchB	Kantr	1.1977	1.80785e-54	3.58389e-50
BranchB	Dcc	1.19632	4.92262e-22	9.75859e-18
BranchB	Nnat	1.19453	0	0
BranchB	Tnpo1	1.19404	3.33496e-265	6.61122e-261
BranchB	Ccdc28b	1.19018	5.92605e-105	1.17478e-100
BranchB	1110008P14Rik	1.18881	5.62728e-212	1.11555e-207
BranchB	Uckl1	1.18762	9.53886e-53	1.89098e-48
BranchB	Trp53inp2	1.18742	9.96547e-45	1.97555e-40
BranchB	Cdkn1b	1.18195	3.47772e-88	6.89422e-84
BranchB	Vps37d	1.1777	1.87323e-72	3.71349e-68
BranchB	Mbp	1.17711	1.17859e-68	2.33643e-64
BranchB	Shf	1.17527	2.02275e-77	4.00991e-73
BranchB	Maml3	1.17461	1.61938e-277	3.21026e-273
BranchB	Pkia	1.17044	6.47781e-129	1.28416e-124
BranchB	Dner	1.16921	1.20608e-64	2.39094e-60
BranchB	Stxbp5	1.16774	2.23859e-86	4.43778e-82
BranchB	Tspan17	1.16596	1.78962e-79	3.54775e-75
BranchB	Mycl	1.16523	5.82162e-94	1.15408e-89
BranchB	Abca3	1.16277	2.81718e-40	5.58478e-36
BranchB	Jund	1.16273	0	0
BranchB	Map1lc3a	1.16075	5.44907e-222	1.08022e-217
BranchB	Stard10	1.16019	7.12156e-67	1.41178e-62
BranchB	Cib2	1.1601	2.06214e-49	4.08799e-45
BranchB	Chn1	1.15773	1.89041e-145	3.74754e-141
BranchB	4930578M01Rik	1.15671	3.78145e-104	7.49634e-100
BranchB	Flot1	1.15427	2.38352e-91	4.72509e-87
BranchB	Gpc2	1.153	1.34136e-52	2.65911e-48
BranchB	Kcnq5	1.1525	1.98418e-118	3.93343e-114
BranchB	Kctd13	1.15012	1.77494e-55	3.51864e-51
BranchB	Cux2	1.14957	1.74553e-50	3.46033e-46
BranchB	Ppm1h	1.14895	4.04685e-90	8.02248e-86
BranchB	Pde4dip	1.1484	7.32765e-56	1.45263e-51
BranchB	Ralgps1	1.14769	8.8991e-52	1.76416e-47
BranchB	Ano10	1.14526	1.01576e-59	2.01364e-55
BranchB	Zfp711	1.13818	1.12701e-43	2.23418e-39
BranchB	Pfn2	1.13748	5.43201e-303	1.07684e-298
BranchB	Unc13b	1.13552	4.51546e-60	8.95145e-56
BranchB	Taok3	1.13512	2.42161e-44	4.80059e-40
BranchB	Txnip	1.13211	2.40141e-61	4.76056e-57
BranchB	Tmem108	1.13032	2.30965e-198	4.57865e-194
BranchB	Stx7	1.12847	1.15381e-162	2.28731e-158
BranchB	Armcx1	1.12662	5.35353e-78	1.06128e-73
BranchB	Nefl	1.12244	9.04745e-240	1.79357e-235
BranchB	Nek1	1.1223	1.31802e-58	2.61284e-54
BranchB	Dipk1b	1.12202	6.46869e-83	1.28235e-78
BranchB	Micu3	1.12116	2.30793e-84	4.57523e-80
BranchB	Cdc25b	1.1193	1.37101e-27	2.71789e-23
BranchB	Dlx1	1.116	1.88268e-79	3.73222e-75
BranchB	Arfgef3	1.1114	2.06442e-86	4.09251e-82
BranchB	Flywch2	1.11079	3.48463e-72	6.90793e-68
BranchB	Hap1	1.10779	3.12632e-75	6.19762e-71
BranchB	Fam163a	1.10732	5.2072e-171	1.03228e-166
BranchB	Atp9a	1.10722	1.18464e-67	2.34843e-63
BranchB	Mxra7	1.10465	0	0
BranchB	Rraga	1.10451	1.18017e-155	2.33958e-151
BranchB	Aff2	1.10446	1.55273e-54	3.07814e-50
BranchB	Narf	1.10414	2.4168e-78	4.79106e-74
BranchB	Mad2l2	1.10298	5.65971e-124	1.12198e-119
BranchB	Sgip1	1.10175	1.92248e-274	3.81112e-270
BranchB	Pdzd4	1.10069	5.29825e-37	1.05033e-32
BranchB	Atp6v1e1	1.10037	3.6423e-246	7.2205e-242
BranchB	Samd14	1.09977	3.1112e-76	6.16765e-72
BranchB	Mex3d	1.09474	7.32595e-69	1.4523e-64
BranchB	Crebrf	1.09415	1.24919e-46	2.4764e-42
BranchB	Stx1a	1.09261	2.82552e-58	5.60132e-54
BranchB	Cd47	1.09227	7.46456e-79	1.47977e-74
BranchB	Hectd4	1.08852	4.67398e-82	9.26569e-78
BranchB	Zc2hc1a	1.08838	3.37421e-84	6.68903e-80
BranchB	Sgsm2	1.08715	1.3848e-37	2.74523e-33
BranchB	Cirbp	1.08536	8.19556e-299	1.62469e-294
BranchB	Pld3	1.08347	3.12363e-44	6.19229e-40
BranchB	Vat1l	1.08226	5.43617e-56	1.07767e-51
BranchB	Amn1	1.08199	3.55495e-117	7.04734e-113
BranchB	Kcne1l	1.08036	5.06923e-20	1.00492e-15
BranchB	Rab39b	1.07941	2.01398e-47	3.99251e-43
BranchB	Snap47	1.07758	4.14209e-126	8.21129e-122
BranchB	Tle4	1.07667	3.40136e-151	6.74285e-147
BranchB	Rufy2	1.07596	6.715e-52	1.33118e-47
BranchB	Hoxa4	1.07579	1.83982e-28	3.64727e-24
BranchB	Dynlt1c	1.0756	6.95375e-88	1.37851e-83
BranchB	Arl8a	1.07447	1.45415e-110	2.8827e-106
BranchB	Ica1	1.07371	1.03924e-50	2.06019e-46
BranchB	Mgat4b	1.0713	7.3241e-55	1.45193e-50
BranchB	Dst	1.06999	9.2705e-188	1.83778e-183
BranchB	Rab21	1.06848	4.50489e-77	8.9305e-73
BranchB	Gprasp1	1.06635	1.83901e-78	3.64566e-74
BranchB	Daam1	1.06404	8.39955e-73	1.66513e-68
BranchB	Abat	1.06352	5.49326e-57	1.08898e-52
BranchB	Usp29	1.06335	1.90829e-44	3.78299e-40
BranchB	Smpd1	1.06287	4.19227e-33	8.31075e-29
BranchB	Kdm7a	1.05819	5.02452e-82	9.96062e-78
BranchB	Tro	1.05807	3.89449e-71	7.72044e-67
BranchB	Smarca1	1.0564	7.7373e-51	1.53384e-46
BranchB	Synj1	1.05613	1.488e-42	2.94982e-38
BranchB	Adgrl1	1.0559	2.70499e-57	5.36237e-53
BranchB	Mtmr6	1.05385	1.64141e-37	3.25394e-33
BranchB	Unc45a	1.0521	1.13103e-35	2.24215e-31
BranchB	Trappc6b	1.05079	9.99689e-151	1.98178e-146
BranchB	Zfp57	1.04836	7.53384e-58	1.49351e-53
BranchB	Gpc6	1.04122	8.7395e-217	1.73252e-212
BranchB	Hand2	1.04102	1.46052e-170	2.89534e-166
BranchB	Rgs7	1.03883	3.91763e-50	7.76632e-46
BranchB	Hspa4l	1.03852	4.54257e-34	9.0052e-30
BranchB	Synrg	1.03819	2.62749e-115	5.20874e-111
BranchB	Ndufaf3	1.03749	8.35089e-67	1.65548e-62
BranchB	Prr13	1.03693	3.67919e-93	7.29362e-89
BranchB	2700081O15Rik	1.03412	6.67625e-61	1.3235e-56
BranchB	Pak1	1.0294	1.69171e-80	3.35365e-76
BranchB	Rabac1	1.02934	9.89847e-119	1.96227e-114
BranchB	Dusp1	1.0285	9.33603e-33	1.85077e-28
BranchB	Atp6v1h	1.02601	1.7578e-107	3.48466e-103
BranchB	Srrm4	1.026	0	0
BranchB	Mfng	1.02538	2.4438e-114	4.8446e-110
BranchB	Bnip3	1.02409	2.68543e-58	5.3236e-54
BranchB	Dnajc12	1.02144	4.39372e-45	8.71012e-41
BranchB	Mindy2	1.01784	6.70386e-44	1.32897e-39
BranchB	Tnik	1.01387	1.19338e-75	2.36577e-71
BranchB	Cep120	1.0128	5.36822e-56	1.0642e-51
BranchB	Cyfip2	1.01018	1.46167e-79	2.89762e-75
BranchB	Serinc1	1.00983	2.13953e-135	4.2414e-131
BranchB	Ralgps2	1.0078	1.06045e-64	2.10224e-60
BranchB	Usp22	1.00457	3.09451e-117	6.13455e-113
BranchB	Ypel5	1.00413	3.39974e-71	6.73964e-67
BranchB	Snrk	1.00329	1.07494e-79	2.13096e-75
BranchB	Clasp2	1.0003	6.23295e-112	1.23562e-107
BranchB	Mbd5	0.999537	2.49027e-129	4.93671e-125
BranchB	Scaper	0.99942	3.60398e-59	7.14454e-55
BranchB	Chic1	0.997187	1.35092e-38	2.67807e-34
BranchB	A330076H08Rik	0.997091	9.96158e-55	1.97478e-50
BranchB	Gdpd1	0.996982	1.14504e-138	2.26992e-134
BranchB	Spag9	0.996568	1.59826e-209	3.1684e-205
BranchB	Scamp1	0.994256	3.94052e-41	7.81169e-37
BranchB	Afap1	0.992236	6.27529e-69	1.24401e-64
BranchB	Slc8a1	0.988239	1.84884e-61	3.66514e-57
BranchB	Gabarapl2	0.987913	0	0
BranchB	Chrna3	0.987416	1.55438e-199	3.08141e-195
BranchB	Cltb	0.986607	3.39943e-68	6.73903e-64
BranchB	Ctnnd2	0.984515	2.43612e-98	4.82936e-94
BranchB	Nicn1	0.983851	8.29842e-35	1.64508e-30
BranchB	Rab2b	0.9789	2.37638e-52	4.71094e-48
BranchB	Alg2	0.977011	1.62004e-56	3.21156e-52
BranchB	Atp6v0d1	0.976128	2.77359e-146	5.49836e-142
BranchB	Slc25a12	0.975401	1.14847e-50	2.27673e-46
BranchB	Afdn	0.973767	3.21945e-63	6.38224e-59
BranchB	Macrod2	0.973026	3.11885e-101	6.18281e-97
BranchB	Cited2	0.970417	7.93934e-100	1.57389e-95
BranchB	Zfp467	0.969075	1.51764e-33	3.00857e-29
BranchB	Chfr	0.96906	1.34848e-52	2.67323e-48
BranchB	Syt11	0.968814	4.73662e-155	9.38988e-151
BranchB	Fsd1l	0.968779	7.61842e-50	1.51028e-45
BranchB	Rnf24	0.968336	1.26324e-57	2.50425e-53
BranchB	Fam171a2	0.968176	6.61426e-50	1.31121e-45
BranchB	Lyrm4	0.968005	3.40258e-26	6.74528e-22
BranchB	Kif3c	0.962329	1.20921e-37	2.39713e-33
BranchB	Birc2	0.962274	1.78646e-42	3.54147e-38
BranchB	Hcfc1r1	0.961459	2.03129e-90	4.02683e-86
BranchB	Cd1d1	0.960998	2.68868e-41	5.33004e-37
BranchB	Polb	0.960729	1.47225e-113	2.9186e-109
BranchB	Pja2	0.960221	1.47153e-133	2.91716e-129
BranchB	Tuba1a	0.95674	0	0
BranchB	Sqstm1	0.955818	1.36892e-73	2.71375e-69
BranchB	Stxbp1	0.955452	7.58463e-61	1.50358e-56
BranchB	1110032A03Rik	0.955336	2.96267e-50	5.87319e-46
BranchB	Dlg4	0.955205	8.36022e-34	1.65733e-29
BranchB	Tmsb15b2	0.955109	4.41211e-71	8.74657e-67
BranchB	Wdr7	0.954949	1.85185e-41	3.67111e-37
BranchB	Fuom	0.954791	7.07165e-40	1.40188e-35
BranchB	Cd151	0.954603	1.71899e-71	3.40773e-67
BranchB	Trappc2l	0.954495	1.73473e-155	3.43894e-151
BranchB	Capn10	0.95125	5.94342e-29	1.17822e-24
BranchB	Bbs9	0.949958	6.14064e-38	1.21732e-33
BranchB	Hk1	0.948627	1.1658e-31	2.31107e-27
BranchB	4930402H24Rik	0.946997	2.16099e-116	4.28395e-112
BranchB	Tram1l1	0.946349	2.0368e-31	4.03775e-27
BranchB	Tmem219	0.945705	1.05189e-42	2.08527e-38
BranchB	Cnrip1	0.945621	4.01207e-98	7.95352e-94
BranchB	Rnd2	0.943535	8.01662e-53	1.58921e-48
BranchB	Ric8a	0.943319	9.43918e-41	1.87122e-36
BranchB	Ypel3	0.940715	8.52834e-219	1.69066e-214
BranchB	Lyst	0.940487	1.1309e-78	2.24189e-74
BranchB	Zfp60	0.940396	8.43766e-45	1.67268e-40
BranchB	Glipr2	0.94	5.21956e-73	1.03473e-68
BranchB	Sptan1	0.939467	6.94366e-93	1.37651e-88
BranchB	Ubxn6	0.937975	2.60632e-94	5.16676e-90
BranchB	Ankrd13a	0.937326	3.51622e-30	6.97055e-26
BranchB	Gng2	0.935305	6.7127e-235	1.33073e-230
BranchB	Gm1673	0.934919	0	0
BranchB	Nagk	0.934411	8.6569e-32	1.71614e-27
BranchB	Snx10	0.933683	5.84373e-55	1.15846e-50
BranchB	Calcoco1	0.929487	2.44688e-29	4.85069e-25
BranchB	Cog5	0.92845	7.35713e-60	1.45848e-55
BranchB	Asxl3	0.927139	4.38755e-46	8.69787e-42
BranchB	As3mt	0.925997	1.59644e-43	3.16478e-39
BranchB	Prr7	0.923347	2.81248e-34	5.57546e-30
BranchB	Zfp608	0.923114	1.66418e-84	3.29908e-80
BranchB	Prnp	0.922752	9.47777e-60	1.87887e-55
BranchB	Mien1	0.921068	2.65248e-135	5.25828e-131
BranchB	Ppm1e	0.91857	2.38939e-30	4.73673e-26
BranchB	Ptms	0.918257	7.1314e-286	1.41373e-281
BranchB	Clcn3	0.917758	1.12736e-53	2.23488e-49
BranchB	Ip6k2	0.917622	1.11999e-91	2.22027e-87
BranchB	Isoc1	0.917208	1.58271e-143	3.13756e-139
BranchB	Kmt2e	0.916307	6.14485e-164	1.21815e-159
BranchB	Ppip5k2	0.915351	1.04092e-48	2.06352e-44
BranchB	Tmeff2	0.914924	5.94678e-139	1.17889e-134
BranchB	Slc22a17	0.913784	3.28639e-62	6.51495e-58
BranchB	Tspyl1	0.912636	2.5852e-45	5.1249e-41
BranchB	Retreg1	0.912246	9.14355e-33	1.81262e-28
BranchB	Trp53bp1	0.911474	1.67581e-51	3.32212e-47
BranchB	Ralgds	0.910862	1.7446e-58	3.4585e-54
BranchB	Sp4	0.910674	4.34346e-27	8.61048e-23
BranchB	Nefm	0.910672	1.05453e-128	2.0905e-124
BranchB	Tulp4	0.907787	6.59789e-126	1.30797e-121
BranchB	Pam16	0.906778	8.06197e-123	1.59821e-118
BranchB	Satb1	0.906628	6.89201e-50	1.36627e-45
BranchB	Atp13a2	0.904554	1.34713e-42	2.67054e-38
BranchB	Sbk1	0.903598	3.02102e-63	5.98887e-59
BranchB	Mfsd6	0.902194	3.55336e-35	7.04417e-31
BranchB	Camta1	0.901702	8.78286e-142	1.74111e-137
BranchB	Myl12b	0.901624	4.28947e-147	8.50345e-143
BranchB	Kifap3	0.9002	1.44135e-84	2.85733e-80
BranchB	Acbd5	0.899179	1.79754e-49	3.56345e-45
BranchB	Atp6ap2	0.898819	1.77646e-66	3.52166e-62
BranchB	Lcorl	0.897137	3.42336e-81	6.78648e-77
BranchB	Gnptg	0.89495	2.26874e-47	4.49755e-43
BranchB	Pdxp	0.894331	4.07852e-65	8.08526e-61
BranchB	Cdkn2d	0.89386	3.35838e-71	6.65764e-67
BranchB	Mycbp2	0.892134	1.03022e-145	2.0423e-141
BranchB	Arhgap26	0.891741	2.01131e-40	3.98723e-36
BranchB	A230057D06Rik	0.891472	8.16505e-64	1.61864e-59
BranchB	2510002D24Rik	0.890714	2.63431e-24	5.22225e-20
BranchB	Dtx3	0.890422	3.19015e-54	6.32415e-50
BranchB	Ppp1r1a	0.889517	1.60956e-32	3.1908e-28
BranchB	Efna2	0.887587	5.05749e-37	1.0026e-32
BranchB	Avl9	0.88663	2.93502e-43	5.81838e-39
BranchB	Nradd	0.88643	6.53034e-59	1.29457e-54
BranchB	AY036118	0.886312	3.23377e-85	6.41063e-81
BranchB	Rtl8a	0.882499	2.22327e-121	4.4074e-117
BranchB	Ctxn1	0.881779	3.12739e-149	6.19973e-145
BranchB	Csnk1e	0.880423	3.35995e-168	6.66076e-164
BranchB	Borcs5	0.879638	6.13476e-33	1.21616e-28
BranchB	Mindy1	0.877385	5.36763e-27	1.06408e-22
BranchB	Ncam1	0.876986	1.9419e-219	3.84962e-215
BranchB	Dync1li1	0.876092	2.44263e-84	4.84227e-80
BranchB	Idh1	0.876077	7.01853e-107	1.39135e-102
BranchB	Pmm1	0.873745	3.8376e-41	7.60766e-37
BranchB	Cdk5	0.871407	3.00046e-34	5.94811e-30
BranchB	Shoc2	0.868799	1.26222e-71	2.50223e-67
BranchB	Mapk8ip3	0.868013	2.3819e-40	4.72187e-36
BranchB	Dync1i2	0.86638	8.92931e-214	1.77015e-209
BranchB	Rsrp1	0.86601	1.27624e-152	2.53002e-148
BranchB	Psme1	0.865287	2.23181e-92	4.42434e-88
BranchB	Tceal1	0.865169	1.89874e-29	3.76406e-25
BranchB	Pik3r1	0.865014	9.10625e-42	1.80522e-37
BranchB	Akap9	0.86484	3.57916e-146	7.09533e-142
BranchB	Ppp6r2	0.863692	7.42377e-38	1.47169e-33
BranchB	Calm1	0.863011	0	0
BranchB	Evl	0.861203	1.07288e-147	2.12687e-143
BranchB	Acot7	0.860997	1.9859e-55	3.93684e-51
BranchB	Agpat4	0.859077	1.01298e-54	2.00814e-50
BranchB	Chrnb4	0.857877	1.04158e-58	2.06483e-54
BranchB	Hmgcs1	0.856311	3.47606e-32	6.89094e-28
BranchB	Hotairm1	0.856168	1.05568e-19	2.09278e-15
BranchB	Spock1	0.852013	6.51211e-56	1.29096e-51
BranchB	Esco1	0.851761	3.5355e-35	7.00878e-31
BranchB	Sdc3	0.85171	2.72706e-34	5.40613e-30
BranchB	Ccndbp1	0.851592	7.97368e-36	1.5807e-31
BranchB	Map7d2	0.850019	7.12553e-35	1.41256e-30
BranchB	Snx15	0.84992	5.68938e-25	1.12786e-20
BranchB	Arid4a	0.849901	2.7159e-59	5.384e-55
BranchB	Phf8	0.849889	5.56583e-21	1.10337e-16
BranchB	Aff4	0.849719	1.18193e-111	2.34305e-107
BranchB	S100a10	0.849322	5.48539e-25	1.08742e-20
BranchB	Hoxaas3	0.848864	4.46418e-22	8.84978e-18
BranchB	Mpc1	0.848483	1.34802e-120	2.67231e-116
BranchB	Snx16	0.848031	9.76432e-31	1.93568e-26
BranchB	Ifngr2	0.848006	2.19916e-39	4.35962e-35
BranchB	Hmgcr	0.847495	7.15029e-35	1.41747e-30
BranchB	Pafah1b3	0.847162	4.84162e-187	9.59803e-183
BranchB	BC031181	0.846881	1.11953e-138	2.21936e-134
BranchB	Epb41	0.846441	1.57124e-70	3.11483e-66
BranchB	Fdps	0.845645	4.00382e-61	7.93718e-57
BranchB	Aig1	0.845222	1.56214e-48	3.09679e-44
BranchB	Itm2b	0.844627	3.54346e-211	7.02456e-207
BranchB	March8	0.842671	5.96188e-26	1.18188e-21
BranchB	Nav3	0.83995	1.37264e-68	2.72111e-64
BranchB	Samd1	0.838679	6.49029e-36	1.28664e-31
BranchB	Dpyd	0.838094	9.34922e-101	1.85339e-96
BranchB	Mkrn1	0.837132	7.20074e-70	1.42748e-65
BranchB	Araf	0.836034	1.37556e-84	2.72691e-80
BranchB	Bace1	0.835666	5.38054e-26	1.06664e-21
BranchB	Msrb2	0.833174	2.12792e-16	4.21838e-12
BranchB	Wdr6	0.833049	2.33772e-64	4.6343e-60
BranchB	Morn4	0.832691	4.21029e-23	8.34649e-19
BranchB	Cyld	0.832567	6.11503e-32	1.21224e-27
BranchB	Myo9a	0.831636	1.29953e-45	2.57619e-41
BranchB	Atp6v1b2	0.830962	1.47856e-58	2.93109e-54
BranchB	Rnf14	0.830911	5.43573e-53	1.07758e-48
BranchB	Smim26	0.830799	8.84252e-62	1.75294e-57
BranchB	Senp7	0.830602	8.11461e-59	1.60864e-54
BranchB	Vps53	0.829723	4.16204e-38	8.25083e-34
BranchB	Tmem205	0.828884	5.89689e-37	1.169e-32
BranchB	Klc1	0.828829	1.14668e-81	2.27317e-77
BranchB	Slc25a27	0.828272	3.30988e-52	6.5615e-48
BranchB	Ankra2	0.826961	1.35475e-47	2.68566e-43
BranchB	Pigp	0.825809	2.30386e-77	4.56716e-73
BranchB	Ssbp2	0.825216	1.82808e-112	3.62399e-108
BranchB	Bscl2	0.824989	6.82802e-24	1.35359e-19
BranchB	Ppp2cb	0.82469	6.89232e-50	1.36633e-45
BranchB	Atpif1	0.823069	0	0
BranchB	Osbpl9	0.820074	4.21609e-73	8.35799e-69
BranchB	Nedd4l	0.818908	3.06743e-67	6.08087e-63
BranchB	Tmx4	0.817946	1.18513e-51	2.34939e-47
BranchB	Fam110b	0.817795	4.86229e-46	9.63901e-42
BranchB	Zfand2b	0.816111	1.3302e-29	2.63699e-25
BranchB	Grik5	0.815878	5.11139e-26	1.01328e-21
BranchB	Cbx6	0.815861	1.74246e-22	3.45425e-18
BranchB	Tlx2	0.815076	1.4295e-161	2.83383e-157
BranchB	Pcmtd2	0.813965	3.7632e-39	7.46017e-35
BranchB	Pmvk	0.813401	5.82179e-64	1.15411e-59
BranchB	Rab11a	0.812731	1.04799e-118	2.07754e-114
BranchB	Tcp11l1	0.811432	3.00957e-56	5.96617e-52
BranchB	Kansl1l	0.810948	1.95573e-27	3.87703e-23
BranchB	Pold4	0.810692	8.04217e-27	1.59428e-22
BranchB	Ccdc112	0.810413	3.17621e-28	6.29651e-24
BranchB	Tmsb15b1	0.810357	1.68407e-31	3.33849e-27
BranchB	Fbxo8	0.808955	1.04591e-18	2.07342e-14
BranchB	mt-Nd4l	0.808205	1.69902e-75	3.36813e-71
BranchB	Pik3ca	0.806392	1.80235e-46	3.57297e-42
BranchB	Riok3	0.806155	9.2896e-70	1.84157e-65
BranchB	Purg	0.805721	3.506e-30	6.95029e-26
BranchB	Yipf4	0.804055	1.90998e-84	3.78634e-80
BranchB	Os9	0.801802	1.42746e-26	2.82979e-22
BranchB	Abcc5	0.801709	3.6144e-44	7.16518e-40
BranchB	Rab6a	0.800916	1.74651e-124	3.46228e-120
BranchB	Vps28	0.799247	3.11022e-99	6.1657e-95
BranchB	Dlx2	0.798409	1.00239e-44	1.98714e-40
BranchB	Kdm1a	0.79797	3.25653e-119	6.45574e-115
BranchB	Napg	0.797206	1.72665e-27	3.42292e-23
BranchB	Ttc8	0.796964	1.49335e-23	2.96042e-19
BranchB	Prmt2	0.796627	9.69398e-59	1.92173e-54
BranchB	Astn2	0.796296	1.80913e-54	3.58641e-50
BranchB	Usp11	0.795835	6.76534e-29	1.34116e-24
BranchB	Tmem176b	0.794871	6.05269e-148	1.19988e-143
BranchB	Atp6v0e	0.7947	1.18533e-139	2.3498e-135
BranchB	Cplane1	0.794655	8.21852e-37	1.62924e-32
BranchB	Meis3	0.793733	1.65101e-31	3.27295e-27
BranchB	1500011B03Rik	0.793247	1.97047e-78	3.90625e-74
BranchB	Rb1	0.792098	2.40099e-48	4.75972e-44
BranchB	Zfp329	0.791508	3.34717e-48	6.63542e-44
BranchB	Junb	0.790564	1.53369e-21	3.04038e-17
BranchB	Rnf5	0.789987	1.4334e-68	2.84157e-64
BranchB	Rapgef6	0.789574	1.68981e-36	3.34987e-32
BranchB	Fam117b	0.788272	8.11168e-33	1.60806e-28
BranchB	Ttc3	0.787955	7.52973e-291	1.49269e-286
BranchB	Astn1	0.786883	1.13908e-53	2.2581e-49
BranchB	Ppp3ca	0.786471	2.42229e-76	4.80196e-72
BranchB	Atp6v0c	0.786357	1.05918e-251	2.09971e-247
BranchB	Hras	0.786284	1.89328e-92	3.75323e-88
BranchB	Tnrc6b	0.786097	4.11694e-103	8.16141e-99
BranchB	Gpr173	0.785387	2.36347e-21	4.68534e-17
BranchB	Tango2	0.78525	7.08535e-19	1.4046e-14
BranchB	Dpysl2	0.785025	6.95577e-126	1.37891e-121
BranchB	Rc3h2	0.784626	6.0466e-45	1.19868e-40
BranchB	Gm42418	0.784	3.50519e-77	6.94868e-73
BranchB	Irf2bpl	0.783917	8.29942e-26	1.64528e-21
BranchB	Tmsb10	0.783851	0	0
BranchB	Nt5c2	0.783405	3.48676e-27	6.91216e-23
BranchB	Lrrc42	0.783051	3.16396e-27	6.27224e-23
BranchB	Usp9x	0.78241	1.86499e-57	3.69715e-53
BranchB	Maco1	0.782235	8.52e-74	1.689e-69
BranchB	Dhx57	0.781625	3.39255e-23	6.72539e-19
BranchB	Rab11fip2	0.77914	8.16104e-44	1.61785e-39
BranchB	Rtl8b	0.779052	1.05254e-68	2.08655e-64
BranchB	Atp6v1d	0.778772	4.73234e-61	9.38138e-57
BranchB	Clvs1	0.776719	1.09531e-158	2.17134e-154
BranchB	Serf1	0.776164	1.50449e-203	2.98251e-199
BranchB	Ppp3r1	0.775962	8.61205e-41	1.70725e-36
BranchB	Pick1	0.775793	1.41463e-22	2.80436e-18
BranchB	Auh	0.773852	1.78698e-36	3.5425e-32
BranchB	Dmwd	0.773792	6.1178e-25	1.21279e-20
BranchB	Vezt	0.772684	2.52521e-37	5.00598e-33
BranchB	Retreg2	0.772471	3.70548e-22	7.34574e-18
BranchB	Atp6v1f	0.77131	1.24967e-207	2.47735e-203
BranchB	Baz2b	0.77081	1.30806e-121	2.5931e-117
BranchB	Gripap1	0.770573	5.18741e-44	1.02835e-39
BranchB	Apc	0.768869	3.07847e-62	6.10277e-58
BranchB	Lrrc49	0.768723	1.99722e-25	3.95928e-21
BranchB	Agap3	0.767984	2.26046e-20	4.48114e-16
BranchB	Aifm1	0.767615	1.10359e-27	2.18776e-23
BranchB	Nub1	0.767313	5.41493e-35	1.07346e-30
BranchB	Plekhm3	0.766304	1.12291e-19	2.22606e-15
BranchB	Zfp579	0.765545	2.42704e-26	4.81136e-22
BranchB	Dock4	0.764383	6.45946e-48	1.28052e-43
BranchB	Zc3h12c	0.763109	1.85801e-40	3.68332e-36
BranchB	Fhit	0.762809	2.26122e-14	4.48265e-10
BranchB	Ncs1	0.762115	1.03239e-31	2.0466e-27
BranchB	Gabarapl1	0.761884	1.04575e-39	2.0731e-35
BranchB	Akap11	0.759407	2.38547e-37	4.72895e-33
BranchB	Dctn6	0.759137	1.79857e-55	3.56548e-51
BranchB	Ate1	0.758602	6.24827e-33	1.23866e-28
BranchB	Ppme1	0.758594	7.33273e-39	1.45364e-34
BranchB	Dll3	0.758327	4.42788e-65	8.77782e-61
BranchB	Enox1	0.757794	2.13027e-50	4.22304e-46
BranchB	Ralyl	0.756284	6.06742e-167	1.20281e-162
BranchB	Usp32	0.754473	1.99506e-32	3.95501e-28
BranchB	Slc25a1	0.754043	3.28817e-27	6.51846e-23
BranchB	Slc25a11	0.753504	7.57659e-63	1.50198e-58
BranchB	Grk2	0.753208	6.11156e-24	1.21156e-19
BranchB	Dctn1	0.752563	5.87316e-32	1.1643e-27
BranchB	Arxes1	0.75243	1.44965e-23	2.87379e-19
BranchB	Kdm4c	0.752277	1.29082e-26	2.55892e-22
BranchB	Chmp5	0.751443	2.63276e-140	5.21919e-136
BranchB	Ube2b	0.751097	1.01977e-212	2.02159e-208
BranchB	Kdm6b	0.750701	2.07484e-52	4.11317e-48
BranchB	Gabarap	0.750018	7.0557e-291	1.39872e-286
BranchB	Gramd1a	0.74972	2.94875e-25	5.84561e-21
BranchB	Kmt2c	0.749203	4.51385e-64	8.94826e-60
BranchB	Mex3b	0.749074	2.95311e-37	5.85425e-33
BranchB	Map1lc3b	0.748411	2.47242e-196	4.90132e-192
BranchB	Slc24a5	0.748058	1.64104e-71	3.2532e-67
BranchB	Zfp428	0.74686	4.90499e-86	9.72365e-82
BranchB	Fgd4	0.746393	3.21073e-33	6.36496e-29
BranchB	Eif4a2	0.745876	3.352e-85	6.64501e-81
BranchB	Cttnbp2nl	0.745606	1.2528e-31	2.48355e-27
BranchB	Pcbd1	0.745567	6.41738e-38	1.27218e-33
BranchB	Rnasel	0.744891	3.71944e-26	7.37341e-22
BranchB	Ywhag	0.744617	2.5079e-90	4.97165e-86
BranchB	Sh3bp5	0.744465	2.33912e-27	4.63708e-23
BranchB	Dync2h1	0.742861	3.86507e-29	7.66211e-25
BranchB	Miat	0.742575	1.32569e-79	2.62805e-75
BranchB	Rb1cc1	0.741924	1.10278e-48	2.18616e-44
BranchB	Csnk1g3	0.741366	6.54242e-53	1.29697e-48
BranchB	Myef2	0.741079	3.17687e-116	6.29783e-112
BranchB	Tcf7l2	0.740935	5.89818e-24	1.16926e-19
BranchB	Lrrc4b	0.739195	1.64177e-26	3.25465e-22
BranchB	Dclk2	0.738596	1.29491e-28	2.56702e-24
BranchB	Cyth2	0.737722	1.13078e-96	2.24166e-92
BranchB	Zmym2	0.736783	3.52867e-43	6.99524e-39
BranchB	Klhl7	0.736555	2.08978e-67	4.14278e-63
BranchB	Phox2b	0.736533	1.03203e-202	2.04589e-198
BranchB	Cradd	0.736452	2.97412e-13	5.89589e-09
BranchB	Slc50a1	0.736294	3.34363e-23	6.62841e-19
BranchB	Mcts1	0.735098	1.26639e-67	2.51049e-63
BranchB	Slc49a4	0.734598	1.66801e-19	3.30666e-15
BranchB	Relch	0.734551	1.16723e-26	2.31393e-22
BranchB	Zfhx3	0.734244	4.54646e-51	9.0129e-47
BranchB	4932438A13Rik	0.733559	5.93903e-19	1.17735e-14
BranchB	Scyl2	0.73296	9.53391e-21	1.89e-16
BranchB	Fam216a	0.732447	1.11779e-41	2.21592e-37
BranchB	B4gat1	0.732227	2.90688e-16	5.76261e-12
BranchB	Hdgfl3	0.731756	1.38531e-79	2.74625e-75
BranchB	Trafd1	0.730849	1.04411e-27	2.06985e-23
BranchB	Zbtb20	0.730348	1.32143e-100	2.6196e-96
BranchB	Ube2h	0.729099	7.87368e-48	1.56088e-43
BranchB	Kdm5b	0.729077	8.38272e-103	1.66179e-98
BranchB	Hand2os1	0.728043	3.06737e-207	6.08075e-203
BranchB	Zfp37	0.727317	1.00207e-20	1.98651e-16
BranchB	Ubr5	0.725291	7.24684e-52	1.43661e-47
BranchB	Lrba	0.725086	2.80659e-33	5.56379e-29
BranchB	Tut4	0.724745	2.45108e-104	4.85902e-100
BranchB	Snapc3	0.723877	6.29955e-32	1.24882e-27
BranchB	Tprgl	0.722726	3.03412e-61	6.01484e-57
BranchB	Gdpd5	0.719346	4.82939e-14	9.57378e-10
BranchB	Diaph2	0.718943	1.17369e-09	2.32672e-05
BranchB	Gm42439	0.718388	1.1399e-26	2.25975e-22
BranchB	Galnt11	0.718042	2.01579e-30	3.9961e-26
BranchB	5031439G07Rik	0.716829	2.23629e-23	4.43322e-19
BranchB	Ulk2	0.7158	8.96227e-38	1.77668e-33
BranchB	Fam174a	0.715252	7.62848e-35	1.51227e-30
BranchB	Plpp1	0.714784	3.05145e-24	6.04919e-20
BranchB	Ro60	0.714404	6.98955e-30	1.38561e-25
BranchB	2900076A07Rik	0.713391	8.94268e-33	1.7728e-28
BranchB	Nalcn	0.712573	6.32773e-51	1.25441e-46
BranchB	Braf	0.709912	3.73646e-27	7.40717e-23
BranchB	Sh3gl3	0.707335	3.62067e-52	7.17761e-48
BranchB	Acvr2a	0.705824	8.12361e-26	1.61042e-21
BranchB	Gse1	0.705725	1.21202e-65	2.40271e-61
BranchB	Akirin1	0.7055	2.23783e-50	4.43627e-46
BranchB	Nol4l	0.704876	1.56671e-27	3.10584e-23
BranchB	Mpped2	0.703692	7.06162e-82	1.39989e-77
BranchB	Phactr1	0.70245	1.00636e-46	1.99501e-42
BranchB	Fdft1	0.701145	4.26708e-28	8.45907e-24
BranchB	Nptn	0.70077	2.34052e-39	4.63985e-35
BranchB	Akap12	0.700556	6.22328e-57	1.2337e-52
BranchB	Por	0.70036	5.58147e-21	1.10647e-16
BranchB	Bcr	0.699343	4.4042e-14	8.73089e-10
BranchB	Mapk9	0.698647	1.05012e-17	2.08175e-13
BranchB	Cyhr1	0.697966	5.54841e-35	1.09992e-30
BranchB	Cbr1	0.69782	1.30985e-49	2.59665e-45
BranchB	C1galt1c1	0.697507	1.40222e-25	2.77976e-21
BranchB	Glrx2	0.697305	1.03216e-57	2.04614e-53
BranchB	Rpgr	0.69686	2.31178e-17	4.58288e-13
BranchB	Trappc4	0.69657	8.03685e-108	1.59323e-103
BranchB	Hoxd3	0.696261	1.26375e-60	2.50526e-56
BranchB	AC149090.1	0.695414	1.11607e-32	2.2125e-28
BranchB	Glce	0.695311	1.60065e-20	3.17313e-16
BranchB	Fbxl20	0.69498	1.47377e-26	2.92161e-22
BranchB	Lrch2	0.694533	1.94883e-14	3.86336e-10
BranchB	Setd7	0.693793	1.17574e-15	2.33079e-11
BranchB	Chmp2a	0.693619	1.16603e-69	2.31154e-65
BranchB	Tmem63b	0.693218	1.27028e-27	2.5182e-23
BranchB	Nrep	0.693143	2.80061e-78	5.55193e-74
BranchB	Ogfrl1	0.692755	8.29918e-16	1.64523e-11
BranchB	Ocrl	0.69242	7.8441e-18	1.55501e-13
BranchB	Rtn3	0.69211	3.27094e-144	6.48432e-140
BranchB	Morn2	0.691882	5.54033e-17	1.09832e-12
BranchB	Tcf4	0.690719	2.62357e-188	5.20097e-184
BranchB	Map4	0.6899	6.99308e-38	1.38631e-33
BranchB	Pik3ip1	0.68983	1.39421e-16	2.76388e-12
BranchB	Mlx	0.689578	9.07593e-19	1.79921e-14
BranchB	Hspb11	0.689469	1.4601e-33	2.89451e-29
BranchB	Brox	0.689354	8.97735e-16	1.77967e-11
BranchB	1110065P20Rik	0.688885	1.85483e-53	3.67701e-49
BranchB	Aopep	0.688653	4.98169e-167	9.8757e-163
BranchB	Mxi1	0.685405	8.24664e-37	1.63481e-32
BranchB	Chm	0.685119	1.76034e-20	3.4897e-16
BranchB	Mtus2	0.684043	4.77313e-22	9.46224e-18
BranchB	Vps51	0.68384	7.46004e-21	1.47888e-16
BranchB	Flot2	0.683585	5.38343e-21	1.06721e-16
BranchB	C2cd5	0.683044	5.85401e-17	1.1605e-12
BranchB	Nfe2l1	0.683032	8.47366e-32	1.67982e-27
BranchB	Arxes2	0.682782	2.1097e-21	4.18228e-17
BranchB	Atp6v1g1	0.682433	1.43154e-232	2.83789e-228
BranchB	Bloc1s1	0.680633	1.29942e-39	2.57597e-35
BranchB	Erc1	0.680415	1.25742e-28	2.49271e-24
BranchB	Kalrn	0.680275	6.26041e-76	1.24106e-71
BranchB	Acat1	0.678777	1.45361e-52	2.88163e-48
BranchB	Ttc19	0.678688	1.10559e-26	2.19172e-22
BranchB	Dusp3	0.678312	7.84324e-20	1.55484e-15
BranchB	Tmeff1	0.678103	1.66821e-61	3.30707e-57
BranchB	Mthfsl	0.676387	1.04615e-25	2.07389e-21
BranchB	Herc2	0.676028	2.039e-24	4.04211e-20
BranchB	Bcap29	0.675024	6.974e-20	1.38253e-15
BranchB	Atp8a1	0.674904	4.76097e-58	9.43815e-54
BranchB	Pafah1b1	0.674856	7.16881e-106	1.42114e-101
BranchB	1300002E11Rik	0.674131	8.77775e-21	1.7401e-16
BranchB	Gfod2	0.673622	1.64367e-30	3.25841e-26
BranchB	Hdac5	0.672131	4.88362e-12	9.68129e-08
BranchB	Castor2	0.672075	1.52291e-12	3.01902e-08
BranchB	Tbce	0.672038	7.63958e-15	1.51447e-10
BranchB	Rab4a	0.671646	9.02232e-29	1.78858e-24
BranchB	Dtd1	0.67125	1.20717e-22	2.3931e-18
BranchB	2610008E11Rik	0.669797	1.27697e-23	2.53146e-19
BranchB	Rbms3	0.669053	7.15776e-156	1.41895e-151
BranchB	Robo1	0.668788	2.92021e-30	5.78902e-26
BranchB	Nt5c3	0.668558	2.05672e-33	4.07724e-29
BranchB	Cdc42bpa	0.668207	3.81096e-30	7.55485e-26
BranchB	Frmd5	0.668156	1.77844e-30	3.52558e-26
BranchB	Lgr4	0.667479	1.07672e-09	2.13449e-05
BranchB	Gnb2	0.667337	1.06362e-189	2.10852e-185
BranchB	Acyp1	0.666508	6.18753e-30	1.22662e-25
BranchB	Cir1	0.666506	6.0413e-34	1.19763e-29
BranchB	Dctn2	0.666241	4.89766e-92	9.70913e-88
BranchB	Trabd	0.666202	3.78228e-23	7.49799e-19
BranchB	Plp2	0.666196	1.29215e-11	2.56155e-07
BranchB	Ssbp3	0.666182	4.55927e-116	9.0383e-112
BranchB	Nbdy	0.665345	7.46405e-52	1.47967e-47
BranchB	Zfp580	0.665214	4.11435e-32	8.1563e-28
BranchB	Supt6	0.664609	9.03978e-25	1.79205e-20
BranchB	Sec14l1	0.66455	3.78774e-15	7.50881e-11
BranchB	Pi4ka	0.663207	6.94129e-17	1.37604e-12
BranchB	Foxo3	0.662984	6.85979e-15	1.35988e-10
BranchB	Erich1	0.662848	5.37683e-19	1.0659e-14
BranchB	Ddhd2	0.662643	1.68149e-26	3.3334e-22
BranchB	Lmbrd2	0.661757	1.68529e-19	3.34091e-15
BranchB	Saraf	0.660969	1.73272e-38	3.43495e-34
BranchB	Ttc5	0.660585	8.5085e-37	1.68672e-32
BranchB	Bicd1	0.660562	6.31734e-43	1.25235e-38
BranchB	Atp6ap1	0.658855	1.50648e-17	2.98644e-13
BranchB	Casc4	0.658022	3.53845e-29	7.01462e-25
BranchB	Rbfox2	0.65767	1.77308e-106	3.51495e-102
BranchB	Rnf11	0.656635	3.55101e-35	7.03952e-31
BranchB	Bcl2l1	0.655646	2.58002e-18	5.11463e-14
BranchB	Zdhhc17	0.655273	1.54045e-22	3.05378e-18
BranchB	Acadm	0.655215	1.20523e-19	2.38924e-15
BranchB	Fez1	0.654506	1.68042e-55	3.33126e-51
BranchB	Nt5c	0.65415	1.22945e-36	2.43727e-32
BranchB	Nipsnap1	0.65392	2.7181e-39	5.38836e-35
BranchB	Spata7	0.65329	9.26038e-22	1.83578e-17
BranchB	0610010F05Rik	0.652454	1.02013e-29	2.0223e-25
BranchB	Msantd4	0.652048	2.88087e-26	5.71104e-22
BranchB	Fibp	0.651184	2.26231e-76	4.4848e-72
BranchB	Cyp51	0.651175	1.70856e-16	3.38705e-12
BranchB	Btbd10	0.650195	4.51181e-17	8.94422e-13
BranchB	0610009B22Rik	0.649212	8.56176e-35	1.69728e-30
BranchB	Hagh	0.649183	1.32256e-31	2.62184e-27
BranchB	Prpf18	0.648381	3.9111e-12	7.75337e-08
BranchB	Ccdc186	0.648156	4.23473e-24	8.39493e-20
BranchB	Dcaf11	0.647791	3.45793e-13	6.855e-09
BranchB	Zfp398	0.647649	9.54767e-17	1.89273e-12
BranchB	Rnf41	0.647223	8.35163e-15	1.65563e-10
BranchB	Necap1	0.647099	2.21611e-19	4.39321e-15
BranchB	Ing4	0.646952	9.08778e-50	1.80156e-45
BranchB	Ubn2	0.646362	2.38335e-52	4.72475e-48
BranchB	Lrif1	0.645734	7.29316e-12	1.4458e-07
BranchB	Klhl24	0.645296	6.42986e-45	1.27466e-40
BranchB	Zfyve1	0.645021	4.80505e-15	9.52553e-11
BranchB	Hsdl1	0.64499	9.93539e-14	1.96959e-09
BranchB	Lonp2	0.644774	9.43617e-18	1.87063e-13
BranchB	Pank3	0.643757	6.73058e-23	1.33427e-18
BranchB	Tm2d2	0.643678	2.00219e-70	3.96913e-66
BranchB	Dnajb6	0.643536	5.75388e-135	1.14065e-130
BranchB	Btg1	0.643494	4.43787e-93	8.79763e-89
BranchB	Camsap2	0.641349	7.89061e-16	1.56423e-11
BranchB	Atg3	0.639941	5.66357e-35	1.12275e-30
BranchB	R3hdm2	0.639838	1.62336e-38	3.21815e-34
BranchB	5031425E22Rik	0.63812	1.09611e-29	2.17293e-25
BranchB	Prima1	0.63795	2.494e-15	4.9441e-11
BranchB	St7	0.637325	1.25031e-21	2.4786e-17
BranchB	Dda1	0.636961	9.35599e-47	1.85473e-42
BranchB	Crebzf	0.636201	9.02029e-23	1.78818e-18
BranchB	Sirt3	0.633788	1.77487e-12	3.5185e-08
BranchB	Zdhhc12	0.633439	3.28391e-15	6.51003e-11
BranchB	Ube2q1	0.633397	2.9299e-26	5.80823e-22
BranchB	Tmem30a	0.633263	2.22934e-27	4.41945e-23
BranchB	H3f3a	0.632599	0	0
BranchB	Gpank1	0.63123	8.70487e-12	1.72565e-07
BranchB	Sem1	0.631094	1.06822e-235	2.11765e-231
BranchB	Selenok	0.630749	1.00497e-183	1.99224e-179
BranchB	Cers4	0.630545	2.70701e-20	5.36637e-16
BranchB	Brd1	0.630106	7.43414e-40	1.47374e-35
BranchB	Fam8a1	0.629914	1.98468e-13	3.93443e-09
BranchB	Macf1	0.629905	2.65793e-64	5.26908e-60
BranchB	Fem1b	0.629799	9.88296e-20	1.9592e-15
BranchB	Spast	0.629422	8.10128e-31	1.606e-26
BranchB	Tmem223	0.629013	5.67327e-81	1.12467e-76
BranchB	Eif2s3y	0.629009	2.85405e-13	5.65786e-09
BranchB	Reep5	0.628891	8.28378e-38	1.64218e-33
BranchB	Esyt1	0.628576	7.61113e-12	1.50883e-07
BranchB	Dnpep	0.628182	2.38273e-23	4.72353e-19
BranchB	Atp6v1a	0.628137	4.5161e-26	8.95271e-22
BranchB	Wdfy3	0.627533	1.78407e-36	3.53675e-32
BranchB	Foxn3	0.626877	5.27057e-58	1.04484e-53
BranchB	H13	0.626327	4.00901e-39	7.94747e-35
BranchB	Tle5	0.625501	4.65537e-156	9.2288e-152
BranchB	1810026B05Rik	0.625075	2.64907e-35	5.25151e-31
BranchB	Prxl2b	0.62502	1.73384e-15	3.43717e-11
BranchB	Atf6	0.624783	5.64336e-13	1.11874e-08
BranchB	Ccdc50	0.622909	1.96193e-57	3.88933e-53
BranchB	Atp5md	0.622773	2.34822e-218	4.65511e-214
BranchB	Ap2b1	0.622463	5.85408e-46	1.16051e-41
BranchB	Tcf20	0.622167	7.53226e-33	1.4932e-28
BranchB	Txndc15	0.621761	2.03593e-34	4.03604e-30
BranchB	Gde1	0.621601	9.18245e-28	1.82033e-23
BranchB	Tusc3	0.620347	1.25118e-31	2.48035e-27
BranchB	Herc1	0.619761	4.06081e-29	8.05015e-25
BranchB	Ubqln2	0.619724	5.05897e-29	1.00289e-24
BranchB	Zyg11b	0.618192	1.76925e-20	3.50737e-16
BranchB	Scoc	0.617975	2.39288e-38	4.74364e-34
BranchB	Trio	0.617754	3.53372e-28	7.00524e-24
BranchB	Stau2	0.617733	3.70879e-21	7.3523e-17
BranchB	Leng8	0.61756	2.68273e-14	5.31825e-10
BranchB	Stat3	0.61365	1.3892e-15	2.75395e-11
BranchB	Sft2d1	0.613399	1.47104e-14	2.91618e-10
BranchB	Bex1	0.612146	2.62491e-85	5.20362e-81
BranchB	Ccng2	0.610808	4.52809e-19	8.97648e-15
BranchB	Kmt2a	0.610586	3.77734e-35	7.4882e-31
BranchB	Kif1b	0.610428	6.76029e-99	1.34016e-94
BranchB	Tmem199	0.60975	1.65551e-26	3.28189e-22
BranchB	Fmn2	0.609105	1.86147e-19	3.69018e-15
BranchB	Iqcb1	0.609105	3.51069e-24	6.95959e-20
BranchB	Cmas	0.608618	1.18453e-31	2.34822e-27
BranchB	Arpc5	0.608612	5.63278e-97	1.11664e-92
BranchB	D630045J12Rik	0.608409	1.40084e-08	0.000277702
BranchB	Churc1	0.604358	2.04428e-47	4.05259e-43
BranchB	Idnk	0.604335	1.64756e-25	3.26613e-21
BranchB	Borcs8	0.604257	2.14147e-28	4.24525e-24
BranchB	Slc38a10	0.603699	1.37766e-14	2.73107e-10
BranchB	Cmip	0.602519	7.20045e-29	1.42742e-24
BranchB	Arl16	0.601821	2.68316e-10	5.31909e-06
BranchB	BC005624	0.601569	8.66607e-26	1.71796e-21
BranchB	Dynlt3	0.601411	1.82515e-14	3.61817e-10
BranchB	Clcn4	0.600783	1.11683e-22	2.21401e-18
BranchB	Ncoa1	0.600695	8.5402e-30	1.69301e-25
BranchB	Strbp	0.600653	5.08456e-99	1.00796e-94
BranchB	Cox20	0.598912	9.60574e-36	1.90424e-31
BranchB	Atf2	0.597829	2.66e-30	5.27319e-26
BranchB	Ttc33	0.596494	2.03607e-15	4.03631e-11
BranchB	Fbxo30	0.596418	1.91783e-12	3.8019e-08
BranchB	Gnb4	0.596367	3.12738e-15	6.19971e-11
BranchB	Ep300	0.595797	4.26756e-26	8.46e-22
BranchB	Sos2	0.595596	1.40083e-16	2.77701e-12
BranchB	Baz2a	0.595202	3.21024e-21	6.36397e-17
BranchB	Grb2	0.595098	1.95857e-38	3.88267e-34
BranchB	Bub3	0.594017	1.27083e-134	2.51929e-130
BranchB	Ube3a	0.594017	1.59139e-80	3.15477e-76
BranchB	Dync1h1	0.593894	5.30986e-35	1.05263e-30
BranchB	Zzef1	0.593461	3.58457e-12	7.10605e-08
BranchB	Hoxb4	0.59342	2.1463e-46	4.25482e-42
BranchB	Creb3	0.59226	1.67166e-10	3.3139e-06
BranchB	Ibtk	0.591164	2.71249e-14	5.37724e-10
BranchB	Insig2	0.591088	6.656e-16	1.31948e-11
BranchB	Cep70	0.590997	1.37673e-13	2.72922e-09
BranchB	Med22	0.590958	5.91807e-17	1.1732e-12
BranchB	Tmem65	0.589858	1.30805e-16	2.59309e-12
BranchB	1600020E01Rik	0.589371	6.67302e-14	1.32286e-09
BranchB	Bmyc	0.588993	1.36355e-29	2.70311e-25
BranchB	Pcgf1	0.587236	3.78993e-14	7.51315e-10
BranchB	Trmt10b	0.586399	1.68953e-12	3.34933e-08
BranchB	Kif3a	0.586023	7.97744e-24	1.58145e-19
BranchB	Tox2	0.585834	4.77135e-11	9.45873e-07
BranchB	Rmnd5b	0.585703	2.00755e-17	3.97976e-13
BranchB	Dnal4	0.585662	1.60469e-11	3.18114e-07
BranchB	Rnf187	0.585109	5.46414e-116	1.08321e-111
BranchB	Epm2aip1	0.584914	1.18097e-21	2.34116e-17
BranchB	Dnajb9	0.584231	1.00671e-12	1.99571e-08
BranchB	Ndufa1	0.58418	2.9026e-81	5.75412e-77
BranchB	Map1a	0.582146	1.46741e-06	0.0290899
BranchB	Zfp292	0.580482	7.00675e-54	1.38902e-49
BranchB	Cmpk1	0.579937	6.31932e-66	1.25274e-61
BranchB	Irak1bp1	0.579804	1.73785e-19	3.44511e-15
BranchB	Rasal2	0.579609	1.7765e-21	3.52174e-17
BranchB	Cdon	0.579602	6.08472e-15	1.20623e-10
BranchB	B3gat3	0.579438	6.0547e-19	1.20028e-14
BranchB	Ggps1	0.578772	7.03147e-26	1.39392e-21
BranchB	Nipsnap3b	0.578537	1.25116e-21	2.48029e-17
BranchB	Nlgn2	0.578506	1.77296e-13	3.51472e-09
BranchB	Kdm4b	0.577429	3.04386e-10	6.03415e-06
BranchB	Smyd3	0.576492	2.01435e-25	3.99325e-21
BranchB	Smarcc2	0.576022	2.37476e-30	4.70773e-26
BranchB	Lrig2	0.57571	4.25849e-14	8.44203e-10
BranchB	Sdf2	0.5753	6.10071e-29	1.2094e-24
BranchB	Zfp157	0.574744	2.74882e-12	5.44926e-08
BranchB	Cltc	0.573793	2.39072e-30	4.73937e-26
BranchB	Tmem59	0.573712	2.11019e-92	4.18323e-88
BranchB	Mageh1	0.573054	1.3377e-39	2.65185e-35
BranchB	Slain2	0.572424	1.10697e-20	2.19446e-16
BranchB	Rnf214	0.572013	1.82398e-18	3.61586e-14
BranchB	Klf12	0.571124	4.13527e-20	8.19776e-16
BranchB	Dvl3	0.570701	6.67819e-15	1.32388e-10
BranchB	Mterf2	0.570507	1.45762e-14	2.88959e-10
BranchB	Ireb2	0.569746	1.58274e-19	3.13762e-15
BranchB	Ttl	0.569025	5.67256e-09	0.000112453
BranchB	mt-Atp8	0.568602	8.22424e-25	1.63037e-20
BranchB	Pfdn4	0.568274	1.6104e-58	3.19246e-54
BranchB	Pknox1	0.568011	3.34002e-10	6.62126e-06
BranchB	Cul3	0.567907	2.31807e-27	4.59533e-23
BranchB	Lyrm9	0.56715	6.36379e-09	0.000126156
BranchB	Large1	0.566736	5.51417e-30	1.09313e-25
BranchB	Palm	0.566463	9.78073e-35	1.93893e-30
BranchB	Paip1	0.565743	1.42111e-33	2.8172e-29
BranchB	Vti1b	0.565381	1.22877e-31	2.43591e-27
BranchB	Zwint	0.565079	2.41877e-50	4.79497e-46
BranchB	Dhrs1	0.564692	5.48037e-17	1.08643e-12
BranchB	Actr10	0.564502	7.89072e-48	1.56426e-43
BranchB	Wsb2	0.56449	1.46023e-17	2.89477e-13
BranchB	Tbc1d12	0.564421	1.15836e-08	0.000229632
BranchB	Arf2	0.563934	2.52846e-16	5.01242e-12
BranchB	Hoxb3	0.563726	3.05142e-20	6.04913e-16
BranchB	Pdpk1	0.563449	7.968e-15	1.57958e-10
BranchB	Smap2	0.562298	2.33013e-18	4.61924e-14
BranchB	Kif1bp	0.561819	1.04576e-13	2.07311e-09
BranchB	Zfp821	0.561728	1.80801e-18	3.5842e-14
BranchB	Casc3	0.560624	1.43974e-18	2.85414e-14
BranchB	Diablo	0.559926	3.54872e-45	7.03499e-41
BranchB	Plscr3	0.559231	1.01119e-13	2.00459e-09
BranchB	Tnrc6c	0.558649	1.62897e-41	3.22927e-37
BranchB	Kat6b	0.558478	1.52225e-15	3.0177e-11
BranchB	Tmem184c	0.558358	6.09623e-11	1.20852e-06
BranchB	Chl1	0.558067	2.7003e-11	5.35307e-07
BranchB	Emc2	0.557805	6.73275e-25	1.3347e-20
BranchB	Calm2	0.557491	3.60865e-234	7.15379e-230
BranchB	Cryzl1	0.55721	4.64491e-16	9.20806e-12
BranchB	1810013L24Rik	0.557152	4.27083e-13	8.4665e-09
BranchB	Zfp62	0.556429	1.02547e-13	2.03289e-09
BranchB	Aktip	0.556115	1.15889e-14	2.29739e-10
BranchB	Hipk2	0.555254	3.14545e-41	6.23554e-37
BranchB	Tcf25	0.555039	1.37124e-54	2.71835e-50
BranchB	Rbm18	0.554849	8.08569e-19	1.60291e-14
BranchB	Atraid	0.554486	1.2439e-33	2.4659e-29
BranchB	Smim8	0.553846	3.52277e-15	6.98354e-11
BranchB	Eea1	0.553845	2.1096e-18	4.18207e-14
BranchB	Fbxo3	0.552687	8.41144e-10	1.66748e-05
BranchB	Gab2	0.550957	2.94479e-33	5.83776e-29
BranchB	Gfpt1	0.550432	4.46758e-11	8.85654e-07
BranchB	Abhd8	0.550397	1.59449e-21	3.16093e-17
BranchB	Trappc6a	0.549938	5.5807e-22	1.10632e-17
BranchB	Blcap	0.54974	4.27561e-10	8.47598e-06
BranchB	Trim8	0.549626	8.43342e-18	1.67184e-13
BranchB	Lcor	0.549554	4.86786e-43	9.65005e-39
BranchB	Kmt5b	0.548718	6.77199e-20	1.34248e-15
BranchB	Arpc3	0.548696	2.25005e-114	4.4605e-110
BranchB	March6	0.548466	8.6686e-15	1.71846e-10
BranchB	Haghl	0.548017	5.19838e-16	1.03053e-11
BranchB	Ppp2r5c	0.547768	2.14244e-33	4.24717e-29
BranchB	Ddx5	0.547525	4.60466e-222	9.12828e-218
BranchB	Vps37a	0.547212	2.94506e-10	5.83829e-06
BranchB	Arfgef1	0.546774	4.20191e-18	8.32987e-14
BranchB	Vbp1	0.546552	6.28274e-61	1.24549e-56
BranchB	Acbd3	0.546025	5.71732e-20	1.1334e-15
BranchB	Coprs	0.54569	5.0945e-19	1.00993e-14
BranchB	Etnk1	0.545257	7.09459e-11	1.40643e-06
BranchB	Prkag2	0.544936	4.9165e-08	0.000974647
BranchB	Stk25	0.544087	1.57874e-24	3.1297e-20
BranchB	Capn7	0.544051	2.66203e-10	5.27721e-06
BranchB	Fndc3a	0.543929	9.48802e-22	1.8809e-17
BranchB	Brd9	0.543781	1.00341e-25	1.98916e-21
BranchB	Limk2	0.543698	6.6321e-08	0.00131475
BranchB	Uqcc3	0.54343	2.17745e-33	4.31658e-29
BranchB	Zfp560	0.543297	1.49047e-23	2.95471e-19
BranchB	Fbxl15	0.542126	1.55004e-06	0.0307279
BranchB	Ywhaz	0.542118	2.21195e-134	4.38496e-130
BranchB	Ssh2	0.541437	1.63742e-29	3.24603e-25
BranchB	Acadvl	0.541193	1.93746e-13	3.84083e-09
BranchB	Trp53i11	0.539744	1.70414e-21	3.37828e-17
BranchB	Dynlrb1	0.538612	1.05273e-98	2.08693e-94
BranchB	Zfp318	0.538332	2.50872e-08	0.000497329
BranchB	Ramac	0.53775	9.79775e-46	1.94231e-41
BranchB	Nisch	0.53716	1.34753e-56	2.67134e-52
BranchB	Tvp23b	0.536438	4.14591e-16	8.21885e-12
BranchB	Nbr1	0.536077	2.78172e-10	5.51449e-06
BranchB	Ube2w	0.535977	1.56849e-29	3.10937e-25
BranchB	Tbck	0.535256	2.89682e-09	5.74266e-05
BranchB	Sdccag8	0.535097	3.41059e-08	0.000676115
BranchB	Dynll2	0.535087	8.20364e-44	1.62629e-39
BranchB	4833439L19Rik	0.533893	5.11231e-27	1.01346e-22
BranchB	Rnf227	0.533397	3.65444e-13	7.24456e-09
BranchB	Mapre2	0.533352	1.50774e-34	2.98893e-30
BranchB	Gskip	0.533104	6.67588e-09	0.000132343
BranchB	Dcun1d5	0.532872	1.27471e-73	2.52698e-69
BranchB	Cgrrf1	0.532073	1.91807e-07	0.00380238
BranchB	Trerf1	0.532068	1.20741e-18	2.39357e-14
BranchB	Tmcc1	0.531775	2.88705e-48	5.7233e-44
BranchB	Plcb4	0.531637	6.54987e-19	1.29845e-14
BranchB	Synj2bp	0.531188	3.27597e-16	6.49429e-12
BranchB	Pik3r3	0.531123	8.94144e-13	1.77255e-08
BranchB	Wbp2	0.531004	2.54296e-08	0.000504117
BranchB	Usf1	0.52949	2.20639e-16	4.37395e-12
BranchB	Actr2	0.529392	2.50912e-27	4.97409e-23
BranchB	Lars2	0.529056	5.12356e-13	1.0157e-08
BranchB	Pink1	0.52771	2.44485e-07	0.00484667
BranchB	Osbpl6	0.527493	1.85457e-14	3.67651e-10
BranchB	Zfp945	0.527369	2.46507e-15	4.88675e-11
BranchB	AU040320	0.527167	2.83096e-07	0.00561209
BranchB	Hoxa3	0.52705	2.92335e-09	5.79525e-05
BranchB	Pop5	0.52667	1.18319e-35	2.34556e-31
BranchB	Slc25a51	0.526418	2.76739e-13	5.48608e-09
BranchB	Ppm1l	0.526362	8.04191e-14	1.59423e-09
BranchB	Ube2m	0.525593	7.94957e-47	1.57592e-42
BranchB	mt-Nd5	0.525548	2.95145e-38	5.85096e-34
BranchB	Zfp697	0.52543	2.2373e-06	0.0443522
BranchB	Add1	0.52501	1.01092e-16	2.00404e-12
BranchB	Ccdc32	0.524811	3.79252e-10	7.51829e-06
BranchB	Trim44	0.523997	1.91896e-20	3.80414e-16
BranchB	Hoxd4	0.523968	4.25688e-17	8.43884e-13
BranchB	Appl1	0.523449	2.54658e-21	5.04834e-17
BranchB	Tax1bp1	0.522798	9.09373e-43	1.80274e-38
BranchB	Rabgap1	0.52259	1.21838e-28	2.41532e-24
BranchB	Higd2a	0.522469	4.67e-81	9.2578e-77
BranchB	Ttc7b	0.522349	7.1445e-08	0.00141633
BranchB	Rdh14	0.521394	2.61806e-11	5.19004e-07
BranchB	Leprotl1	0.521236	5.00464e-20	9.92119e-16
BranchB	Ip6k1	0.521127	3.10758e-14	6.16047e-10
BranchB	Pdcl3	0.520457	1.72078e-32	3.41127e-28
BranchB	Dcaf5	0.520259	6.51731e-09	0.000129199
BranchB	Eapp	0.520069	1.39597e-22	2.76737e-18
BranchB	Dram2	0.519325	6.5176e-10	1.29205e-05
BranchB	Ogt	0.519273	5.15462e-32	1.02185e-27
BranchB	Anks1	0.518695	7.53723e-09	0.000149418
BranchB	Tpgs2	0.517497	4.41564e-23	8.75356e-19
BranchB	Aftph	0.517325	6.01364e-13	1.19214e-08
BranchB	Rab4b	0.516913	1.94378e-16	3.85336e-12
BranchB	Rnh1	0.515168	5.52493e-13	1.09526e-08
BranchB	Ndufb1-ps	0.515057	2.79685e-131	5.54448e-127
BranchB	Gpatch8	0.515045	3.52135e-52	6.98073e-48
BranchB	Tmem50a	0.514829	2.43295e-51	4.82309e-47
BranchB	Csnk1g1	0.512904	7.82686e-15	1.5516e-10
BranchB	Ankrd54	0.512467	9.27027e-10	1.83774e-05
BranchB	Selenow	0.512187	1.60562e-232	3.18299e-228
BranchB	Slc38a9	0.512057	1.19976e-06	0.0237841
BranchB	BC005537	0.511864	1.58682e-14	3.14572e-10
BranchB	Nlk	0.511822	4.08547e-17	8.09903e-13
BranchB	Npepps	0.510628	2.07512e-26	4.11371e-22
BranchB	Gnaq	0.509564	1.86254e-51	3.69231e-47
BranchB	Kif26a	0.50934	4.77481e-10	9.46558e-06
BranchB	Maged1	0.508429	5.85085e-73	1.15987e-68
BranchB	Lancl1	0.508203	1.18883e-08	0.000235674
BranchB	Rmdn1	0.508152	2.5212e-15	4.99802e-11
BranchB	Cd24a	0.507644	6.3055e-94	1.25e-89
BranchB	Wasf1	0.507226	5.25966e-12	1.04268e-07
BranchB	Psenen	0.507031	4.27212e-79	8.46906e-75
BranchB	Gas8	0.506087	4.49139e-11	8.90374e-07
BranchB	Dctn4	0.505907	3.44645e-30	6.83225e-26
BranchB	Gmcl1	0.505867	2.73132e-16	5.41457e-12
BranchB	Gopc	0.503748	1.13322e-10	2.24649e-06
BranchB	Isca2	0.503692	2.70116e-23	5.35479e-19
BranchB	Trp53bp2	0.502968	8.46687e-12	1.67847e-07
BranchB	Aprt	0.502301	3.85792e-66	7.64794e-62
BranchB	Ube2e3	0.50227	2.6349e-57	5.22342e-53
BranchB	Creld1	0.501789	5.36137e-10	1.06284e-05
BranchB	Stmn1	0.501391	2.59371e-188	5.14177e-184
BranchB	Ehbp1	0.501295	1.38644e-13	2.74849e-09
BranchB	Fer	0.501121	2.48446e-12	4.92519e-08
BranchB	Cbll1	0.500652	2.20472e-15	4.37064e-11
BranchB	Khdrbs3	0.500544	1.72372e-07	0.00341709
BranchB	Smdt1	0.500303	8.54013e-139	1.693e-134
BranchB	Cox16	0.498441	8.25875e-51	1.63721e-46
BranchB	Pja1	0.498147	5.73468e-22	1.13684e-17
BranchB	Hnrnpa0	0.498041	7.8684e-41	1.55983e-36
BranchB	Sc5d	0.497977	3.53432e-08	0.000700644
BranchB	Slc25a46	0.497776	3.48873e-10	6.91607e-06
BranchB	Tmco3	0.497725	4.01873e-08	0.000796672
BranchB	Grcc10	0.497153	1.6794e-135	3.32924e-131
BranchB	Ankrd40	0.496905	1.81429e-13	3.59665e-09
BranchB	Ndfip2	0.496342	1.04062e-30	2.06293e-26
BranchB	5730522E02Rik	0.49629	1.55558e-07	0.00308377
BranchB	Ap3d1	0.496103	2.03899e-11	4.04209e-07
BranchB	Caml	0.495654	6.61456e-19	1.31127e-14
BranchB	Ncoa7	0.495233	2.18383e-17	4.32922e-13
BranchB	Inpp5f	0.494933	3.04613e-16	6.03866e-12
BranchB	Lyrm2	0.494901	5.10253e-24	1.01152e-19
BranchB	mt-Co1	0.494802	1.68139e-289	3.33318e-285
BranchB	Ensa	0.493649	6.96462e-17	1.38067e-12
BranchB	Scand1	0.492901	6.15207e-102	1.21959e-97
BranchB	Gsk3b	0.492043	2.52805e-108	5.01161e-104
BranchB	Glmn	0.49184	2.38451e-10	4.72706e-06
BranchB	mt-Co2	0.491196	7.7176e-90	1.52994e-85
BranchB	Tmem29	0.491178	8.6449e-13	1.71376e-08
BranchB	Polr2l	0.49091	3.43943e-30	6.81833e-26
BranchB	Chd9	0.490872	4.22757e-32	8.38074e-28
BranchB	Srebf2	0.490038	3.36483e-09	6.67044e-05
BranchB	Gtpbp6	0.49002	6.73365e-08	0.00133488
BranchB	Fxr2	0.489257	8.67627e-09	0.000171998
BranchB	Atp6v1c1	0.489093	2.56527e-11	5.08539e-07
BranchB	Tmsb4x	0.488863	2.44731e-250	4.85156e-246
BranchB	Camsap1	0.488565	2.06296e-09	4.08961e-05
BranchB	Vps4a	0.487954	2.18988e-15	4.34122e-11
BranchB	Sox12	0.487372	9.96901e-10	1.97626e-05
BranchB	Dpm1	0.487261	3.92604e-24	7.78299e-20
BranchB	Usp34	0.487008	1.67443e-39	3.31939e-35
BranchB	Btbd7	0.486828	1.79869e-16	3.56572e-12
BranchB	Ccdc88a	0.486734	4.46274e-35	8.84693e-31
BranchB	Bhlhb9	0.486422	1.04394e-14	2.06951e-10
BranchB	Enah	0.486314	7.44762e-63	1.47642e-58
BranchB	Huwe1	0.486135	1.03722e-40	2.05618e-36
BranchB	Vta1	0.485969	9.43904e-19	1.87119e-14
BranchB	H3f3b	0.485464	0	0
BranchB	Slc25a23	0.48488	1.92555e-07	0.00381722
BranchB	Hacd1	0.484113	9.67963e-13	1.91889e-08
BranchB	Lman2l	0.483537	1.08803e-06	0.0215692
BranchB	Fam49b	0.483502	6.627e-40	1.31374e-35
BranchB	Sobp	0.483401	7.63572e-17	1.51371e-12
BranchB	Zcchc14	0.482381	5.30865e-08	0.00105239
BranchB	Gin1	0.482238	6.2081e-08	0.00123069
BranchB	Ciao2b	0.482203	4.73931e-39	9.3952e-35
BranchB	Zfp30	0.482107	4.15476e-10	8.23639e-06
BranchB	Akirin2	0.482094	3.51406e-47	6.96627e-43
BranchB	Pnpla8	0.481713	4.78406e-12	9.48392e-08
BranchB	Atg12	0.481237	1.84126e-13	3.65012e-09
BranchB	Ywhah	0.480981	1.67893e-45	3.32831e-41
BranchB	Stx12	0.480801	2.78035e-20	5.51177e-16
BranchB	Pop7	0.47899	1.74895e-15	3.46712e-11
BranchB	Cep350	0.478472	1.77385e-12	3.51648e-08
BranchB	Map4k5	0.477937	1.89431e-09	3.75527e-05
BranchB	Sccpdh	0.477724	2.69047e-08	0.00053336
BranchB	Uty	0.477614	3.69619e-11	7.32732e-07
BranchB	Rgs3	0.477106	1.40605e-15	2.78736e-11
BranchB	Atg10	0.477064	2.03185e-08	0.000402794
BranchB	Nkap	0.47666	1.01827e-13	2.01861e-09
BranchB	Bpgm	0.476069	7.79655e-12	1.54559e-07
BranchB	Pitpna	0.476003	2.91376e-23	5.77624e-19
BranchB	Lin7c	0.475847	6.16317e-16	1.22179e-11
BranchB	Atp2c1	0.475805	3.92066e-10	7.77231e-06
BranchB	Mapk8ip1	0.475545	5.89412e-11	1.16845e-06
BranchB	Ap1ar	0.475217	6.46412e-10	1.28145e-05
BranchB	Vps13b	0.474937	1.87844e-07	0.00372382
BranchB	Dbn1	0.474578	8.69982e-48	1.72465e-43
BranchB	4833420G17Rik	0.474514	7.43996e-16	1.4749e-11
BranchB	Borcs7	0.474345	1.03969e-14	2.06108e-10
BranchB	Krt10	0.474117	1.27399e-15	2.52557e-11
BranchB	Vapa	0.473783	2.98786e-84	5.92313e-80
BranchB	Adnp	0.473701	6.18183e-26	1.22549e-21
BranchB	2810013P06Rik	0.471905	2.26364e-08	0.000448744
BranchB	Hsbp1	0.471456	1.052e-100	2.08548e-96
BranchB	Mrpl34	0.47107	8.28253e-86	1.64193e-81
BranchB	Epn2	0.470202	1.31087e-08	0.000259867
BranchB	Cript	0.469905	6.09961e-33	1.20919e-28
BranchB	Vps41	0.469732	1.88707e-13	3.74093e-09
BranchB	Srp14	0.468814	1.21914e-99	2.41683e-95
BranchB	Arhgef2	0.468464	2.83052e-08	0.000561122
BranchB	Xpa	0.468239	1.99327e-13	3.95145e-09
BranchB	Armc8	0.468013	5.79051e-07	0.0114791
BranchB	Bpnt1	0.467945	2.03252e-09	4.02928e-05
BranchB	Fahd2a	0.467049	1.07042e-09	2.122e-05
BranchB	Smim4	0.466703	1.24346e-18	2.46504e-14
BranchB	Polr2k	0.46641	2.08182e-43	4.127e-39
BranchB	Fars2	0.466132	1.03657e-06	0.020549
BranchB	Ap1b1	0.466113	1.90195e-07	0.00377043
BranchB	Cnot7	0.466034	1.35835e-14	2.6928e-10
BranchB	Pgrmc1	0.465693	1.17633e-30	2.33196e-26
BranchB	Rhoq	0.465583	9.84365e-10	1.9514e-05
BranchB	Bcor	0.464758	4.0796e-11	8.0874e-07
BranchB	Gcc2	0.463598	5.67217e-10	1.12445e-05
BranchB	Atp6v0e2	0.462918	6.17314e-12	1.22376e-07
BranchB	Ndufb10	0.462124	9.13114e-87	1.81016e-82
BranchB	Slc12a6	0.46182	7.71436e-11	1.5293e-06
BranchB	Nit1	0.461772	2.87654e-10	5.70246e-06
BranchB	Exoc2	0.461257	9.44335e-07	0.0187205
BranchB	Ano6	0.461223	2.35775e-06	0.0467401
BranchB	Serinc3	0.460732	1.29258e-11	2.56241e-07
BranchB	2900097C17Rik	0.460714	1.04695e-18	2.07547e-14
BranchB	Eif1b	0.460666	1.84175e-99	3.65108e-95
BranchB	Uso1	0.46058	1.78093e-09	3.53052e-05
BranchB	Cspp1	0.460473	1.92876e-17	3.82356e-13
BranchB	Rsbn1	0.459606	1.59663e-11	3.16517e-07
BranchB	Zfp609	0.459342	1.60559e-23	3.18292e-19
BranchB	Sod2	0.458899	2.29814e-32	4.55584e-28
BranchB	Scnm1	0.458782	9.86863e-11	1.95636e-06
BranchB	Mindy3	0.458711	1.56387e-09	3.10021e-05
BranchB	Asb8	0.457184	1.41122e-06	0.0279761
BranchB	Atp9b	0.456628	9.77666e-12	1.93813e-07
BranchB	Zc3h7a	0.455525	2.14705e-06	0.0425632
BranchB	Map3k2	0.455491	1.03538e-08	0.000205255
BranchB	Smarca2	0.45473	6.50915e-13	1.29037e-08
BranchB	Snapin	0.454678	7.06005e-07	0.0139958
BranchB	Tbcc	0.454466	2.63027e-14	5.21425e-10
BranchB	Ubc	0.454425	1.48443e-47	2.94273e-43
BranchB	Ube2d1	0.453346	1.71957e-28	3.40887e-24
BranchB	Uba6	0.45316	1.62454e-09	3.22049e-05
BranchB	Mettl26	0.452472	4.50193e-20	8.92462e-16
BranchB	Uqcrb	0.451905	1.8955e-83	3.75764e-79
BranchB	Commd4	0.451576	8.59838e-14	1.70454e-09
BranchB	Sptbn1	0.451254	5.49039e-29	1.08841e-24
BranchB	Arid4b	0.451199	3.79649e-36	7.52616e-32
BranchB	Kcnd2	0.450725	8.70021e-63	1.72473e-58
BranchB	Sox4	0.450696	4.72254e-64	9.36197e-60
BranchB	Slc38a2	0.450226	1.5894e-28	3.15083e-24
BranchB	Hook3	0.45	1.91543e-14	3.79714e-10
BranchB	Hacd3	0.449169	1.91108e-09	3.78852e-05
BranchB	Arhgap12	0.447876	1.16302e-09	2.30558e-05
BranchB	Zdhhc21	0.446892	6.87367e-11	1.36264e-06
BranchB	Epc2	0.44664	8.49439e-11	1.68393e-06
BranchB	Ypel1	0.446185	9.22497e-13	1.82876e-08
BranchB	Clstn1	0.44599	3.20659e-08	0.000635674
BranchB	Pts	0.445977	1.26035e-08	0.000249852
BranchB	Phc2	0.445092	5.7868e-16	1.14717e-11
BranchB	Ciapin1	0.444984	3.73945e-27	7.41309e-23
BranchB	Mrpl53	0.444868	1.01788e-47	2.01785e-43
BranchB	Cdipt	0.444375	3.09011e-10	6.12584e-06
BranchB	Rnpc3	0.444168	2.49324e-11	4.9426e-07
BranchB	Tcaf1	0.444066	9.28282e-28	1.84023e-23
BranchB	Mcee	0.443696	3.59231e-14	7.1214e-10
BranchB	Dapk3	0.443386	3.99326e-11	7.91623e-07
BranchB	Bax	0.443229	1.05437e-65	2.09018e-61
BranchB	Rbm5	0.443158	1.91535e-25	3.79698e-21
BranchB	Bcl7a	0.44278	2.99189e-19	5.93113e-15
BranchB	Prkar2a	0.441984	3.97312e-09	7.8763e-05
BranchB	Smim10l1	0.441802	9.5322e-16	1.88966e-11
BranchB	Fmc1	0.4414	1.51161e-21	2.99662e-17
BranchB	Stard3nl	0.440527	2.02244e-14	4.00928e-10
BranchB	Yipf3	0.44036	6.88488e-12	1.36486e-07
BranchB	Bbip1	0.440179	1.33099e-22	2.63856e-18
BranchB	Mapk8	0.439867	6.23317e-08	0.00123566
BranchB	Osbpl8	0.439699	7.94361e-10	1.57474e-05
BranchB	R3hcc1	0.439492	6.13815e-07	0.0121683
BranchB	Btrc	0.439242	6.45804e-07	0.0128024
BranchB	Dcaf7	0.438086	5.97537e-10	1.18456e-05
BranchB	Rfx7	0.438051	1.43481e-12	2.84437e-08
BranchB	Ppm1b	0.437989	1.93839e-10	3.84266e-06
BranchB	Lmbrd1	0.437961	3.48656e-09	6.91176e-05
BranchB	Xbp1	0.437753	5.2779e-12	1.04629e-07
BranchB	Bet1l	0.437272	5.42451e-07	0.0107536
BranchB	Paip2	0.435519	3.79759e-106	7.52834e-102
BranchB	Clip3	0.435294	9.14807e-14	1.81351e-09
BranchB	Alkbh8	0.435126	4.4139e-08	0.000875012
BranchB	Terf2ip	0.435113	3.90943e-09	7.75006e-05
BranchB	Zmym5	0.435108	2.43633e-07	0.00482978
BranchB	Atxn2l	0.434523	2.072e-11	4.10752e-07
BranchB	Ubxn7	0.434218	1.34184e-13	2.66007e-09
BranchB	Kpna1	0.433818	5.01704e-08	0.000994578
BranchB	Ddah2	0.43105	6.36382e-91	1.26156e-86
BranchB	Dpysl4	0.430725	1.56726e-09	3.10693e-05
BranchB	Sbf2	0.430249	8.96519e-18	1.77726e-13
BranchB	Cfl2	0.429888	7.93491e-79	1.57302e-74
BranchB	Arl6	0.428609	4.57513e-10	9.06974e-06
BranchB	Yme1l1	0.427426	1.20023e-12	2.37934e-08
BranchB	Ptbp2	0.42721	2.90227e-31	5.75346e-27
BranchB	Fcho2	0.427069	1.14581e-07	0.00227146
BranchB	Hps4	0.426983	1.31947e-07	0.00261572
BranchB	Pet100	0.426774	7.922e-19	1.57046e-14
BranchB	Jkamp	0.426255	5.08959e-21	1.00896e-16
BranchB	Gm17018	0.425883	1.25185e-08	0.000248167
BranchB	Rfx3	0.425705	1.29943e-11	2.57599e-07
BranchB	Prdx2	0.425628	2.02916e-223	4.02262e-219
BranchB	Timm8b	0.425487	5.36965e-82	1.06448e-77
BranchB	Drap1	0.424651	3.82062e-48	7.574e-44
BranchB	Abhd11	0.424516	2.12492e-08	0.000421244
BranchB	Serpinb6a	0.424123	2.41311e-08	0.000478374
BranchB	Vps29	0.423705	9.91801e-26	1.96615e-21
BranchB	Lrpap1	0.42315	4.83649e-08	0.000958786
BranchB	Zfp652	0.423114	4.03613e-09	8.00122e-05
BranchB	Pim3	0.422045	2.62834e-08	0.000521043
BranchB	Hypk	0.421913	1.57908e-41	3.13037e-37
BranchB	Ubb	0.421738	1.00074e-307	1.98387e-303
BranchB	Nsf	0.421667	7.91101e-07	0.0156828
BranchB	Slc30a9	0.421048	3.3957e-08	0.000673164
BranchB	Wdr37	0.421039	4.72201e-07	0.00936091
BranchB	Sec62	0.420847	3.59133e-45	7.11945e-41
BranchB	Pcmt1	0.420181	1.1151e-27	2.21058e-23
BranchB	Trim37	0.419976	2.41723e-09	4.79191e-05
BranchB	Tecr	0.419537	5.75578e-79	1.14103e-74
BranchB	Akap8l	0.419186	2.35258e-08	0.000466375
BranchB	Commd9	0.418738	7.6415e-09	0.000151485
BranchB	Sorbs2	0.418619	4.20594e-09	8.33785e-05
BranchB	Gnai3	0.4186	1.04835e-22	2.07825e-18
BranchB	Fis1	0.418372	2.78725e-78	5.52545e-74
BranchB	Herpud1	0.417581	3.3405e-09	6.62221e-05
BranchB	Fnta	0.417113	1.24294e-15	2.464e-11
BranchB	Clasp1	0.416515	9.39833e-17	1.86313e-12
BranchB	Ascc3	0.415665	9.38224e-12	1.85994e-07
BranchB	Tbc1d16	0.414451	1.39293e-07	0.00276134
BranchB	Zbtb38	0.412941	2.73159e-09	5.4151e-05
BranchB	Mpc2	0.411713	1.46419e-26	2.90261e-22
BranchB	Cdc42	0.411513	2.64516e-84	5.24377e-80
BranchB	Faap20	0.411351	3.15882e-10	6.26204e-06
BranchB	Tsc22d1	0.411259	4.33506e-41	8.59383e-37
BranchB	Cyb5r4	0.411097	3.07902e-08	0.000610384
BranchB	Zfp322a	0.410852	1.65884e-08	0.000328849
BranchB	Pip4p1	0.410049	1.69931e-07	0.00336872
BranchB	Bod1l	0.410008	1.95832e-18	3.88217e-14
BranchB	Ndn	0.409771	7.73934e-22	1.53425e-17
BranchB	Chmp1b	0.409761	2.19044e-10	4.34232e-06
BranchB	Snhg20	0.4091	1.83693e-09	3.64154e-05
BranchB	Vps35	0.408436	2.38376e-11	4.72557e-07
BranchB	Txndc9	0.408308	2.61263e-32	5.17929e-28
BranchB	Tpgs1	0.408119	1.61289e-08	0.000319739
BranchB	Map2k4	0.406928	2.13402e-09	4.23048e-05
BranchB	Ccdc115	0.406107	7.10907e-09	0.00014093
BranchB	Dhps	0.405268	1.00569e-06	0.0199367
BranchB	Ralgapa1	0.404141	1.50328e-12	2.98011e-08
BranchB	Ubr3	0.404003	3.836e-09	7.60448e-05
BranchB	Gls	0.403888	4.3169e-11	8.55781e-07
BranchB	Hp1bp3	0.403871	1.20021e-27	2.3793e-23
BranchB	Dnm1l	0.403254	9.13075e-11	1.81008e-06
BranchB	Zfp68	0.402833	1.09118e-08	0.000216316
BranchB	Ppm1a	0.402578	1.13593e-12	2.25187e-08
BranchB	5430405H02Rik	0.402449	1.12953e-06	0.0223917
BranchB	Cisd1	0.402411	8.94566e-40	1.77339e-35
BranchB	Fam168a	0.40095	2.60695e-09	5.16801e-05
BranchB	Tmbim4	0.400639	5.90227e-11	1.17007e-06
BranchB	Nudt2	0.400254	6.16564e-07	0.0122228
BranchB	Rbm33	0.400059	2.83295e-09	5.61604e-05
BranchB	Zcchc7	0.399372	4.68912e-13	9.29572e-09
BranchB	Ubald2	0.398355	3.98322e-30	7.89633e-26
BranchB	Znhit1	0.398176	8.57862e-14	1.70063e-09
BranchB	Ppp1r11	0.398063	1.62955e-26	3.23043e-22
BranchB	Rere	0.397424	7.72043e-47	1.5305e-42
BranchB	Bex3	0.39728	2.62219e-95	5.19822e-91
BranchB	Bloc1s2	0.397278	1.62229e-15	3.21604e-11
BranchB	Ptpn4	0.396989	2.40622e-07	0.00477009
BranchB	Arhgap21	0.396467	1.49227e-07	0.00295827
BranchB	Praf2	0.396022	4.33036e-07	0.0085845
BranchB	Eid1	0.395936	5.77601e-40	1.14504e-35
BranchB	Prrc2b	0.395612	1.5636e-13	3.09967e-09
BranchB	Ppp1r10	0.3954	2.83738e-09	5.62482e-05
BranchB	Zkscan1	0.394895	1.08008e-13	2.14115e-09
BranchB	Pdhb	0.394479	3.21614e-14	6.37568e-10
BranchB	Tsg101	0.394085	2.33695e-37	4.63278e-33
BranchB	Yrdc	0.39394	7.38856e-12	1.46471e-07
BranchB	Cacfd1	0.393855	7.10491e-07	0.0140848
BranchB	Ahsa2	0.393631	1.98598e-15	3.937e-11
BranchB	Krit1	0.393464	2.29585e-12	4.5513e-08
BranchB	Fbxl17	0.393284	4.76936e-09	9.45478e-05
BranchB	Picalm	0.393117	7.17287e-10	1.42195e-05
BranchB	Dpm2	0.392894	1.18617e-10	2.35147e-06
BranchB	Ppp2r2d	0.392147	1.31211e-08	0.000260113
BranchB	Gm14325	0.391904	5.49719e-09	0.000108976
BranchB	mt-Nd3	0.391849	4.44121e-22	8.80425e-18
BranchB	Top2b	0.391558	6.44753e-28	1.27816e-23
BranchB	Atxn7l3b	0.391527	4.14472e-79	8.2165e-75
BranchB	Ddr1	0.391274	6.88542e-07	0.0136497
BranchB	Usp19	0.391212	2.93127e-07	0.00581095
BranchB	Atad1	0.3912	4.21097e-11	8.34784e-07
BranchB	2810001G20Rik	0.39103	1.05007e-07	0.00208165
BranchB	Rbbp6	0.390332	1.29175e-21	2.56077e-17
BranchB	Tmem60	0.390166	1.36689e-10	2.70973e-06
BranchB	Prdx5	0.39015	1.03785e-20	2.05744e-16
BranchB	Tbpl1	0.389995	2.33759e-11	4.63404e-07
BranchB	Rabep1	0.389592	3.84899e-14	7.63024e-10
BranchB	Xrn1	0.389325	4.576e-08	0.000907145
BranchB	Mettl23	0.388969	9.734e-11	1.92967e-06
BranchB	Ddrgk1	0.388664	1.93323e-08	0.000383244
BranchB	Fmnl2	0.386215	2.03034e-13	4.02496e-09
BranchB	Pcmtd1	0.386149	3.41386e-08	0.000676763
BranchB	Spint2	0.385771	1.5351e-21	3.04318e-17
BranchB	Map3k10	0.385286	5.74917e-07	0.0113972
BranchB	Cap1	0.38461	5.22733e-08	0.00103627
BranchB	Ube2v2	0.384465	7.2847e-18	1.44412e-13
BranchB	Dmtf1	0.383978	3.69956e-08	0.0007334
BranchB	Ube4a	0.383521	1.64428e-06	0.0325962
BranchB	Egln2	0.383354	1.20854e-08	0.000239581
BranchB	Ufc1	0.382749	9.2405e-30	1.83184e-25
BranchB	Nckap1	0.382469	1.75415e-15	3.47743e-11
BranchB	Rtn4	0.381505	3.41053e-65	6.76103e-61
BranchB	Ppp2r3c	0.381046	5.50357e-08	0.00109103
BranchB	Mga	0.380832	5.14776e-08	0.00102049
BranchB	Chd4	0.380043	6.73115e-34	1.33438e-29
BranchB	Rab10	0.379947	2.53507e-25	5.02553e-21
BranchB	Tmem230	0.379298	8.6593e-08	0.00171662
BranchB	Scmh1	0.379005	7.87667e-10	1.56147e-05
BranchB	Dnaja1	0.378664	2.03892e-96	4.04196e-92
BranchB	Wbp1	0.378556	6.7479e-10	1.3377e-05
BranchB	Bag6	0.378471	1.02131e-06	0.0202465
BranchB	Fnbp1l	0.378433	6.04641e-24	1.19864e-19
BranchB	Atxn10	0.378347	1.03802e-47	2.05777e-43
BranchB	Hsf2	0.376851	1.03582e-10	2.0534e-06
BranchB	Vamp7	0.376335	5.00169e-10	9.91535e-06
BranchB	Epc1	0.376126	8.91292e-14	1.7669e-09
BranchB	Plxna4	0.376049	7.64853e-14	1.51624e-09
BranchB	Dhx36	0.375708	2.7788e-21	5.5087e-17
BranchB	Cox7a2	0.375562	2.44836e-117	4.85363e-113
BranchB	Rybp	0.375529	1.17277e-06	0.023249
BranchB	Cetn3	0.373725	3.5465e-26	7.03058e-22
BranchB	Ube4b	0.373618	2.79191e-07	0.00553468
BranchB	Ndufb2	0.373019	7.17361e-50	1.4221e-45
BranchB	Ten1	0.372391	4.64829e-09	9.21477e-05
BranchB	Syap1	0.37174	1.21408e-07	0.0024068
BranchB	Ddx6	0.371738	1.95901e-16	3.88355e-12
BranchB	Gna11	0.371568	1.11885e-07	0.002218
BranchB	Tiprl	0.371488	9.19236e-12	1.82229e-07
BranchB	Actr1a	0.371425	1.49177e-08	0.000295728
BranchB	Dhx30	0.371387	4.40824e-09	8.7389e-05
BranchB	Sh3bgrl3	0.370964	2.82357e-38	5.59745e-34
BranchB	Pura	0.370762	2.238e-09	4.4366e-05
BranchB	Lrrfip2	0.370578	1.56768e-06	0.0310778
BranchB	Ctsl	0.370308	1.27334e-29	2.52428e-25
BranchB	Helz	0.369484	2.77783e-08	0.000550678
BranchB	Cdc37l1	0.368911	3.11181e-09	6.16886e-05
BranchB	R3hdm4	0.368734	2.5404e-08	0.000503609
BranchB	Spop	0.368669	6.78048e-14	1.34416e-09
BranchB	Sox11	0.367004	7.49429e-69	1.48567e-64
BranchB	Ndufs5	0.366393	3.08236e-74	6.11046e-70
BranchB	Ift43	0.366148	1.09767e-10	2.17602e-06
BranchB	Svil	0.366056	4.38994e-13	8.70262e-09
BranchB	Stx8	0.366009	1.16306e-09	2.30564e-05
BranchB	Cox19	0.365772	3.67956e-13	7.29436e-09
BranchB	Lnpk	0.365529	2.63843e-08	0.000523043
BranchB	Ppp3cb	0.365295	8.1732e-09	0.000162026
BranchB	Clk1	0.364754	4.98322e-15	9.87873e-11
BranchB	Zfp451	0.363809	3.27376e-09	6.4899e-05
BranchB	Rbis	0.362947	2.8057e-33	5.56203e-29
BranchB	Ndufa6	0.360618	1.36958e-54	2.71506e-50
BranchB	Rprd2	0.360491	5.12065e-07	0.0101512
BranchB	Mrpl32	0.359069	1.96554e-15	3.89649e-11
BranchB	Psme2	0.358697	3.8409e-08	0.00076142
BranchB	Atp5e	0.358438	1.87544e-74	3.71787e-70
BranchB	1110051M20Rik	0.358156	2.1047e-06	0.0417235
BranchB	Secisbp2l	0.358071	2.07884e-06	0.0412109
BranchB	Smad4	0.357718	4.04257e-13	8.014e-09
BranchB	Ist1	0.357645	2.74878e-07	0.00544918
BranchB	Wdr26	0.357511	2.58498e-08	0.000512446
BranchB	Mzt1	0.357378	2.15927e-10	4.28055e-06
BranchB	Ptpn1	0.357064	2.1033e-10	4.16958e-06
BranchB	Trip12	0.356782	3.44684e-08	0.000683301
BranchB	Sars	0.356701	2.8894e-18	5.72794e-14
BranchB	Taldo1	0.356698	3.43277e-40	6.80511e-36
BranchB	Dgcr6	0.356608	2.63368e-19	5.221e-15
BranchB	Arl3	0.355798	9.55861e-33	1.8949e-28
BranchB	Paxbp1	0.355162	7.14339e-07	0.0141611
BranchB	Fra10ac1	0.355105	1.21179e-06	0.0240225
BranchB	Romo1	0.355079	1.76535e-52	3.49963e-48
BranchB	Smad1	0.354975	1.12532e-07	0.00223083
BranchB	Nsd1	0.354805	3.13931e-30	6.22337e-26
BranchB	Pdrg1	0.354492	2.61652e-08	0.000518698
BranchB	Sar1b	0.354366	1.21834e-16	2.41524e-12
BranchB	Irf2bp2	0.351079	4.02579e-08	0.000798074
BranchB	Phf14	0.3509	1.0649e-16	2.11105e-12
BranchB	Kif2a	0.350779	1.54137e-11	3.05562e-07
BranchB	Syf2	0.350743	2.38844e-11	4.73484e-07
BranchB	Akt3	0.350163	6.30183e-19	1.24928e-14
BranchB	Hnrnph3	0.350056	6.81103e-29	1.35022e-24
BranchB	Ptch1	0.349617	1.16829e-10	2.31603e-06
BranchB	Frg1	0.349548	3.99188e-11	7.9135e-07
BranchB	Zmym4	0.347899	2.68605e-13	5.32483e-09
BranchB	Ndufb3	0.347833	3.02664e-42	6e-38
BranchB	Mrpl51	0.347759	8.89752e-30	1.76384e-25
BranchB	Nudt3	0.346741	5.59524e-09	0.00011092
BranchB	Tdg	0.346478	4.99198e-08	0.00098961
BranchB	Skil	0.345702	5.28022e-07	0.0104675
BranchB	Dstn	0.345097	7.84218e-54	1.55463e-49
BranchB	Ncor1	0.344819	2.6478e-30	5.249e-26
BranchB	Trim35	0.344297	5.50419e-08	0.00109115
BranchB	Unc119	0.343994	7.47842e-07	0.0148252
BranchB	Ndufc1	0.343223	2.12608e-54	4.21473e-50
BranchB	Nabp2	0.342492	1.73272e-17	3.43495e-13
BranchB	Ctnnbip1	0.342113	9.9127e-14	1.96509e-09
BranchB	Rab2a	0.341915	4.20162e-59	8.32928e-55
BranchB	Fam50a	0.341376	4.96566e-07	0.00984393
BranchB	Cops9	0.341192	1.09534e-44	2.17139e-40
BranchB	Kdm2a	0.340527	3.06366e-09	6.0734e-05
BranchB	Tmem147	0.339086	4.59315e-24	9.10546e-20
BranchB	Bri3	0.337999	4.66981e-39	9.25743e-35
BranchB	Dusp11	0.337355	1.01424e-11	2.01062e-07
BranchB	Ndufa8	0.337107	1.60243e-30	3.17666e-26
BranchB	Tnks2	0.337103	3.754e-18	7.44192e-14
BranchB	Birc6	0.337038	3.24292e-16	6.42877e-12
BranchB	Cyb5a	0.335715	1.66185e-19	3.29445e-15
BranchB	Cox17	0.33524	7.7074e-16	1.52792e-11
BranchB	Xpr1	0.333808	1.35609e-07	0.00268832
BranchB	E130308A19Rik	0.333805	3.57962e-07	0.00709624
BranchB	Rrn3	0.333537	6.89335e-07	0.0136654
BranchB	Smarcd1	0.33198	7.07174e-18	1.4019e-13
BranchB	Ranbp9	0.331696	7.59979e-07	0.0150658
BranchB	Supt4a	0.331576	2.24027e-26	4.44111e-22
BranchB	Cfap36	0.331507	1.34756e-06	0.0267139
BranchB	Ube2e1	0.329803	7.2658e-22	1.44037e-17
BranchB	Znrf1	0.329746	7.67889e-07	0.0152226
BranchB	Fxyd6	0.329155	8.43624e-08	0.0016724
BranchB	H2afj	0.329094	5.22759e-15	1.03632e-10
BranchB	Commd3	0.328347	1.47767e-15	2.92932e-11
BranchB	Dennd5b	0.32824	3.58335e-07	0.00710362
BranchB	Fam193a	0.32736	7.84936e-08	0.00155606
BranchB	Fam89b	0.32723	1.40952e-13	2.79422e-09
BranchB	Arf5	0.325561	4.48298e-42	8.88707e-38
BranchB	Pcm1	0.32544	4.83135e-13	9.57767e-09
BranchB	Tbcb	0.325328	7.97374e-29	1.58071e-24
BranchB	Exoc5	0.324371	1.53461e-06	0.0304221
BranchB	Arid1b	0.324254	1.2897e-11	2.5567e-07
BranchB	Ndufa11	0.32399	4.22312e-47	8.37191e-43
BranchB	Tmem80	0.323715	7.76778e-07	0.0153989
BranchB	Ccnc	0.323446	1.93938e-06	0.0384462
BranchB	Chordc1	0.323273	2.94762e-07	0.00584336
BranchB	Bad	0.321715	1.04048e-08	0.000206265
BranchB	Ufm1	0.321238	9.21278e-09	0.000182634
BranchB	Apoo	0.320758	1.73504e-06	0.0343954
BranchB	Mrps6	0.319928	2.2754e-06	0.0451074
BranchB	Mrpl57	0.319757	6.153e-15	1.21977e-10
BranchB	Exoc6b	0.319633	2.67305e-16	5.29906e-12
BranchB	Pten	0.319595	5.42634e-08	0.00107572
BranchB	Ndufa5	0.319022	1.42969e-37	2.83421e-33
BranchB	Akt1	0.316926	1.94204e-06	0.038499
BranchB	Bex4	0.316865	1.33542e-22	2.64733e-18
BranchB	Tmed4	0.316695	7.5719e-09	0.000150105
BranchB	2210016L21Rik	0.31596	7.05765e-08	0.00139911
BranchB	Scd2	0.3158	2.06958e-09	4.10274e-05
BranchB	Mob4	0.315105	4.97311e-19	9.8587e-15
BranchB	Ubl5	0.314642	3.80499e-61	7.54301e-57
BranchB	Ap2m1	0.312995	1.21689e-13	2.41235e-09
BranchB	Mrpl20	0.312421	1.27745e-37	2.53241e-33
BranchB	H1fx	0.312004	1.39712e-15	2.76966e-11
BranchB	Phf3	0.3117	9.64193e-07	0.0191142
BranchB	Sra1	0.311466	4.50122e-07	0.00892323
BranchB	Guk1	0.309436	3.81393e-15	7.56073e-11
BranchB	Rbpj	0.309215	1.53457e-08	0.000304212
BranchB	Rab5a	0.30906	1.12178e-07	0.00222382
BranchB	Ndufb4	0.308766	4.58976e-29	9.09875e-25
BranchB	Tm2d1	0.308034	2.69878e-09	5.35006e-05
BranchB	Nsd3	0.307883	9.8363e-07	0.0194995
BranchB	Lamtor4	0.30774	3.80842e-13	7.54982e-09
BranchB	Khdrbs1	0.307244	2.04215e-38	4.04837e-34
BranchB	Zcrb1	0.307212	3.13318e-29	6.21121e-25
BranchB	Rab7	0.30656	1.3254e-07	0.00262748
BranchB	Sec11c	0.302751	2.25742e-07	0.00447511
BranchB	Vezf1	0.302697	5.25248e-10	1.04125e-05
BranchB	Elob	0.301879	9.6565e-84	1.9143e-79
BranchB	Ptma	0.299715	6.68842e-167	1.32591e-162
BranchB	Mtf2	0.299712	2.33054e-06	0.0462006
BranchB	Mtch1	0.2995	1.75615e-31	3.48139e-27
BranchB	Csnk2a2	0.297278	3.93852e-09	7.80771e-05
BranchB	Svbp	0.296746	2.53344e-17	5.02228e-13
BranchB	Mrpl41	0.29613	1.46954e-09	2.91321e-05
BranchB	Ptov1	0.294759	6.9029e-42	1.36843e-37
BranchB	Nktr	0.293909	3.44361e-08	0.000682661
BranchB	Bnip3l	0.292712	1.82228e-23	3.61249e-19
BranchB	Zfp664	0.292433	1.0629e-09	2.1071e-05
BranchB	Tmem128	0.29212	2.56899e-08	0.000509277
BranchB	Fbxo11	0.291286	4.36457e-09	8.65232e-05
BranchB	Chic2	0.291048	1.13289e-10	2.24584e-06
BranchB	Eif1	0.289909	2.00339e-134	3.97153e-130
BranchB	Coa3	0.289844	2.04208e-24	4.04821e-20
BranchB	Fyttd1	0.289444	9.89399e-08	0.00196139
BranchB	Rock1	0.288697	7.76358e-09	0.000153905
BranchB	Klhdc2	0.288636	2.52271e-19	5.00103e-15
BranchB	Nbea	0.288298	1.20086e-20	2.38058e-16
BranchB	Zfr	0.287594	1.43599e-09	2.8467e-05
BranchB	Matr3	0.287359	6.97074e-13	1.38188e-08
BranchB	Arih1	0.286922	3.86109e-11	7.65423e-07
BranchB	Atox1	0.286733	2.74343e-22	5.43857e-18
BranchB	Ndufb11	0.286673	3.78775e-38	7.50883e-34
BranchB	Zmynd8	0.286038	4.11496e-07	0.00815749
BranchB	Atp5j2	0.285876	2.40897e-73	4.77554e-69
BranchB	Carhsp1	0.285546	1.17828e-08	0.000233582
BranchB	Rala	0.283878	4.20169e-17	8.32943e-13
BranchB	Gng10	0.280449	5.56984e-15	1.10416e-10
BranchB	Snf8	0.280423	3.57022e-10	7.07761e-06
BranchB	Tmem258	0.279955	8.85253e-37	1.75493e-32
BranchB	Wtap	0.279923	4.05044e-12	8.02959e-08
BranchB	Mir100hg	0.279564	1.97706e-16	3.91932e-12
BranchB	Med31	0.279202	1.61339e-07	0.00319838
BranchB	Atp5k	0.279174	4.37784e-47	8.67864e-43
BranchB	Fhod3	0.27886	7.94193e-09	0.000157441
BranchB	Auts2	0.278246	1.0129e-43	2.00797e-39
BranchB	Gkap1	0.277607	3.71826e-11	7.37107e-07
BranchB	Fam78b	0.277443	1.72782e-07	0.00342522
BranchB	Uqcr11	0.276897	1.99208e-54	3.9491e-50
BranchB	Rsf1	0.274938	2.2139e-08	0.000438883
BranchB	Acbd6	0.274921	4.35969e-07	0.00864264
BranchB	Chchd2	0.272794	5.69848e-112	1.12967e-107
BranchB	Pafah1b2	0.271446	3.62865e-15	7.19344e-11
BranchB	Pdcd10	0.270651	2.05529e-12	4.07441e-08
BranchB	Ndufb7	0.270445	6.54728e-32	1.29793e-27
BranchB	Gm16286	0.270352	4.00068e-07	0.00793095
BranchB	Ndufs4	0.269936	6.4266e-21	1.27401e-16
BranchB	mt-Nd4	0.269871	8.42118e-62	1.66941e-57
BranchB	Son	0.268789	1.00294e-28	1.98822e-24
BranchB	Pbrm1	0.266461	1.78231e-19	3.53325e-15
BranchB	Clta	0.266115	2.13081e-43	4.22411e-39
BranchB	Arpc1a	0.265301	9.16597e-27	1.81706e-22
BranchB	Mex3a	0.264508	2.41248e-07	0.00478249
BranchB	Ftl1	0.263735	8.2711e-88	1.63966e-83
BranchB	Capns1	0.263424	2.27281e-09	4.50561e-05
BranchB	Tmem256	0.262779	1.32073e-17	2.61822e-13
BranchB	Lamtor3	0.262309	2.15271e-07	0.00426752
BranchB	Usp15	0.262171	2.01695e-06	0.0399841
BranchB	Rab14	0.260732	1.02818e-15	2.03826e-11
BranchB	Sbno1	0.260114	1.29168e-06	0.0256063
BranchB	Pfdn2	0.259551	3.16967e-34	6.28356e-30
BranchB	Erp29	0.253331	5.24128e-16	1.03903e-11
BranchB	Atp5l	0.253299	8.17045e-61	1.61971e-56
BranchB	Arf4	0.250533	6.70839e-44	1.32987e-39
BranchB	G3bp2	0.247294	9.58123e-08	0.00189938
BranchB	Mtx2	0.247277	7.22563e-12	1.43241e-07
BranchB	Lsm1	0.245695	1.01745e-06	0.02017
BranchB	Exoc4	0.245098	2.35121e-06	0.0466105
BranchB	Rex1bd	0.243141	4.16033e-08	0.000824744
BranchB	Rbx1	0.242016	5.40978e-43	1.07243e-38
BranchB	Mdh2	0.242005	8.24988e-21	1.63546e-16
BranchB	Gphn	0.241524	4.17931e-07	0.00828507
BranchB	Atp5f1	0.240667	1.80623e-44	3.58068e-40
BranchB	Ndfip1	0.238392	5.28395e-20	1.04749e-15
BranchB	mt-Cytb	0.235734	3.23872e-81	6.42044e-77
BranchB	Tia1	0.235358	1.31316e-07	0.0026032
BranchB	Micos10	0.234808	1.24971e-27	2.47743e-23
BranchB	mt-Nd2	0.234479	2.38963e-29	4.7372e-25
BranchB	Gnas	0.234442	8.08999e-39	1.60376e-34
BranchB	Rab11b	0.234363	1.15839e-07	0.00229639
BranchB	Edf1	0.233816	1.30225e-32	2.58158e-28
BranchB	Ssu72	0.233014	1.44299e-08	0.000286058
BranchB	Lamtor5	0.23242	3.37286e-10	6.68636e-06
BranchB	Dynll1	0.232134	3.69459e-54	7.32416e-50
BranchB	Ndufa7	0.231384	1.50306e-43	2.97967e-39
BranchB	Snx6	0.230901	7.70263e-11	1.52697e-06
BranchB	Mff	0.230165	1.7569e-07	0.00348288
BranchB	Cox7c	0.229461	1.56601e-63	3.10445e-59
BranchB	Gpbp1	0.226347	1.36387e-06	0.0270373
BranchB	Tma7	0.225582	8.12724e-38	1.61114e-33
BranchB	Rrp1	0.224517	4.09658e-12	8.12105e-08
BranchB	Cadps	0.223592	4.10124e-14	8.13029e-10
BranchB	Cox5b	0.223503	1.10775e-44	2.19601e-40
BranchB	Pbx1	0.223246	4.88722e-13	9.68842e-09
BranchB	Ndufb9	0.22296	5.56438e-35	1.10308e-30
BranchB	Nenf	0.222233	1.85175e-07	0.00367092
BranchB	Phf21a	0.222006	2.5079e-06	0.0497167
BranchB	Prkar1a	0.221598	3.84503e-07	0.00762239
BranchB	Jpt1	0.221577	2.39814e-29	4.75407e-25
BranchB	Rsrc2	0.221231	2.8094e-13	5.56935e-09
BranchB	Psmc5	0.220847	1.0557e-14	2.09281e-10
BranchB	Ssr4	0.220757	1.52542e-11	3.02399e-07
BranchB	Vdac2	0.216936	1.31261e-21	2.60213e-17
BranchB	Cct2	0.216651	3.74719e-27	7.42842e-23
BranchB	Capza2	0.210577	3.23998e-12	6.42293e-08
BranchB	Txndc17	0.209911	7.77144e-14	1.54061e-09
BranchB	Vdac1	0.209571	5.4652e-23	1.08342e-18
BranchB	C1d	0.206784	8.90977e-13	1.76627e-08
BranchB	Atrx	0.20607	3.74227e-13	7.41867e-09
BranchB	Csnk1a1	0.205502	9.70434e-22	1.92379e-17
BranchB	Atp5mpl	0.204495	1.60239e-29	3.17659e-25
BranchB	Sh3bgrl	0.201739	1.26306e-06	0.0250388
BranchB	Csde1	0.199764	1.86961e-09	3.70631e-05
BranchB	Atp5g3	0.198429	5.61509e-19	1.11313e-14
BranchB	Zfand5	0.198213	6.63566e-10	1.31545e-05
BranchB	Psmb1	0.197985	2.64965e-30	5.25266e-26
BranchB	Ndufc2	0.197629	1.18574e-24	2.35061e-20
BranchB	Gnb1	0.196809	1.44823e-15	2.87096e-11
BranchB	Csnk2a1	0.194532	8.42761e-09	0.000167069
BranchB	Trir	0.193119	5.49965e-15	1.09025e-10
BranchB	Ube2r2	0.193073	6.0548e-14	1.2003e-09
BranchB	Pabpn1	0.193062	1.03969e-13	2.06108e-09
BranchB	Luc7l3	0.184503	1.90371e-08	0.000377392
BranchB	Tubb5	0.1829	1.81132e-31	3.59075e-27
BranchB	Uqcrfs1	0.182336	3.45856e-11	6.85626e-07
BranchB	Pfdn5	0.180802	3.26021e-32	6.46305e-28
BranchB	Smarce1	0.178838	1.20576e-07	0.00239029
BranchB	Ppp2ca	0.177712	3.70615e-11	7.34707e-07
BranchB	Cnpy2	0.176897	5.70432e-09	0.000113082
BranchB	Myl6	0.176781	1.30925e-43	2.59545e-39
BranchB	Ndufa4	0.176277	5.68833e-26	1.12765e-21
BranchB	Vdac3	0.174138	1.88297e-16	3.73281e-12
BranchB	Ywhab	0.173824	2.18316e-16	4.32789e-12
BranchB	Cox7b	0.172171	3.32143e-21	6.5844e-17
BranchB	Map2	0.171567	7.68641e-07	0.0152375
BranchB	Ubxn1	0.171185	1.22045e-10	2.41943e-06
BranchB	Micos13	0.171051	3.29982e-14	6.54155e-10
BranchB	Hdac2	0.17037	3.31352e-07	0.00656873
BranchB	Fabp5	0.169923	6.46016e-16	1.28066e-11
BranchB	mt-Atp6	0.168504	2.05693e-42	4.07766e-38
BranchB	Ap2s1	0.166949	3.77196e-09	7.47754e-05
BranchB	Cox6b1	0.16333	1.47052e-35	2.91517e-31
BranchB	Ppdpf	0.163229	5.07757e-08	0.00100658
BranchB	Ndufa13	0.152042	3.67577e-18	7.28685e-14
BranchB	Cox6c	0.151871	2.59987e-26	5.15399e-22
BranchB	Morf4l1	0.150634	3.21288e-18	6.36921e-14
BranchB	Ywhae	0.148095	4.86992e-36	9.65414e-32
BranchB	Mrps21	0.141213	8.35069e-10	1.65544e-05
BranchB	Trmt112	0.141055	1.3305e-06	0.0263757
BranchB	Cbx3	0.133745	7.46418e-18	1.4797e-13
BranchB	H2afy2	0.129938	1.6678e-06	0.0330625
BranchB	Ndufab1	0.129468	3.51066e-11	6.95953e-07
BranchB	Hes6	0.127773	2.45951e-10	4.87574e-06
BranchB	Cox8a	0.117696	1.54243e-18	3.05772e-14
BranchB	Ndufa3	0.113537	5.10768e-07	0.0101255
BranchB	Arf1	0.111715	5.9309e-08	0.00117574
BranchB	Psmd8	0.101049	4.03088e-07	0.00799081

## Sheet: Neuroblast_markers
cluster	gene	log2FC	P value	adjusted P value
Neuroblast	Btbd17	3.31959	0	0
Neuroblast	Cck	3.01569	1.29242e-225	2.56209e-221
Neuroblast	Gadd45g	2.96435	0	0
Neuroblast	Igsf21	2.62796	3.28686e-232	6.51586e-228
Neuroblast	Gal	2.54764	0	0
Neuroblast	St18	2.40681	0	0
Neuroblast	Dll3	2.3741	0	0
Neuroblast	Lzts1	2.32936	0	0
Neuroblast	Dll1	2.24996	0	0
Neuroblast	Srrm4	2.06953	0	0
Neuroblast	Nfasc	2.00497	0	0
Neuroblast	Igfbpl1	1.98363	2.45526e-237	4.86732e-233
Neuroblast	Rgs16	1.97686	7.72429e-221	1.53126e-216
Neuroblast	Hes6	1.95183	0	0
Neuroblast	Spock1	1.92034	5.54995e-181	1.10022e-176
Neuroblast	Btg2	1.8756	5.39048e-194	1.06861e-189
Neuroblast	Miat	1.87158	0	0
Neuroblast	Mfng	1.87145	0	0
Neuroblast	Insm1	1.8648	0	0
Neuroblast	Zc3h12c	1.86408	0	0
Neuroblast	Nefm	1.86011	1.09858e-292	2.17782e-288
Neuroblast	Robo2	1.85907	0	0
Neuroblast	Hmx2	1.85828	0	0
Neuroblast	Hmx3	1.84911	9.49759e-263	1.8828e-258
Neuroblast	Bcl11b	1.69477	1.87419e-191	3.71539e-187
Neuroblast	Numbl	1.64385	1.55073e-140	3.07417e-136
Neuroblast	Ank	1.58076	2.86464e-141	5.67886e-137
Neuroblast	Gm11817	1.57098	3.45886e-82	6.85685e-78
Neuroblast	Sdk2	1.55776	4.92077e-131	9.75493e-127
Neuroblast	Chrna3	1.555	0	0
Neuroblast	Sec11c	1.52973	4.97384e-265	9.86013e-261
Neuroblast	Pirt	1.50991	1.01975e-100	2.02156e-96
Neuroblast	Chrnb4	1.50963	1.9543e-189	3.87421e-185
Neuroblast	Myt1	1.46913	1.91046e-156	3.78729e-152
Neuroblast	Gm37229	1.43197	1.49499e-99	2.96367e-95
Neuroblast	Rgs3	1.42999	2.45279e-269	4.86241e-265
Neuroblast	Anks1	1.39647	1.54627e-109	3.06532e-105
Neuroblast	Clvs1	1.36382	0	0
Neuroblast	Fam110a	1.36143	2.57842e-85	5.11146e-81
Neuroblast	Tmeff2	1.34495	0	0
Neuroblast	Podxl2	1.34065	1.28033e-281	2.53812e-277
Neuroblast	Nrxn3	1.33889	1.95496e-57	3.87552e-53
Neuroblast	Ebf3	1.33039	3.40333e-141	6.74675e-137
Neuroblast	Hoxb8	1.29712	4.74269e-50	9.40191e-46
Neuroblast	Maml3	1.29656	0	0
Neuroblast	Tmem108	1.29267	0	0
Neuroblast	Lyrm4	1.27771	4.02798e-66	7.98506e-62
Neuroblast	Inppl1	1.27554	2.94764e-60	5.84339e-56
Neuroblast	Fam163a	1.23987	0	0
Neuroblast	Mycl	1.22299	4.41774e-85	8.75773e-81
Neuroblast	Gdap1l1	1.21611	1.06314e-88	2.10757e-84
Neuroblast	Hipk2	1.21381	0	0
Neuroblast	Elavl3	1.212	0	0
Neuroblast	Sphkap	1.20523	3.27818e-29	6.49866e-25
Neuroblast	Srrm3	1.20389	1.15509e-125	2.28985e-121
Neuroblast	Rhbdl3	1.19898	8.07632e-84	1.60105e-79
Neuroblast	Pik3r3	1.19635	3.3111e-159	6.56392e-155
Neuroblast	Pak3	1.19218	7.54782e-57	1.49628e-52
Neuroblast	Plxna4	1.17339	7.15602e-307	1.41861e-302
Neuroblast	Zbtb18	1.17147	3.17132e-78	6.28682e-74
Neuroblast	Tox3	1.16449	1.72103e-217	3.41178e-213
Neuroblast	Gdpd1	1.16274	8.98788e-203	1.78176e-198
Neuroblast	Tubb3	1.16199	0	0
Neuroblast	Dach1	1.1565	4.6592e-119	9.2364e-115
Neuroblast	Slc29a4	1.14821	5.58582e-47	1.10733e-42
Neuroblast	Syt1	1.14637	0	0
Neuroblast	Ankrd54	1.14025	8.02143e-97	1.59017e-92
Neuroblast	Kif26a	1.12826	4.62232e-50	9.16329e-46
Neuroblast	Sox11	1.1218	0	0
Neuroblast	Cacna2d1	1.11955	1.74284e-278	3.455e-274
Neuroblast	Celf3	1.10996	1.75656e-222	3.48221e-218
Neuroblast	Btg1	1.10724	0	0
Neuroblast	Setbp1	1.10619	0	0
Neuroblast	Glce	1.10147	3.46451e-36	6.86804e-32
Neuroblast	Ass1	1.08072	4.76723e-104	9.45056e-100
Neuroblast	Nol4	1.07767	3.09443e-92	6.1344e-88
Neuroblast	Ndufa4l2	1.07683	9.82407e-77	1.94752e-72
Neuroblast	Eml5	1.07293	0	0
Neuroblast	Ascl1	1.06009	0	0
Neuroblast	Kcne1l	1.05848	1.0786e-42	2.13821e-38
Neuroblast	Mtus2	1.05785	7.81793e-36	1.54983e-31
Neuroblast	Dpysl4	1.05065	1.5211e-113	3.01543e-109
Neuroblast	Fbrsl1	1.04176	1.42112e-65	2.81723e-61
Neuroblast	Stxbp1	1.03288	1.24583e-46	2.46974e-42
Neuroblast	Kcnh8	1.02588	6.72396e-69	1.33296e-64
Neuroblast	Ddr1	1.01134	5.28909e-155	1.04851e-150
Neuroblast	Chmp1b	1.00665	1.65018e-50	3.27132e-46
Neuroblast	Fbxo44	0.998381	7.12068e-67	1.4116e-62
Neuroblast	Dpyd	0.99803	7.01704e-222	1.39106e-217
Neuroblast	Tmem219	0.99711	3.24767e-57	6.43818e-53
Neuroblast	Chchd10	0.995916	6.47117e-51	1.28284e-46
Neuroblast	Rcor2	0.993278	8.59475e-170	1.70382e-165
Neuroblast	Ckb	0.981592	0	0
Neuroblast	Ypel5	0.979772	4.25392e-37	8.43297e-33
Neuroblast	4930578M01Rik	0.973538	5.12975e-87	1.01692e-82
Neuroblast	Slc38a10	0.970566	2.70959e-69	5.37148e-65
Neuroblast	Ret	0.959495	2.08351e-115	4.13036e-111
Neuroblast	Smpd3	0.95905	6.07388e-228	1.20409e-223
Neuroblast	Hoxb6	0.956908	1.74557e-22	3.46041e-18
Neuroblast	2610307P16Rik	0.954845	0	0
Neuroblast	Slc10a4	0.952408	8.28566e-54	1.64255e-49
Neuroblast	Mxra7	0.952003	0	0
Neuroblast	Fars2	0.950191	2.23308e-70	4.42686e-66
Neuroblast	Mapk10	0.941735	4.51067e-173	8.94196e-169
Neuroblast	Scg5	0.939965	1.56176e-226	3.09603e-222
Neuroblast	Shd	0.935105	1.89823e-22	3.76305e-18
Neuroblast	Nlk	0.931334	1.03381e-140	2.04942e-136
Neuroblast	Gm26871	0.928393	6.70193e-247	1.32859e-242
Neuroblast	Nol4l	0.928128	6.84785e-49	1.35752e-44
Neuroblast	Cd1d1	0.926431	1.89208e-32	3.75085e-28
Neuroblast	Elavl4	0.917676	0	0
Neuroblast	Bub3	0.913935	0	0
Neuroblast	Trp53i11	0.91118	5.46101e-77	1.08259e-72
Neuroblast	Sgip1	0.910007	5.75133e-256	1.14014e-251
Neuroblast	Rnf122	0.909157	1.13949e-45	2.25893e-41
Neuroblast	Dusp26	0.906382	2.7294e-68	5.41077e-64
Neuroblast	Rasl11a	0.886863	1.8878e-20	3.74237e-16
Neuroblast	Rnf165	0.885389	7.92789e-59	1.57162e-54
Neuroblast	Dlg2	0.8841	0	0
Neuroblast	Tle1	0.882178	1.36766e-63	2.71126e-59
Neuroblast	Phox2a	0.880812	4.59974e-207	9.11852e-203
Neuroblast	Skil	0.869956	5.13292e-39	1.01755e-34
Neuroblast	2610035D17Rik	0.866577	3.1152e-68	6.17558e-64
Neuroblast	Ypel3	0.866507	4.56093e-227	9.04158e-223
Neuroblast	Snrk	0.866174	2.08306e-35	4.12947e-31
Neuroblast	Pcbp3	0.864195	5.18463e-206	1.0278e-201
Neuroblast	Plxna2	0.8614	3.49992e-36	6.93825e-32
Neuroblast	Cadm1	0.861318	0	0
Neuroblast	Hoxd4	0.859151	7.41501e-124	1.46995e-119
Neuroblast	Map1a	0.856583	6.33469e-26	1.25579e-21
Neuroblast	Chst11	0.856144	1.29955e-13	2.57623e-09
Neuroblast	Mospd1	0.853579	1.8854e-30	3.73763e-26
Neuroblast	Robo1	0.850083	6.94719e-119	1.37721e-114
Neuroblast	Scg3	0.843894	9.1515e-68	1.81419e-63
Neuroblast	Map2k1	0.835934	5.56481e-129	1.10317e-124
Neuroblast	Exoc6b	0.832758	8.94601e-120	1.77346e-115
Neuroblast	Baz2a	0.831996	8.46227e-57	1.67756e-52
Neuroblast	Rundc3a	0.831879	1.0209e-66	2.02384e-62
Neuroblast	Nalcn	0.831822	2.25356e-108	4.46745e-104
Neuroblast	Ucp2	0.831636	1.13937e-36	2.25868e-32
Neuroblast	Dpysl3	0.830962	0	0
Neuroblast	Gse1	0.830674	5.61208e-113	1.11254e-108
Neuroblast	Tlx2	0.830578	1.76379e-208	3.49654e-204
Neuroblast	Fbxw7	0.830008	5.87553e-116	1.16477e-111
Neuroblast	Soga3	0.828633	8.84458e-98	1.75335e-93
Neuroblast	Ugcg	0.827918	2.42114e-14	4.79966e-10
Neuroblast	Phox2b	0.822299	0	0
Neuroblast	Gm34030	0.816399	2.15237e-122	4.26687e-118
Neuroblast	St3gal5	0.814844	1.23654e-22	2.45131e-18
Neuroblast	Hoxb4	0.813139	2.90121e-171	5.75136e-167
Neuroblast	Eya1	0.805551	4.99514e-63	9.90236e-59
Neuroblast	Sulf2	0.804377	4.85702e-45	9.62855e-41
Neuroblast	Ddit4	0.803476	3.04183e-24	6.03012e-20
Neuroblast	Fgf13	0.801849	0	0
Neuroblast	Ccnjl	0.797378	2.6314e-142	5.21648e-138
Neuroblast	Ppp1r14b	0.7968	1.08237e-295	2.14568e-291
Neuroblast	Sox4	0.787859	0	0
Neuroblast	Ifitm2	0.787465	5.47496e-187	1.08536e-182
Neuroblast	Tmem123	0.786809	1.00757e-37	1.9974e-33
Neuroblast	Hoxd3	0.784836	7.4972e-180	1.48624e-175
Neuroblast	Kdm5b	0.780086	2.75459e-173	5.4607e-169
Neuroblast	Parp6	0.774576	7.47141e-15	1.48113e-10
Neuroblast	Cntfr	0.773825	1.42574e-19	2.82638e-15
Neuroblast	Idnk	0.773371	6.48925e-31	1.28643e-26
Neuroblast	Slc38a9	0.772114	1.60389e-20	3.17955e-16
Neuroblast	Tmeff1	0.770775	3.23382e-87	6.41073e-83
Neuroblast	Klf12	0.768044	3.34275e-48	6.62667e-44
Neuroblast	Bnip3	0.764962	8.24144e-12	1.63378e-07
Neuroblast	Cyth1	0.761869	1.08367e-11	2.14827e-07
Neuroblast	Cdon	0.761615	4.00022e-08	0.000793004
Neuroblast	Slit3	0.756851	5.50688e-239	1.09168e-234
Neuroblast	Igfbp2	0.756245	3.58311e-61	7.10315e-57
Neuroblast	Tril	0.75447	4.32656e-14	8.57697e-10
Neuroblast	Kdm7a	0.752708	1.63922e-22	3.2496e-18
Neuroblast	Cdkn1c	0.752072	5.37348e-247	1.06524e-242
Neuroblast	Arhgef2	0.751144	3.94958e-23	7.82964e-19
Neuroblast	Id1	0.750876	7.70235e-45	1.52691e-40
Neuroblast	Rtn2	0.749367	2.8827e-17	5.71467e-13
Neuroblast	Ncor2	0.746821	1.85422e-16	3.67581e-12
Neuroblast	Fbxl20	0.744022	8.09013e-28	1.60379e-23
Neuroblast	Lin28b	0.741686	5.40854e-12	1.07219e-07
Neuroblast	Fry	0.740387	1.31977e-14	2.61631e-10
Neuroblast	Ago1	0.738752	4.60968e-17	9.13823e-13
Neuroblast	Ube2q2	0.735685	2.97597e-32	5.89957e-28
Neuroblast	Pcgf1	0.732267	2.69721e-13	5.34695e-09
Neuroblast	Npdc1	0.728081	8.19741e-84	1.62505e-79
Neuroblast	Acot7	0.726922	1.11311e-24	2.20663e-20
Neuroblast	Proser1	0.723042	9.06489e-29	1.79702e-24
Neuroblast	Kctd10	0.71847	5.76285e-09	0.000114243
Neuroblast	Dclk2	0.714694	5.61094e-34	1.11231e-29
Neuroblast	Zfp961	0.708422	4.94611e-08	0.000980517
Neuroblast	Cecr2	0.706005	2.33211e-31	4.62317e-27
Neuroblast	Hoxa2	0.705621	2.2818e-23	4.52344e-19
Neuroblast	Crem	0.704193	5.20935e-15	1.0327e-10
Neuroblast	Ralgds	0.70301	7.69932e-26	1.52631e-21
Neuroblast	Golm1	0.701942	3.15054e-11	6.24563e-07
Neuroblast	Bcl7a	0.697303	5.33163e-54	1.05694e-49
Neuroblast	Snapc3	0.682171	2.42261e-21	4.80259e-17
Neuroblast	Npc2	0.68001	1.65418e-247	3.27925e-243
Neuroblast	Glipr2	0.679304	2.8799e-17	5.70911e-13
Neuroblast	Mpped2	0.677163	1.88778e-97	3.74233e-93
Neuroblast	Gskip	0.676683	1.98034e-10	3.92582e-06
Neuroblast	Carhsp1	0.6764	1.00788e-86	1.99802e-82
Neuroblast	Bckdha	0.676016	1.56106e-12	3.09464e-08
Neuroblast	Afap1	0.671994	7.8916e-19	1.56443e-14
Neuroblast	1110008P14Rik	0.667385	8.50396e-60	1.68583e-55
Neuroblast	Spint2	0.666926	2.83835e-53	5.62674e-49
Neuroblast	Zfp141	0.66626	1.13238e-09	2.24483e-05
Neuroblast	Kalrn	0.665985	4.89852e-102	9.71083e-98
Neuroblast	Zfp57	0.664566	2.28346e-07	0.00452672
Neuroblast	Il17rd	0.662134	1.13848e-07	0.00225693
Neuroblast	Mast4	0.655178	3.04656e-58	6.0395e-54
Neuroblast	Glis2	0.651372	1.61036e-11	3.19239e-07
Neuroblast	Hbp1	0.649753	6.30046e-24	1.249e-19
Neuroblast	Traf6	0.645701	1.36295e-13	2.70191e-09
Neuroblast	Myo1b	0.645245	2.96806e-33	5.88388e-29
Neuroblast	Mfap2	0.639656	1.57069e-210	3.11374e-206
Neuroblast	Grik3	0.631021	1.57343e-38	3.11917e-34
Neuroblast	Gm37240	0.629387	5.61813e-16	1.11374e-11
Neuroblast	Ralgapa2	0.627786	2.38142e-14	4.72094e-10
Neuroblast	Shc1	0.626068	1.86507e-07	0.00369731
Neuroblast	Ccdc85b	0.624626	3.97785e-54	7.88569e-50
Neuroblast	Ahsa2	0.62294	6.5777e-45	1.30396e-40
Neuroblast	Msi1	0.620372	5.39971e-23	1.07044e-18
Neuroblast	Spag9	0.617789	4.05238e-90	8.03344e-86
Neuroblast	Acvr2b	0.617173	2.78935e-17	5.52961e-13
Neuroblast	Vipas39	0.61695	1.51425e-06	0.0300184
Neuroblast	Chd7	0.612443	4.24197e-179	8.40928e-175
Neuroblast	Astn1	0.607338	2.32456e-26	4.60821e-22
Neuroblast	Armc10	0.606552	9.15002e-17	1.8139e-12
Neuroblast	Yipf4	0.60589	6.84325e-40	1.35661e-35
Neuroblast	Ssbp3	0.603925	1.07182e-117	2.12477e-113
Neuroblast	Zfp532	0.602953	2.33916e-23	4.63714e-19
Neuroblast	Runx1t1	0.601419	8.71051e-21	1.72677e-16
Neuroblast	Fgd4	0.598477	2.25604e-16	4.47237e-12
Neuroblast	Aff2	0.597457	5.19674e-11	1.0302e-06
Neuroblast	Pcmtd2	0.597101	2.65203e-09	5.25739e-05
Neuroblast	Cyth2	0.595519	1.90192e-63	3.77037e-59
Neuroblast	Nbr1	0.586573	2.38317e-08	0.00047244
Neuroblast	Kdm6b	0.584904	2.04777e-25	4.0595e-21
Neuroblast	Rgmb	0.584611	2.19153e-86	4.34449e-82
Neuroblast	Tmed4	0.583587	2.06549e-32	4.09464e-28
Neuroblast	Tbx2	0.582088	6.98633e-14	1.38497e-09
Neuroblast	Hand2os1	0.581231	2.96995e-217	5.88763e-213
Neuroblast	Wwc2	0.580863	1.20466e-35	2.38813e-31
Neuroblast	Tenm3	0.579887	4.178e-46	8.28247e-42
Neuroblast	Mad2l2	0.579421	7.02929e-25	1.39349e-20
Neuroblast	Ppp2r3c	0.578498	3.96964e-18	7.86942e-14
Neuroblast	Cdk2ap1	0.577229	9.44999e-72	1.87337e-67
Neuroblast	Synrg	0.576862	5.30066e-20	1.0508e-15
Neuroblast	5330434G04Rik	0.567856	7.64712e-25	1.51596e-20
Neuroblast	Jkamp	0.56613	2.61561e-40	5.18518e-36
Neuroblast	Kdm1a	0.565112	2.08546e-62	4.13422e-58
Neuroblast	Atp6v1h	0.560775	1.51933e-13	3.01193e-09
Neuroblast	Tmem199	0.558878	3.23151e-11	6.40614e-07
Neuroblast	Pon2	0.558014	4.75859e-07	0.00943342
Neuroblast	Ttc5	0.556584	2.51084e-18	4.97748e-14
Neuroblast	Lgals1	0.553647	1.12381e-119	2.22785e-115
Neuroblast	Ccnq	0.552387	4.86275e-08	0.000963991
Neuroblast	Unc79	0.547614	1.98503e-13	3.93511e-09
Neuroblast	Atp6v1e1	0.54303	8.28792e-59	1.643e-54
Neuroblast	Tagln3	0.542953	3.61159e-149	7.15963e-145
Neuroblast	Rbfox2	0.538056	4.56406e-102	9.0478e-98
Neuroblast	Fam49b	0.536504	5.34507e-64	1.05961e-59
Neuroblast	Nabp2	0.53606	1.25369e-51	2.48531e-47
Neuroblast	Yrdc	0.534414	2.94176e-09	5.83174e-05
Neuroblast	Hagh	0.532748	5.54422e-09	0.000109909
Neuroblast	Sept3	0.532126	6.03175e-10	1.19573e-05
Neuroblast	Traf4	0.529341	1.27334e-62	2.52428e-58
Neuroblast	Hoxb3	0.529092	1.57093e-33	3.11422e-29
Neuroblast	Zfp609	0.528687	1.80848e-40	3.58513e-36
Neuroblast	Fmn2	0.524072	9.00856e-09	0.000178586
Neuroblast	Cbfa2t2	0.52275	9.83715e-15	1.95012e-10
Neuroblast	Zfand6	0.521363	1.51302e-109	2.99941e-105
Neuroblast	Fzd3	0.521225	1.57245e-22	3.11722e-18
Neuroblast	Aff4	0.520974	1.19366e-34	2.36631e-30
Neuroblast	Tle5	0.516528	6.86133e-147	1.36019e-142
Neuroblast	Gabarapl2	0.512674	1.9755e-144	3.91622e-140
Neuroblast	Aopep	0.5126	5.76353e-150	1.14256e-145
Neuroblast	Stx6	0.511738	1.57801e-09	3.12825e-05
Neuroblast	Amn1	0.511081	1.02276e-11	2.02751e-07
Neuroblast	Arid4b	0.510377	6.66231e-77	1.32074e-72
Neuroblast	Stx16	0.508719	1.37879e-23	2.73331e-19
Neuroblast	Satb1	0.508218	1.23077e-06	0.0243989
Neuroblast	Slit2	0.506811	6.9471e-95	1.37719e-90
Neuroblast	Ppm1l	0.505725	4.01142e-18	7.95224e-14
Neuroblast	Rab2a	0.504668	7.20837e-145	1.42899e-140
Neuroblast	Tpd52	0.503764	2.3211e-18	4.60135e-14
Neuroblast	Klhl24	0.50119	1.61591e-20	3.20338e-16
Neuroblast	Ypel1	0.500144	2.03887e-12	4.04186e-08
Neuroblast	Pdhb	0.499484	8.43625e-16	1.6724e-11
Neuroblast	Cyb5r4	0.495774	4.38401e-10	8.69086e-06
Neuroblast	Sbk1	0.495314	1.75264e-06	0.0347442
Neuroblast	Zfp266	0.494802	2.94845e-57	5.845e-53
Neuroblast	C530008M17Rik	0.492594	2.04404e-60	4.05211e-56
Neuroblast	Ahcyl2	0.491699	6.16824e-09	0.000122279
Neuroblast	Rbm4	0.491582	2.00349e-13	3.97172e-09
Neuroblast	Mmp14	0.491447	2.99924e-16	5.9457e-12
Neuroblast	Mex3a	0.490843	2.65633e-23	5.26591e-19
Neuroblast	Vamp7	0.490682	7.6347e-09	0.00015135
Neuroblast	Sinhcaf	0.484351	4.50787e-43	8.9364e-39
Neuroblast	Tmsb4x	0.484317	0	0
Neuroblast	Ccdc50	0.483372	1.12976e-34	2.23964e-30
Neuroblast	Mien1	0.483013	8.27789e-37	1.64101e-32
Neuroblast	Kcnt2	0.482946	1.66979e-61	3.3102e-57
Neuroblast	Mkrn1	0.482251	3.76288e-14	7.45954e-10
Neuroblast	Slc24a5	0.481914	8.62347e-14	1.70952e-09
Neuroblast	Klhl7	0.481796	9.9942e-21	1.98125e-16
Neuroblast	Nbas	0.481238	1.7644e-08	0.000349775
Neuroblast	Tulp4	0.479195	2.70081e-36	5.35409e-32
Neuroblast	Akap9	0.478812	1.85633e-43	3.67998e-39
Neuroblast	Nefl	0.475039	9.72912e-36	1.9287e-31
Neuroblast	Igf1r	0.473638	4.7002e-64	9.31767e-60
Neuroblast	Slc25a27	0.472585	1.60558e-06	0.031829
Neuroblast	Cox19	0.471638	2.45169e-26	4.86023e-22
Neuroblast	Hand2	0.470028	7.10353e-43	1.4082e-38
Neuroblast	Crmp1	0.46998	1.20737e-72	2.39348e-68
Neuroblast	Lrrfip1	0.469563	1.46699e-36	2.90816e-32
Neuroblast	Peli1	0.469046	1.82976e-35	3.62732e-31
Neuroblast	Ctsz	0.467946	8.69949e-21	1.72459e-16
Neuroblast	Mbtd1	0.466455	1.02964e-26	2.04117e-22
Neuroblast	Exoc5	0.466378	3.61308e-11	7.16257e-07
Neuroblast	Ing4	0.465884	3.62327e-23	7.18277e-19
Neuroblast	Tcf20	0.465747	1.97735e-11	3.91991e-07
Neuroblast	Chmp5	0.464313	4.28308e-58	8.49078e-54
Neuroblast	Kdm5a	0.463804	5.40425e-10	1.07134e-05
Neuroblast	Gsk3b	0.462955	3.29953e-109	6.541e-105
Neuroblast	Phf21a	0.462763	2.7228e-41	5.39769e-37
Neuroblast	Mdk	0.461848	7.006e-202	1.38887e-197
Neuroblast	Camk2n1	0.4598	1.07741e-09	2.13585e-05
Neuroblast	Smox	0.458572	2.1213e-06	0.0420526
Neuroblast	Efna5	0.455919	3.34253e-72	6.62623e-68
Neuroblast	Glrx3	0.453842	1.72109e-182	3.41188e-178
Neuroblast	Cited2	0.453201	3.8097e-25	7.55235e-21
Neuroblast	Atp6v1b2	0.451062	3.92932e-09	7.78948e-05
Neuroblast	Grina	0.450087	2.45313e-13	4.86309e-09
Neuroblast	4833439L19Rik	0.449032	2.11897e-10	4.20065e-06
Neuroblast	Akirin1	0.44886	4.61372e-09	9.14624e-05
Neuroblast	Atat1	0.44877	2.66448e-14	5.28207e-10
Neuroblast	Cd24a	0.447679	2.76043e-141	5.47227e-137
Neuroblast	Zeb1	0.447608	1.93689e-10	3.8397e-06
Neuroblast	S100a16	0.446949	3.69449e-12	7.32396e-08
Neuroblast	Srpk2	0.446727	3.51223e-58	6.96265e-54
Neuroblast	Ptpn1	0.445809	5.09741e-10	1.01051e-05
Neuroblast	Usp3	0.44578	1.30911e-26	2.59519e-22
Neuroblast	Zkscan3	0.444251	6.88396e-07	0.0136468
Neuroblast	Fam32a	0.443122	2.28536e-27	4.5305e-23
Neuroblast	Rere	0.440479	1.66046e-90	3.2917e-86
Neuroblast	Ppdpf	0.438778	8.24099e-131	1.63369e-126
Neuroblast	Tor1aip2	0.43844	1.82292e-17	3.61376e-13
Neuroblast	Polb	0.437984	5.73947e-17	1.13779e-12
Neuroblast	Tmcc1	0.436796	7.99937e-43	1.58579e-38
Neuroblast	Rbpj	0.434489	1.53455e-06	0.030421
Neuroblast	Dctn3	0.434443	2.484e-79	4.92428e-75
Neuroblast	Ntmt1	0.434391	6.54702e-17	1.29788e-12
Neuroblast	BC031181	0.433544	2.0738e-44	4.1111e-40
Neuroblast	4632427E13Rik	0.431794	9.79127e-08	0.00194102
Neuroblast	Riok3	0.431631	2.93949e-08	0.000582724
Neuroblast	Svil	0.431363	1.32124e-15	2.61923e-11
Neuroblast	Mxd4	0.428823	6.15796e-16	1.22075e-11
Neuroblast	Gtf3c6	0.42715	4.60358e-28	9.12613e-24
Neuroblast	Myef2	0.426981	2.45187e-30	4.86059e-26
Neuroblast	Sap30	0.426469	1.16259e-25	2.30473e-21
Neuroblast	Ctnna2	0.425961	1.54568e-230	3.06415e-226
Neuroblast	Tnks2	0.425881	2.46038e-28	4.87745e-24
Neuroblast	Nxn	0.425789	1.78043e-27	3.52952e-23
Neuroblast	Tmem59	0.42553	7.48606e-69	1.48404e-64
Neuroblast	Rnf138	0.425467	8.68886e-09	0.000172248
Neuroblast	Psma4	0.424934	2.26255e-120	4.48528e-116
Neuroblast	Dock4	0.422628	7.21521e-18	1.43034e-13
Neuroblast	Dnajb6	0.421805	4.51356e-81	8.94768e-77
Neuroblast	Rab11a	0.420635	1.72355e-24	3.41676e-20
Neuroblast	Zmynd8	0.419547	3.48116e-15	6.90105e-11
Neuroblast	Nipsnap1	0.419455	3.5515e-11	7.0405e-07
Neuroblast	Ddx5	0.41846	2.75233e-203	5.45621e-199
Neuroblast	Gdi1	0.418272	1.6654e-20	3.30149e-16
Neuroblast	Ncoa1	0.415362	1.19354e-06	0.0236608
Neuroblast	Atp6v0e	0.414594	5.063e-45	1.00369e-40
Neuroblast	Abracl	0.413173	4.98155e-45	9.87542e-41
Neuroblast	Hoxa5	0.412527	1.80769e-48	3.58356e-44
Neuroblast	4933434E20Rik	0.412358	1.3042e-06	0.0258545
Neuroblast	Zmym2	0.412237	4.09011e-11	8.10824e-07
Neuroblast	Ube2b	0.407969	6.19468e-84	1.22803e-79
Neuroblast	Top1	0.404007	1.63358e-123	3.23842e-119
Neuroblast	Tcf4	0.403882	2.95878e-115	5.86548e-111
Neuroblast	Elavl2	0.403094	7.51186e-46	1.48915e-41
Neuroblast	Ldhb	0.402169	2.2452e-89	4.45088e-85
Neuroblast	Znrf1	0.402136	5.06454e-07	0.01004
Neuroblast	Hoxb5	0.401394	8.31906e-37	1.64917e-32
Neuroblast	Lyrm2	0.400587	2.05146e-07	0.00406682
Neuroblast	Pnrc1	0.400069	1.53395e-24	3.0409e-20
Neuroblast	Midn	0.399887	1.21497e-11	2.40855e-07
Neuroblast	Ptbp2	0.398591	6.92633e-32	1.37308e-27
Neuroblast	Ttc3	0.396781	7.78348e-110	1.543e-105
Neuroblast	Zkscan1	0.396224	4.08437e-11	8.09686e-07
Neuroblast	H13	0.394575	1.57691e-14	3.12607e-10
Neuroblast	Dbn1	0.393471	6.20466e-42	1.23001e-37
Neuroblast	Psme4	0.390854	5.60281e-19	1.1107e-14
Neuroblast	Cdc42se2	0.388506	3.03769e-15	6.02191e-11
Neuroblast	Map1b	0.38658	1.9063e-174	3.77904e-170
Neuroblast	Tnpo1	0.38573	1.1597e-32	2.29899e-28
Neuroblast	Zfp292	0.384001	9.18455e-21	1.82075e-16
Neuroblast	Rtn4	0.383231	4.8285e-94	9.57202e-90
Neuroblast	Hnrnph3	0.382442	3.63557e-55	7.20716e-51
Neuroblast	Smarcc1	0.381787	9.41932e-59	1.86729e-54
Neuroblast	Tsg101	0.381686	2.3415e-39	4.64179e-35
Neuroblast	Mageh1	0.381273	3.94557e-12	7.8217e-08
Neuroblast	Plekha5	0.381019	8.03426e-49	1.59271e-44
Neuroblast	Rbbp6	0.376036	9.90703e-26	1.96397e-21
Neuroblast	Epb41	0.374816	5.72152e-09	0.000113423
Neuroblast	Pdcd4	0.373942	1.849e-18	3.66547e-14
Neuroblast	Paip2	0.373639	3.70739e-97	7.34953e-93
Neuroblast	Snhg6	0.373253	4.07512e-12	8.07851e-08
Neuroblast	Gpr22	0.372063	1.00863e-22	1.99951e-18
Neuroblast	Bnip2	0.370582	9.9152e-08	0.00196559
Neuroblast	Dlgap4	0.370269	5.02012e-11	9.95189e-07
Neuroblast	Slc38a1	0.369911	1.00934e-27	2.00092e-23
Neuroblast	Chd3	0.369857	1.35876e-32	2.6936e-28
Neuroblast	Acin1	0.367444	2.25857e-44	4.47739e-40
Neuroblast	Timm8b	0.366738	8.93841e-79	1.77195e-74
Neuroblast	Atp6v1f	0.366684	1.04396e-67	2.06955e-63
Neuroblast	Tmem176b	0.363628	2.03658e-38	4.03733e-34
Neuroblast	Paip1	0.361606	5.27572e-07	0.0104586
Neuroblast	Serinc1	0.361239	1.41689e-11	2.80885e-07
Neuroblast	Tm2d2	0.359924	1.08802e-19	2.15689e-15
Neuroblast	Glyr1	0.356144	3.07477e-12	6.09542e-08
Neuroblast	Ip6k2	0.355716	7.85986e-07	0.0155814
Neuroblast	Ube2h	0.353617	3.89959e-08	0.000773056
Neuroblast	Smg6	0.353577	1.04385e-14	2.06933e-10
Neuroblast	Tut4	0.353187	4.87538e-26	9.66496e-22
Neuroblast	Ccnl2	0.353079	1.89344e-11	3.75355e-07
Neuroblast	Strbp	0.352281	5.90616e-34	1.17084e-29
Neuroblast	Prdx2	0.351267	8.45403e-248	1.67593e-243
Neuroblast	Rnf5	0.351063	1.73497e-08	0.000343941
Neuroblast	Birc6	0.349768	8.66456e-20	1.71766e-15
Neuroblast	Foxn3	0.347206	3.86286e-24	7.65773e-20
Neuroblast	Ccar1	0.344922	1.31415e-30	2.60516e-26
Neuroblast	Bloc1s2	0.34304	1.50685e-07	0.00298718
Neuroblast	Tead2	0.342603	5.75248e-40	1.14037e-35
Neuroblast	Mthfd2l	0.341492	1.21496e-06	0.0240854
Neuroblast	Polr2k	0.340946	1.13277e-17	2.24561e-13
Neuroblast	Polr2g	0.338334	3.75075e-31	7.43549e-27
Neuroblast	Zbtb20	0.338094	2.69308e-38	5.33877e-34
Neuroblast	Mbd5	0.337933	6.33021e-15	1.2549e-10
Neuroblast	Ubn2	0.336683	1.13479e-11	2.2496e-07
Neuroblast	Diablo	0.336669	2.6218e-17	5.19745e-13
Neuroblast	Ik	0.335383	3.33666e-09	6.61459e-05
Neuroblast	Ogt	0.332891	1.55893e-13	3.09043e-09
Neuroblast	6330403K07Rik	0.331492	1.82614e-17	3.62015e-13
Neuroblast	Rabgap1	0.329174	3.78175e-08	0.000749694
Neuroblast	Enah	0.328619	2.68349e-38	5.31976e-34
Neuroblast	Mrpl53	0.328454	1.70488e-29	3.37975e-25
Neuroblast	Vgll4	0.32781	2.30311e-10	4.56568e-06
Neuroblast	Dip2b	0.322477	2.48736e-20	4.93094e-16
Neuroblast	Akt3	0.321241	2.1356e-10	4.2336e-06
Neuroblast	Bex2	0.318712	5.54445e-81	1.09913e-76
Neuroblast	Ambra1	0.316969	8.70476e-07	0.0172563
Neuroblast	Clk1	0.316179	8.92019e-07	0.0176834
Neuroblast	Tmem128	0.315749	1.26168e-06	0.0250115
Neuroblast	Smarcad1	0.313046	3.47877e-09	6.89632e-05
Neuroblast	Csnk1e	0.312245	6.21235e-18	1.23154e-13
Neuroblast	Pum1	0.312172	1.78526e-25	3.5391e-21
Neuroblast	Atp6v1g1	0.311222	4.65868e-70	9.23537e-66
Neuroblast	Ubald2	0.310145	4.48541e-18	8.89187e-14
Neuroblast	Nnat	0.307668	3.62446e-111	7.18513e-107
Neuroblast	Klhdc2	0.305558	1.84947e-29	3.66638e-25
Neuroblast	Wbp1	0.304924	1.29113e-08	0.000255953
Neuroblast	Txnrd1	0.304643	1.40778e-10	2.79079e-06
Neuroblast	Top2b	0.303495	2.68587e-16	5.32446e-12
Neuroblast	March5	0.302405	3.04031e-20	6.02711e-16
Neuroblast	Smarce1	0.302389	3.34323e-48	6.62763e-44
Neuroblast	Vbp1	0.302044	8.13202e-13	1.61209e-08
Neuroblast	Zfas1	0.298622	8.85244e-21	1.75491e-16
Neuroblast	Tmtc2	0.297644	1.10695e-20	2.19441e-16
Neuroblast	Supt4a	0.296968	2.71445e-25	5.38112e-21
Neuroblast	Mob4	0.295382	2.06678e-15	4.09718e-11
Neuroblast	Ube2d1	0.295011	6.76444e-11	1.34098e-06
Neuroblast	Ralyl	0.293167	7.54421e-23	1.49556e-18
Neuroblast	Cox17	0.292013	5.4186e-09	0.000107418
Neuroblast	Zfand5	0.289777	1.384e-16	2.74364e-12
Neuroblast	Eif4g2	0.28798	1.4579e-57	2.89015e-53
Neuroblast	Akirin2	0.285905	4.1334e-16	8.19406e-12
Neuroblast	Cdk4	0.284732	1.3956e-109	2.76663e-105
Neuroblast	Serf1	0.284351	1.55423e-33	3.0811e-29
Neuroblast	Nop53	0.283731	5.44802e-11	1.08001e-06
Neuroblast	Vps72	0.281487	1.44553e-16	2.86562e-12
Neuroblast	Mrpl24	0.280633	1.99654e-07	0.00395793
Neuroblast	Ube2r2	0.280048	4.50435e-25	8.92942e-21
Neuroblast	Igf2bp1	0.279481	2.05111e-06	0.0406613
Neuroblast	Gtpbp4	0.278287	1.20723e-12	2.39321e-08
Neuroblast	Kmt2e	0.275811	3.11177e-10	6.16877e-06
Neuroblast	Jmjd1c	0.275806	1.81842e-07	0.00360484
Neuroblast	Cox7a2l	0.272255	5.07965e-47	1.00699e-42
Neuroblast	Tmem208	0.271096	1.72558e-06	0.0342079
Neuroblast	Akr1a1	0.270136	7.04747e-51	1.39709e-46
Neuroblast	Gng10	0.269247	3.55488e-15	7.04719e-11
Neuroblast	Nsg1	0.267716	2.82604e-19	5.60234e-15
Neuroblast	Pfn2	0.266447	1.62125e-20	3.21396e-16
Neuroblast	Strn3	0.260689	1.86736e-09	3.70185e-05
Neuroblast	Cct2	0.260679	3.34757e-55	6.63622e-51
Neuroblast	Msi2	0.259629	1.47836e-19	2.9307e-15
Neuroblast	Smim11	0.256537	9.4555e-11	1.87446e-06
Neuroblast	Pfdn4	0.256254	1.65209e-08	0.000327511
Neuroblast	Scand1	0.254739	9.3317e-37	1.84992e-32
Neuroblast	Ube3a	0.254702	5.60902e-16	1.11193e-11
Neuroblast	H3f3a	0.254389	3.57145e-96	7.08004e-92
Neuroblast	Atp6v0b	0.254207	2.35669e-24	4.6719e-20
Neuroblast	Tle4	0.253833	7.83255e-07	0.0155272
Neuroblast	Pfdn2	0.252554	2.2303e-36	4.42135e-32
Neuroblast	Zmat2	0.252451	3.42142e-18	6.78261e-14
Neuroblast	Tmem223	0.250135	5.11593e-10	1.01418e-05
Neuroblast	Tcf12	0.24848	8.59644e-29	1.70416e-24
Neuroblast	Rnasek	0.2462	4.69783e-16	9.31298e-12
Neuroblast	Cnpy2	0.245968	1.47376e-21	2.92159e-17
Neuroblast	Smarca5	0.245861	7.83549e-17	1.55331e-12
Neuroblast	Eef2	0.245585	1.16316e-48	2.30585e-44
Neuroblast	Zfp462	0.244311	3.99719e-09	7.92403e-05
Neuroblast	Sem1	0.24421	1.71503e-57	3.39988e-53
Neuroblast	Eif3f	0.242797	1.0584e-77	2.09818e-73
Neuroblast	Rsrc2	0.241748	3.39872e-25	6.73762e-21
Neuroblast	Calm1	0.241361	5.4622e-40	1.08283e-35
Neuroblast	Tspan6	0.239871	9.27259e-08	0.0018382
Neuroblast	Pnisr	0.23445	1.80066e-10	3.56963e-06
Neuroblast	Csde1	0.234367	5.02465e-19	9.96086e-15
Neuroblast	H2afy2	0.234343	2.53982e-24	5.03495e-20
Neuroblast	Cthrc1	0.234039	2.85983e-19	5.66932e-15
Neuroblast	Kansl1	0.234012	7.45441e-18	1.47776e-13
Neuroblast	Exoc4	0.233178	9.45919e-09	0.000187519
Neuroblast	1110038B12Rik	0.233025	4.66246e-09	9.24287e-05
Neuroblast	Prdx6	0.230797	1.27666e-37	2.53085e-33
Neuroblast	Baz2b	0.230632	4.03347e-12	7.99595e-08
Neuroblast	Uqcrfs1	0.230533	1.14553e-22	2.2709e-18
Neuroblast	Caprin1	0.228945	3.81289e-22	7.55867e-18
Neuroblast	Skap2	0.227521	9.59528e-09	0.000190217
Neuroblast	Ythdc1	0.227478	4.65849e-10	9.23498e-06
Neuroblast	Snrpb2	0.223872	4.94279e-13	9.79858e-09
Neuroblast	Meg3	0.223332	7.82075e-56	1.55039e-51
Neuroblast	Eef1a1	0.22263	3.82447e-254	7.58163e-250
Neuroblast	Chchd2	0.221705	2.60091e-92	5.15604e-88
Neuroblast	Tmem50a	0.221408	1.9393e-08	0.000384448
Neuroblast	Atp5md	0.218833	4.44389e-38	8.80956e-34
Neuroblast	Map1lc3b	0.218134	5.03918e-25	9.98966e-21
Neuroblast	Txndc9	0.21671	2.01007e-06	0.0398476
Neuroblast	Psenen	0.216512	3.09193e-15	6.12945e-11
Neuroblast	Cpsf6	0.215089	8.87284e-07	0.0175895
Neuroblast	Dync1i2	0.213688	8.36385e-23	1.65805e-18
Neuroblast	Vcp	0.213653	7.72013e-30	1.53044e-25
Neuroblast	Tns3	0.212518	9.66168e-08	0.00191533
Neuroblast	Kif5c	0.211732	2.53326e-18	5.02193e-14
Neuroblast	Dnaja1	0.211574	1.69957e-40	3.36924e-36
Neuroblast	Khdrbs1	0.211522	6.70119e-22	1.32844e-17
Neuroblast	Ndufa6	0.211344	1.23002e-23	2.43838e-19
Neuroblast	Mrps33	0.20663	8.6787e-26	1.72047e-21
Neuroblast	Psmc6	0.206048	2.81983e-14	5.59002e-10
Neuroblast	Rps3	0.205435	2.11412e-138	4.19103e-134
Neuroblast	Dnajc7	0.205382	2.60817e-10	5.17043e-06
Neuroblast	Ftl1	0.205316	6.65506e-102	1.3193e-97
Neuroblast	Eif3e	0.203259	2.76379e-38	5.47893e-34
Neuroblast	Mbd3	0.201588	1.20013e-16	2.37914e-12
Neuroblast	Ilf2	0.201205	2.50125e-17	4.95848e-13
Neuroblast	Srsf11	0.200549	1.69394e-22	3.35807e-18
Neuroblast	Zfp207	0.2005	3.74408e-12	7.42226e-08
Neuroblast	Gm28198	0.198553	7.34164e-07	0.0145541
Neuroblast	Snrnp27	0.194759	3.4771e-07	0.00689301
Neuroblast	Dynlrb1	0.194533	2.23467e-17	4.43002e-13
Neuroblast	Eny2	0.193743	6.38115e-15	1.265e-10
Neuroblast	Atxn7l3b	0.193254	7.15393e-19	1.4182e-14
Neuroblast	Pbrm1	0.191873	9.23833e-10	1.83141e-05
Neuroblast	Mrpl11	0.191812	3.91084e-07	0.00775285
Neuroblast	Pkm	0.191145	3.61077e-35	7.15799e-31
Neuroblast	Nsa2	0.190827	4.81866e-17	9.5525e-13
Neuroblast	Hdac2	0.190612	1.34379e-08	0.000266394
Neuroblast	Eif4a1	0.187187	8.54423e-44	1.69381e-39
Neuroblast	Srrd	0.186999	4.47366e-07	0.00886859
Neuroblast	Psma7	0.185567	7.86071e-36	1.55831e-31
Neuroblast	Bnip3l	0.185486	1.1082e-09	2.19689e-05
Neuroblast	Arpc3	0.184652	7.34249e-17	1.45558e-12
Neuroblast	Basp1	0.183965	1.49916e-51	2.97193e-47
Neuroblast	Mrpl34	0.183533	6.76612e-16	1.34131e-11
Neuroblast	Psmb1	0.182362	3.53237e-34	7.00257e-30
Neuroblast	Armcx3	0.180497	2.08769e-06	0.0413864
Neuroblast	Srp14	0.180047	1.31165e-16	2.60022e-12
Neuroblast	mt-Co1	0.179786	5.40253e-70	1.071e-65
Neuroblast	Csnk1a1	0.179306	4.46243e-21	8.84633e-17
Neuroblast	Hsp90ab1	0.179109	4.63092e-104	9.18033e-100
Neuroblast	Hnrnpa1	0.17693	8.08182e-73	1.60214e-68
Neuroblast	Meis1	0.176149	3.99447e-19	7.91864e-15
Neuroblast	Cbx1	0.175492	1.17286e-20	2.32507e-16
Neuroblast	Fis1	0.1738	3.56481e-18	7.06687e-14
Neuroblast	Taf1b	0.173763	5.35891e-07	0.0106235
Neuroblast	Eif3h	0.172542	4.37865e-30	8.68025e-26
Neuroblast	Sec62	0.171591	1.94416e-08	0.00038541
Neuroblast	Gm1673	0.171538	2.24779e-23	4.45602e-19
Neuroblast	Rpl18a	0.171167	6.78805e-90	1.34566e-85
Neuroblast	Psma2	0.170179	1.35857e-19	2.69322e-15
Neuroblast	Mdh2	0.169117	7.07624e-15	1.40279e-10
Neuroblast	Macf1	0.168657	9.39525e-07	0.0186251
Neuroblast	Rps28	0.167749	9.02171e-38	1.78846e-33
Neuroblast	Uck1	0.165483	8.79037e-07	0.017426
Neuroblast	Sarnp	0.164748	1.99527e-13	3.95541e-09
Neuroblast	Nme1	0.164532	2.16605e-36	4.29398e-32
Neuroblast	Bclaf1	0.164045	2.02328e-06	0.0401095
Neuroblast	Rbm39	0.163988	2.77194e-29	5.49508e-25
Neuroblast	Map2k2	0.16221	2.51156e-06	0.0497891
Neuroblast	Cd63	0.161073	4.14949e-12	8.22594e-08
Neuroblast	mt-Co3	0.159692	4.63892e-58	9.1962e-54
Neuroblast	Pabpn1	0.159343	4.65322e-13	9.22453e-09
Neuroblast	Fam98a	0.158107	4.73324e-08	0.000938318
Neuroblast	Ubb	0.157083	5.81256e-82	1.15228e-77
Neuroblast	Uqcrh	0.155802	1.34225e-41	2.66087e-37
Neuroblast	Cklf	0.154682	5.6552e-07	0.0112109
Neuroblast	Cwc22	0.153949	1.73136e-06	0.0343225
Neuroblast	Rps27	0.153777	9.38962e-85	1.8614e-80
Neuroblast	Sec11a	0.152335	2.06854e-08	0.000410067
Neuroblast	Chmp7	0.152238	5.90826e-08	0.00117125
Neuroblast	mt-Atp6	0.151971	6.5749e-67	1.30341e-62
Neuroblast	Dnajc30	0.151877	1.10269e-06	0.0218597
Neuroblast	Ddx39b	0.149846	8.85875e-14	1.75616e-09
Neuroblast	Cct7	0.148939	9.84354e-12	1.95138e-07
Neuroblast	Ascc1	0.148079	9.39503e-07	0.0186247
Neuroblast	Fau	0.147436	1.79898e-70	3.5663e-66
Neuroblast	Gng2	0.146994	1.2442e-28	2.4665e-24
Neuroblast	Rps26	0.146666	2.28484e-27	4.52946e-23
Neuroblast	Necap1	0.144749	9.92816e-07	0.0196816
Neuroblast	Ccdc112	0.144638	4.46269e-08	0.000884683
Neuroblast	Hist3h2ba	0.142822	1.25445e-19	2.48682e-15
Neuroblast	2410006H16Rik	0.142216	1.4431e-07	0.00286081
Neuroblast	Tuba1a	0.141594	1.16916e-70	2.31774e-66
Neuroblast	Ino80b	0.141321	8.65892e-07	0.0171654
Neuroblast	D630045J12Rik	0.140073	8.30871e-07	0.0164712
Neuroblast	mt-Cytb	0.139865	2.16025e-38	4.28249e-34
Neuroblast	H1f0	0.139625	1.3039e-20	2.58484e-16
Neuroblast	Rps9	0.139055	2.47485e-67	4.90615e-63
Neuroblast	Ninl	0.138907	1.80612e-07	0.00358045
Neuroblast	Tmem214	0.13866	1.53071e-07	0.00303447
Neuroblast	Rpl22	0.137888	1.36826e-30	2.71243e-26
Neuroblast	Coil	0.136867	1.17589e-08	0.000233109
Neuroblast	Nbea	0.136698	2.05487e-06	0.0407357
Neuroblast	Ubc	0.136524	1.13927e-06	0.0225849
Neuroblast	Eif5	0.135933	2.73264e-08	0.000541718
Neuroblast	Dstn	0.135511	1.34347e-18	2.6633e-14
Neuroblast	Mdn1	0.13501	1.90098e-07	0.00376851
Neuroblast	Pfdn5	0.134226	5.27324e-24	1.04537e-19
Neuroblast	Rpl5	0.133992	7.88636e-35	1.56339e-30
Neuroblast	Cdc37	0.13346	6.70352e-09	0.000132891
Neuroblast	Mab21l1	0.1333	8.28633e-07	0.0164268
Neuroblast	Naca	0.132333	7.22961e-54	1.4332e-49
Neuroblast	Bicra	0.132272	2.41386e-08	0.000478524
Neuroblast	Rtraf	0.131944	8.96532e-20	1.77728e-15
Neuroblast	Nadk	0.131157	7.12378e-08	0.00141222
Neuroblast	Ipo8	0.129865	2.70629e-07	0.00536495
Neuroblast	E130309D02Rik	0.129732	1.0275e-06	0.0203692
Neuroblast	Rps14	0.129663	1.1028e-37	2.1862e-33
Neuroblast	Hnrnpm	0.12873	1.45014e-09	2.87476e-05
Neuroblast	Uba52	0.128588	4.90487e-09	9.72342e-05
Neuroblast	Pmm2	0.128289	1.18102e-07	0.00234125
Neuroblast	Rpl37	0.128163	1.9602e-30	3.8859e-26
Neuroblast	Hnrnpab	0.127693	3.61554e-15	7.16745e-11
Neuroblast	Tmem135	0.127434	1.71332e-06	0.0339649
Neuroblast	Gas5	0.127159	1.55021e-20	3.07313e-16
Neuroblast	Tsc22d1	0.127092	2.07114e-07	0.00410583
Neuroblast	Pdcd6ip	0.126408	2.07897e-08	0.000412135
Neuroblast	Fam193b	0.126146	1.93456e-07	0.00383506
Neuroblast	Fstl5	0.125919	6.2228e-12	1.23361e-07
Neuroblast	Hsbp1	0.125644	8.19069e-09	0.000162372
Neuroblast	Hnrnpc	0.12495	7.43801e-11	1.47451e-06
Neuroblast	Gabarap	0.12485	3.50056e-13	6.93951e-09
Neuroblast	Ctsa	0.124061	3.33412e-08	0.000660956
Neuroblast	Mob2	0.123821	3.62731e-07	0.00719077
Neuroblast	Selenok	0.123815	5.87316e-12	1.1643e-07
Neuroblast	Nono	0.123474	2.24715e-10	4.45475e-06
Neuroblast	Zcchc14	0.122426	1.11715e-08	0.000221465
Neuroblast	mt-Co2	0.122148	6.88549e-08	0.00136498
Neuroblast	Ndrg3	0.121892	1.87651e-06	0.0372
Neuroblast	Rragc	0.121328	4.45419e-07	0.00882998
Neuroblast	Zfp512	0.12117	6.58194e-07	0.013048
Neuroblast	Zmpste24	0.120627	6.81466e-07	0.0135094
Neuroblast	Cat	0.1206	2.72e-08	0.000539212
Neuroblast	Rpl35	0.120167	1.01905e-30	2.02017e-26
Neuroblast	Rpl9	0.118727	8.32453e-59	1.65026e-54
Neuroblast	Crcp	0.118645	1.54278e-06	0.030584
Neuroblast	Rps15a	0.118521	2.4481e-41	4.85311e-37
Neuroblast	Lypla1	0.117704	8.64908e-07	0.0171459
Neuroblast	Psmd8	0.117616	9.84982e-08	0.00195263
Neuroblast	Ndufs4	0.117568	9.40071e-07	0.018636
Neuroblast	Akap10	0.117505	1.47633e-06	0.0292669
Neuroblast	Cdadc1	0.117385	1.76503e-08	0.000349899
Neuroblast	Abraxas2	0.11661	8.06843e-07	0.0159948
Neuroblast	Gpatch11	0.116594	6.39783e-09	0.000126831
Neuroblast	Cox7c	0.116212	1.85017e-23	3.66778e-19
Neuroblast	Rnf167	0.115786	3.76691e-09	7.46753e-05
Neuroblast	Dexi	0.1156	2.20206e-07	0.00436536
Neuroblast	Bzw1	0.115427	1.55269e-07	0.00307805
Neuroblast	Immp2l	0.115131	1.51109e-06	0.0299559
Neuroblast	Akr1e1	0.115081	4.90806e-07	0.00972974
Neuroblast	Mdp1	0.115072	1.95058e-06	0.0386682
Neuroblast	Zbtb7a	0.114637	3.97504e-10	7.88011e-06
Neuroblast	Cblb	0.114462	3.15762e-08	0.000625966
Neuroblast	Zfp64	0.114055	5.52498e-08	0.00109527
Neuroblast	Rpl24	0.113829	4.46605e-64	8.8535e-60
Neuroblast	Atp6v0c	0.113109	2.70909e-12	5.3705e-08
Neuroblast	Cox4i1	0.112805	8.51494e-18	1.688e-13
Neuroblast	Rbx1	0.111873	1.95486e-12	3.87532e-08
Neuroblast	Marcksl1	0.111548	1.63907e-10	3.2493e-06
Neuroblast	Atp5b	0.111455	2.10688e-12	4.17668e-08
Neuroblast	Tmem164	0.111332	2.39333e-07	0.00474454
Neuroblast	Micos10	0.111108	2.39344e-08	0.000474475
Neuroblast	Nfyc	0.11108	1.45427e-06	0.0288294
Neuroblast	Ndufb1-ps	0.111003	9.53782e-08	0.00189078
Neuroblast	Rpl27a	0.109763	8.02884e-35	1.59164e-30
Neuroblast	Jund	0.109728	3.98448e-20	7.89883e-16
Neuroblast	Eif3k	0.10875	7.41932e-12	1.47081e-07
Neuroblast	Tmem258	0.108547	8.99172e-07	0.0178252
Neuroblast	Cct3	0.107955	1.77063e-07	0.00351009
Neuroblast	Vps41	0.107665	8.43236e-07	0.0167163
Neuroblast	Uchl1	0.107619	2.33238e-74	4.62371e-70
Neuroblast	Rpl36	0.107504	5.50871e-23	1.09205e-18
Neuroblast	Atp5f1	0.106859	3.28245e-12	6.50713e-08
Neuroblast	Tpgs1	0.106556	6.91969e-08	0.00137176
Neuroblast	Klf3	0.106286	7.45043e-07	0.0147697
Neuroblast	Armh3	0.106242	2.07368e-08	0.000411086
Neuroblast	Rps3a1	0.106069	1.47461e-21	2.92326e-17
Neuroblast	Ppt2	0.106064	7.57976e-11	1.50261e-06
Neuroblast	Zbed4	0.105726	1.21833e-08	0.000241522
Neuroblast	Zfp787	0.105253	1.57732e-07	0.00312687
Neuroblast	Rnf34	0.1044	4.76214e-07	0.00944046
Neuroblast	Ints9	0.104136	3.79928e-08	0.000753169
Neuroblast	Mafg	0.103988	8.42557e-11	1.67028e-06
Neuroblast	Rps7	0.103825	5.24655e-51	1.04008e-46
Neuroblast	Btf3	0.103527	1.81538e-24	3.59881e-20
Neuroblast	Rps11	0.103403	1.00419e-46	1.99071e-42
Neuroblast	Ubl5	0.103273	3.40472e-07	0.00674952
Neuroblast	Atp5l	0.103174	1.16616e-12	2.31179e-08
Neuroblast	Stam2	0.102976	2.5217e-06	0.0499902
Neuroblast	Kdm3b	0.10267	1.74737e-07	0.00346399
Neuroblast	Prxl2a	0.102579	8.59765e-07	0.017044
Neuroblast	Irf2	0.102406	3.7208e-09	7.37611e-05
Neuroblast	Bmt2	0.102356	7.17706e-09	0.000142278
Neuroblast	Pdcd2l	0.102215	7.44958e-07	0.014768
Neuroblast	Cox7b	0.102021	1.08068e-08	0.000214235
Neuroblast	Ngrn	0.101562	2.98193e-07	0.00591137
Neuroblast	Rps23	0.101155	2.51438e-42	4.9845e-38
Neuroblast	D5Ertd579e	0.100496	1.26836e-07	0.00251439

## Sheet: BP_markers
cluster	gene	log2FC	P value	adjusted P value
BP	Hist1h1b	3.20827	0	0
BP	Hist1h2ap	2.95862	0	0
BP	Esco2	2.86203	0	0
BP	Hist1h2ae	2.76938	0	0
BP	Aurkb	2.74328	0	0
BP	Neil3	2.74164	0	0
BP	Fbxo5	2.73458	0	0
BP	Cdca2	2.72283	0	0
BP	Top2a	2.70156	0	0
BP	Prc1	2.66628	0	0
BP	Aunip	2.58001	0	0
BP	Kif11	2.53063	0	0
BP	Ndc80	2.52551	0	0
BP	Cdca5	2.50394	0	0
BP	Nusap1	2.4648	0	0
BP	Cdk1	2.43176	0	0
BP	Ccnf	2.4273	0	0
BP	Pbk	2.42692	0	0
BP	Mis18bp1	2.41267	0	0
BP	Ttk	2.3939	0	0
BP	Rad51ap1	2.37862	0	0
BP	Mybl2	2.3185	0	0
BP	Spc25	2.31365	0	0
BP	Ect2	2.30235	0	0
BP	Kif18a	2.3016	0	0
BP	Rad51	2.30137	0	0
BP	Rrm2	2.29127	0	0
BP	Tk1	2.28873	0	0
BP	Incenp	2.26884	0	0
BP	Brca1	2.26767	0	0
BP	Lrr1	2.26684	0	0
BP	Melk	2.26055	0	0
BP	Plk1	2.25976	0	0
BP	Ticrr	2.24427	0	0
BP	Aurka	2.2424	0	0
BP	Sgo2a	2.24042	0	0
BP	Cep55	2.22338	0	0
BP	Kif15	2.22312	0	0
BP	Depdc1a	2.21764	0	0
BP	Kif23	2.21661	0	0
BP	Exo1	2.18892	0	0
BP	Brip1	2.17987	0	0
BP	Knl1	2.17938	0	0
BP	Spag5	2.1776	0	0
BP	Diaph3	2.17407	0	0
BP	Ska1	2.17231	0	0
BP	Sgo1	2.15976	0	0
BP	Hist1h4d	2.15197	9.99158e-134	1.98073e-129
BP	Ncapg	2.14996	0	0
BP	Ska3	2.14671	0	0
BP	Anln	2.14545	0	0
BP	E2f7	2.13694	0	0
BP	Hist1h3c	2.13353	0	0
BP	Dscc1	2.12904	0	0
BP	Asf1b	2.12883	0	0
BP	Stil	2.11202	0	0
BP	Pclaf	2.10379	0	0
BP	Cdc45	2.09672	0	0
BP	Clspn	2.09175	0	0
BP	Mcm10	2.07704	0	0
BP	Kntc1	2.06863	0	0
BP	Ccne2	2.06078	0	0
BP	Mki67	2.04693	0	0
BP	Mxd3	2.02903	0	0
BP	Shcbp1	2.02676	0	0
BP	Pkmyt1	2.02329	0	0
BP	Ckap2l	2.00381	0	0
BP	Ncapg2	1.99784	0	0
BP	Kif4	1.9864	0	0
BP	Kifc1	1.98601	0	0
BP	Spdl1	1.98518	0	0
BP	Ncaph	1.98165	0	0
BP	Nuf2	1.97877	0	0
BP	Cit	1.9726	0	0
BP	Mastl	1.95581	0	0
BP	Atad2	1.95475	0	0
BP	Cdc6	1.95473	0	0
BP	Tcf19	1.95323	0	0
BP	Kif20b	1.93335	0	0
BP	Polq	1.91389	0	0
BP	Kif22	1.90485	0	0
BP	Efcab11	1.9031	0	0
BP	Cenpu	1.89124	0	0
BP	Cep128	1.88812	0	0
BP	Kpna2	1.88587	0	0
BP	Gmnn	1.88554	0	0
BP	Eme1	1.88248	0	0
BP	Hist1h1e	1.87131	0	0
BP	Kif2c	1.85704	0	0
BP	Ccna2	1.85073	0	0
BP	Hmmr	1.84126	0	0
BP	Ube2c	1.84124	0	0
BP	Rad54l	1.83325	0	0
BP	Cenpp	1.82332	0	0
BP	Fam111a	1.81881	0	0
BP	Shmt1	1.81339	0	0
BP	Arhgap11a	1.80635	0	0
BP	Bub1	1.79904	0	0
BP	Tyms	1.79728	0	0
BP	Zwilch	1.78633	0	0
BP	Ube2t	1.78608	0	0
BP	Ccnb1	1.78218	0	0
BP	Cenph	1.77919	0	0
BP	Lig1	1.77744	0	0
BP	Spc24	1.76549	0	0
BP	Cenpq	1.75863	0	0
BP	Mns1	1.75817	0	0
BP	Wee1	1.74499	0	0
BP	Cenpe	1.74114	0	0
BP	Sapcd2	1.73921	0	0
BP	Kif20a	1.72811	0	0
BP	Cenpf	1.71539	0	0
BP	Traip	1.71019	0	0
BP	Pcna	1.69625	0	0
BP	Pole	1.69052	0	0
BP	Cenpn	1.68725	0	0
BP	Cenpk	1.67657	0	0
BP	Plk4	1.67114	0	0
BP	Dhfr	1.66512	0	0
BP	Racgap1	1.66473	0	0
BP	Rad18	1.66472	0	0
BP	Smc4	1.65491	0	0
BP	Fen1	1.65124	0	0
BP	Mis18a	1.64563	0	0
BP	Fignl1	1.63101	0	0
BP	Trip13	1.62598	0	0
BP	Bub1b	1.61906	0	0
BP	Cdca8	1.60802	0	0
BP	Bora	1.59641	0	0
BP	Rmi2	1.58543	0	0
BP	Tpx2	1.58388	0	0
BP	Mad2l1	1.5802	0	0
BP	Chaf1b	1.5564	0	0
BP	Pold1	1.54383	0	0
BP	Smc2	1.53176	0	0
BP	Dlgap5	1.52774	0	0
BP	Pimreg	1.52344	0	0
BP	Blm	1.5232	0	0
BP	Chaf1a	1.52173	0	0
BP	Tacc3	1.51931	0	0
BP	Zfp367	1.51235	0	0
BP	Prim1	1.50361	0	0
BP	Rfc5	1.48334	0	0
BP	Dbf4	1.47446	0	0
BP	Cdc25c	1.47338	0	0
BP	Cks2	1.47333	0	0
BP	Birc5	1.4727	0	0
BP	Cenpm	1.46978	0	0
BP	Pola1	1.45529	0	0
BP	H2afx	1.45499	0	0
BP	Rpa2	1.44662	0	0
BP	AU020206	1.4465	5.11942e-292	1.01487e-287
BP	Hirip3	1.42845	0	0
BP	Kctd18	1.41956	8.38516e-232	1.66227e-227
BP	Mcm5	1.41869	0	0
BP	Mdc1	1.41603	5.09735e-305	1.0105e-300
BP	Chek1	1.41541	0	0
BP	Uhrf1	1.41349	0	0
BP	Hmgb2	1.40675	0	0
BP	Mms22l	1.39436	0	0
BP	Gins2	1.38955	0	0
BP	Wdr76	1.38559	0	0
BP	Hjurp	1.38009	0	0
BP	Ccne1	1.36192	0	0
BP	Dtl	1.36013	0	0
BP	Dna2	1.35245	4.34923e-295	8.62191e-291
BP	Cenps	1.34864	0	0
BP	Usp1	1.34525	0	0
BP	Rad51b	1.3433	0	0
BP	Ncapd2	1.34316	0	0
BP	Dut	1.33796	0	0
BP	Haus5	1.3367	1.94685e-252	3.85943e-248
BP	Cdca3	1.32843	0	0
BP	Cip2a	1.32598	1.59401e-267	3.15996e-263
BP	Ung	1.32154	0	0
BP	Zgrf1	1.31983	2.20763e-265	4.37641e-261
BP	Rrm1	1.31631	0	0
BP	Mcm3	1.30625	0	0
BP	Mcm6	1.29569	0	0
BP	Dnajc9	1.28937	0	0
BP	Gins1	1.28555	0	0
BP	Rfc4	1.28181	0	0
BP	Psmc3ip	1.27741	0	0
BP	Pdlim1	1.27622	0	0
BP	Siah1b	1.27531	3.14658e-274	6.23778e-270
BP	Ndc1	1.26966	4.77196e-256	9.45993e-252
BP	Rpa1	1.26692	0	0
BP	Syce2	1.26677	0	0
BP	Tubb6	1.25666	0	0
BP	Nup85	1.25551	0	0
BP	Pold3	1.24782	0	0
BP	Wdhd1	1.242	1.77282e-225	3.51444e-221
BP	Cdca4	1.24058	0	0
BP	Hells	1.2399	0	0
BP	Prim2	1.23878	0	0
BP	Lbr	1.23313	0	0
BP	Hist1h4i	1.22955	0	0
BP	Hat1	1.2239	0	0
BP	Dnmt1	1.22175	0	0
BP	Suv39h2	1.22049	0	0
BP	Cdt1	1.21175	0	0
BP	Donson	1.21156	6.54305e-198	1.29709e-193
BP	Brca2	1.20959	4.31036e-215	8.54486e-211
BP	Dek	1.20627	0	0
BP	Zranb3	1.20164	2.35748e-247	4.67346e-243
BP	Net1	1.19879	6.96538e-288	1.38082e-283
BP	Lsm2	1.19703	0	0
BP	Lin54	1.1836	9.50914e-175	1.88509e-170
BP	Atad5	1.18287	0	0
BP	Cep192	1.17651	0	0
BP	Haus3	1.17459	5.28445e-268	1.04759e-263
BP	Impa2	1.17459	2.77096e-205	5.49316e-201
BP	Cdc7	1.17264	6.22323e-229	1.23369e-224
BP	Nrm	1.17226	0	0
BP	Haus6	1.16525	3.58e-223	7.09699e-219
BP	Tipin	1.16488	0	0
BP	Skp2	1.16426	0	0
BP	Pola2	1.16347	8.90649e-301	1.76562e-296
BP	Ckap2	1.16226	1.31202e-276	2.60095e-272
BP	Tuba1c	1.15831	4.50705e-188	8.93477e-184
BP	Pold2	1.14554	0	0
BP	Cdk2	1.14418	0	0
BP	Cenpw	1.14211	0	0
BP	Timeless	1.14153	3.40944e-287	6.75887e-283
BP	Cdca7l	1.1415	0	0
BP	Tuba1b	1.14117	0	0
BP	Mthfd1	1.13893	2.32517e-223	4.60941e-219
BP	Rbl1	1.1386	4.03843e-198	8.00579e-194
BP	Haus4	1.12972	0	0
BP	Ncapd3	1.11682	0	0
BP	Slbp	1.11382	0	0
BP	Cdc20	1.10634	0	0
BP	Haus8	1.10364	4.31296e-247	8.55001e-243
BP	Topbp1	1.09926	0	0
BP	Aaas	1.09425	2.75775e-291	5.46696e-287
BP	Mthfd2	1.093	0	0
BP	Umps	1.07569	0	0
BP	Nasp	1.07427	0	0
BP	Rfwd3	1.07015	0	0
BP	Dhrs3	1.06898	0	0
BP	Grid2	1.06545	0	0
BP	Rcc1	1.06138	0	0
BP	Pmf1	1.05084	0	0
BP	Lockd	1.04672	0	0
BP	Pole2	1.04422	3.44801e-198	6.83533e-194
BP	Tmem97	1.04384	0	0
BP	Tmpo	1.03877	0	0
BP	1600010M07Rik	1.03025	2.42524e-192	4.8078e-188
BP	Phgdh	1.02948	0	0
BP	Mcm4	1.02921	0	0
BP	Dnaaf2	1.02816	0	0
BP	Hist1h2ag	1.02812	7.87062e-201	1.56027e-196
BP	Rfc2	1.0122	0	0
BP	Nxt1	1.01166	0	0
BP	Cmc2	1.00689	0	0
BP	Nup107	1.00582	4.85817e-201	9.63085e-197
BP	Alg8	1.00257	1.38319e-173	2.74203e-169
BP	AI506816	0.988295	0	0
BP	Hmga2	0.980035	0	0
BP	Cep112	0.977759	7.83875e-235	1.55395e-230
BP	Siva1	0.97487	0	0
BP	Vrk1	0.974719	0	0
BP	Tex30	0.973491	0	0
BP	Cks1b	0.971555	0	0
BP	Psat1	0.971379	0	0
BP	Gsr	0.970684	0	0
BP	Trim59	0.966111	0	0
BP	Mcm7	0.965369	0	0
BP	Rfc3	0.964074	0	0
BP	Rnf26	0.959397	7.01439e-269	1.39053e-264
BP	Eri2	0.95916	7.16735e-141	1.42086e-136
BP	Cdh10	0.955932	0	0
BP	Gpsm2	0.953718	1.06329e-262	2.10787e-258
BP	Vars	0.944995	0	0
BP	Smco4	0.93411	0	0
BP	Jpt2	0.932753	0	0
BP	Prps1	0.932491	4.43837e-208	8.79862e-204
BP	Spidr	0.930971	1.90546e-205	3.77739e-201
BP	Mtap	0.928916	0	0
BP	Itga4	0.927869	0	0
BP	G2e3	0.927453	7.62921e-145	1.51241e-140
BP	Exosc8	0.925385	0	0
BP	Paxip1	0.923586	5.89751e-119	1.16912e-114
BP	Nes	0.919538	6.56131e-245	1.30071e-240
BP	E2f3	0.919148	4.10848e-287	8.14465e-283
BP	Sass6	0.918961	1.57072e-167	3.11379e-163
BP	Nmral1	0.917007	0	0
BP	Dctpp1	0.916965	0	0
BP	Pfas	0.91535	2.02957e-197	4.02343e-193
BP	Tnfaip8	0.91532	6.51952e-179	1.29243e-174
BP	Alg13	0.912094	1.82526e-122	3.6184e-118
BP	Nedd9	0.906735	0	0
BP	Ezh2	0.906643	0	0
BP	Dagla	0.900803	1.07752e-302	2.13608e-298
BP	Sdc1	0.898741	1.75633e-159	3.48174e-155
BP	Dab1	0.89764	0	0
BP	Metrn	0.894371	0	0
BP	Nup62	0.891219	0	0
BP	Ifrd2	0.891028	2.29922e-197	4.55798e-193
BP	Mre11a	0.889939	1.66338e-207	3.29748e-203
BP	Cdk5rap2	0.887538	0	0
BP	Nde1	0.885647	0	0
BP	Timm8a1	0.885067	0	0
BP	Ltbp1	0.883192	0	0
BP	Nup43	0.865885	0	0
BP	Mcph1	0.863452	4.84051e-208	9.59583e-204
BP	Orc6	0.861643	0	0
BP	Lmnb1	0.859373	0	0
BP	Mthfd1l	0.858408	1.60427e-200	3.18031e-196
BP	Lyar	0.856971	0	0
BP	Slc25a10	0.856833	9.77542e-174	1.93788e-169
BP	Pvt1	0.855885	5.4527e-147	1.08094e-142
BP	Ipo5	0.852073	0	0
BP	Ranbp1	0.851664	0	0
BP	3110082I17Rik	0.849516	9.91857e-165	1.96626e-160
BP	Pa2g4	0.847817	0	0
BP	Gemin6	0.847423	5.23581e-192	1.03795e-187
BP	Nup37	0.846555	8.56089e-302	1.69711e-297
BP	Terf1	0.846492	7.54931e-213	1.49657e-208
BP	Serpinf1	0.843734	0	0
BP	Cep57	0.835531	1.20283e-302	2.38449e-298
BP	Cse1l	0.833114	9.81369e-280	1.94547e-275
BP	H2afz	0.832956	0	0
BP	Hk2	0.832688	1.80528e-143	3.57879e-139
BP	Pradc1	0.832541	1.83432e-135	3.63636e-131
BP	Cinp	0.831674	4.78774e-248	9.49121e-244
BP	Rnaseh2a	0.829558	0	0
BP	Srm	0.829419	0	0
BP	Cdca7	0.828334	0	0
BP	Col25a1	0.826696	0	0
BP	Ckap5	0.817296	3.75242e-260	7.4388e-256
BP	Pcgf5	0.815846	3.16233e-190	6.26901e-186
BP	Nedd1	0.813004	3.42717e-138	6.79402e-134
BP	Hspa14	0.807804	3.64824e-304	7.23228e-300
BP	Lmnb2	0.806965	6.60791e-126	1.30995e-121
BP	Dnph1	0.806784	1.06154e-292	2.10439e-288
BP	A430005L14Rik	0.805945	3.39871e-274	6.7376e-270
BP	Tfdp1	0.80542	0	0
BP	Exosc2	0.805105	9.44089e-194	1.87156e-189
BP	Prdx4	0.800527	0	0
BP	Nup155	0.800136	1.19841e-173	2.37572e-169
BP	Alad	0.79873	7.72304e-307	1.53102e-302
BP	Arl6ip1	0.798174	3.68782e-157	7.31073e-153
BP	Anp32b	0.798125	0	0
BP	Fzr1	0.797623	7.45038e-157	1.47696e-152
BP	C130071C03Rik	0.796551	7.80788e-259	1.54784e-254
BP	Adk	0.795912	0	0
BP	Impdh2	0.79492	0	0
BP	Ppat	0.791924	1.62305e-176	3.21754e-172
BP	Gar1	0.791158	0	0
BP	Gins4	0.789762	4.33673e-284	8.59713e-280
BP	Dctd	0.786075	2.50672e-163	4.96931e-159
BP	Dkc1	0.785362	0	0
BP	Mis12	0.784623	7.41926e-122	1.47079e-117
BP	Tamm41	0.783861	6.82219e-146	1.35243e-141
BP	Rfc1	0.781215	0	0
BP	Ska2	0.780494	3.64325e-285	7.22239e-281
BP	Prkd1	0.780461	8.00503e-144	1.58692e-139
BP	Nsmce4a	0.778721	0	0
BP	Suv39h1	0.770288	1.01524e-148	2.01261e-144
BP	Knstrn	0.767167	6.24759e-300	1.23852e-295
BP	Tcof1	0.766324	6.75193e-270	1.3385e-265
BP	Ssrp1	0.763525	0	0
BP	Aif1l	0.761754	6.85541e-174	1.35902e-169
BP	Rbbp8	0.761718	1.36805e-208	2.71203e-204
BP	Nup133	0.760782	2.00176e-109	3.9683e-105
BP	Rpa3	0.756966	0	0
BP	Tfap4	0.755167	6.60382e-122	1.30914e-117
BP	Gli3	0.753632	0	0
BP	Prpf4	0.753222	6.28461e-183	1.24586e-178
BP	Anp32e	0.752932	0	0
BP	Exosc7	0.750899	0	0
BP	Dck	0.750894	2.30036e-174	4.56024e-170
BP	Ccdc34	0.744533	0	0
BP	Smc6	0.743237	0	0
BP	Rnaseh2b	0.742316	7.02608e-224	1.39285e-219
BP	Pcnt	0.741777	1.01287e-126	2.00792e-122
BP	Pkp4	0.735105	4.71371e-139	9.34447e-135
BP	Rad50	0.731949	3.69026e-195	7.31556e-191
BP	Fancm	0.731416	2.15234e-89	4.26679e-85
BP	Tubb4b	0.731208	0	0
BP	Mir99ahg	0.730574	0	0
BP	Ston2	0.730414	9.9407e-127	1.97064e-122
BP	Alms1	0.730225	7.00703e-114	1.38907e-109
BP	Ubr7	0.729654	5.32731e-115	1.05608e-110
BP	Dtymk	0.729233	0	0
BP	Grwd1	0.728817	2.35059e-142	4.65981e-138
BP	Mest	0.728425	0	0
BP	Gjc1	0.728325	0	0
BP	Lrrc40	0.726212	1.46487e-118	2.90396e-114
BP	Pole3	0.722754	0	0
BP	Gja1	0.721605	4.62682e-242	9.1722e-238
BP	Mpp6	0.721025	2.49402e-258	4.94415e-254
BP	Yap1	0.720532	1.56346e-154	3.0994e-150
BP	Prps2	0.720234	1.37359e-135	2.72301e-131
BP	BC052040	0.719719	1.01746e-96	2.01701e-92
BP	Gart	0.719223	1.90352e-235	3.77354e-231
BP	Smchd1	0.719049	0	0
BP	Nckap5	0.718604	0	0
BP	Hmga1	0.718387	3.17562e-135	6.29534e-131
BP	Dtx4	0.716699	7.50117e-147	1.48703e-142
BP	Odc1	0.7152	0	0
BP	Ppil1	0.71515	0	0
BP	Xrcc1	0.715008	3.63927e-228	7.21448e-224
BP	Fxn	0.713367	2.01798e-207	4.00045e-203
BP	Fkbp5	0.713034	8.27647e-138	1.64073e-133
BP	Adam12	0.712453	0	0
BP	Hs3st1	0.709912	3.64109e-126	7.21809e-122
BP	Tdp2	0.705027	1.17727e-161	2.33381e-157
BP	Poc1b	0.703669	2.55602e-126	5.06706e-122
BP	Rpia	0.701296	7.54951e-101	1.49662e-96
BP	E2f1	0.699888	1.99464e-188	3.95417e-184
BP	Myg1	0.698966	3.0734e-219	6.09271e-215
BP	Foxd3	0.69102	2.2928e-250	4.54524e-246
BP	Gltp	0.689455	3.70239e-187	7.33962e-183
BP	Alyref	0.687951	0	0
BP	Ran	0.687898	0	0
BP	Rpp30	0.686878	4.22143e-237	8.36856e-233
BP	Rhno1	0.685627	2.87763e-250	5.70462e-246
BP	Bcat1	0.682003	4.63172e-135	9.18193e-131
BP	Nup205	0.681951	3.5255e-96	6.98896e-92
BP	Ppa1	0.680448	0	0
BP	Paics	0.67967	0	0
BP	Naa50	0.679162	0	0
BP	Bcl2l12	0.67515	1.50031e-230	2.97422e-226
BP	Cnot9	0.674092	1.89406e-121	3.75479e-117
BP	Hspd1	0.673905	0	0
BP	Hprt	0.672084	6.66164e-203	1.3206e-198
BP	Nup160	0.671522	8.68585e-116	1.72188e-111
BP	Selenoh	0.6712	0	0
BP	Uchl5	0.670704	2.50542e-208	4.96674e-204
BP	Mcam	0.670669	8.04721e-138	1.59528e-133
BP	Aff3	0.67058	1.04972e-285	2.08096e-281
BP	Sorcs1	0.669332	0	0
BP	Pbdc1	0.667661	0	0
BP	Camk2b	0.664695	4.85195e-171	9.61851e-167
BP	Nop56	0.663021	0	0
BP	Rrp1b	0.66282	1.71785e-164	3.40547e-160
BP	Ncaph2	0.66103	2.75823e-244	5.46792e-240
BP	Eif4ebp1	0.659193	4.9014e-294	9.71653e-290
BP	Etl4	0.658263	0	0
BP	Dusp6	0.657953	1.1547e-306	2.28907e-302
BP	Rest	0.657402	1.70673e-208	3.38343e-204
BP	Eed	0.655378	2.30144e-165	4.56237e-161
BP	Eri1	0.653459	9.99632e-115	1.98167e-110
BP	Rangap1	0.65338	1.18438e-277	2.34792e-273
BP	Tdp1	0.65311	5.66224e-124	1.12248e-119
BP	Cbx5	0.651269	0	0
BP	Ptbp1	0.651147	0	0
BP	Lsm3	0.65003	0	0
BP	Hpf1	0.649716	5.06265e-302	1.00362e-297
BP	Timm50	0.647025	2.42021e-285	4.79783e-281
BP	Srgap2	0.646545	1.11796e-153	2.21624e-149
BP	Rnf144a	0.646167	1.58539e-136	3.14288e-132
BP	Tsen15	0.643185	1.15946e-259	2.29852e-255
BP	Rrs1	0.641328	2.52872e-233	5.01293e-229
BP	Slf1	0.638183	1.28617e-134	2.54971e-130
BP	Pwwp3a	0.638037	7.11749e-186	1.41097e-181
BP	Cntln	0.637397	9.56728e-128	1.89662e-123
BP	Xrcc6	0.637306	8.11818e-119	1.60935e-114
BP	Ruvbl2	0.637082	5.51756e-276	1.0938e-271
BP	Rif1	0.637026	1.12589e-186	2.23196e-182
BP	Epha4	0.635872	5.76592e-111	1.14304e-106
BP	Tbc1d1	0.63389	1.10237e-105	2.18534e-101
BP	Slc35f1	0.633467	0	0
BP	Ppif	0.632954	3.75966e-127	7.45316e-123
BP	Ctdspl2	0.631796	2.5481e-213	5.05136e-209
BP	Cdc42ep1	0.631549	2.65274e-117	5.25879e-113
BP	Sox2	0.627705	5.01166e-235	9.93512e-231
BP	Snx5	0.627021	2.53556e-282	5.0265e-278
BP	Sephs1	0.626916	1.62122e-197	3.2139e-193
BP	Ctps	0.625967	4.33299e-231	8.58973e-227
BP	Cpsf4	0.625741	3.27498e-114	6.49231e-110
BP	Specc1	0.623477	3.14965e-158	6.24386e-154
BP	Mcm2	0.623387	1.11992e-209	2.22014e-205
BP	Hnrnpf	0.622314	0	0
BP	4930503L19Rik	0.622278	1.21866e-86	2.41588e-82
BP	Rbbp7	0.620103	0	0
BP	Wdr77	0.619059	5.20152e-154	1.03115e-149
BP	Sox10	0.618481	0	0
BP	Nup35	0.618162	2.4718e-130	4.90009e-126
BP	Ube2s	0.617967	0	0
BP	Fh1	0.617903	1.98235e-244	3.92981e-240
BP	Gemin8	0.617177	1.76374e-93	3.49644e-89
BP	Nudc	0.615814	0	0
BP	Sae1	0.615101	0	0
BP	Ncl	0.614891	0	0
BP	Rbmx2	0.613173	4.12867e-94	8.18467e-90
BP	Tmem109	0.613104	7.18768e-95	1.42488e-90
BP	Usp39	0.611115	5.20508e-158	1.03186e-153
BP	Nt5dc2	0.61036	0	0
BP	Postn	0.610226	6.10212e-226	1.20968e-221
BP	Gsta4	0.609736	0	0
BP	Litaf	0.609173	0	0
BP	Ddx39	0.608074	2.28891e-287	4.53754e-283
BP	Xndc1	0.607505	1.04896e-122	2.07946e-118
BP	Kirrel	0.60649	4.5456e-181	9.0112e-177
BP	Ccdc138	0.606068	1.2199e-74	2.41833e-70
BP	Samhd1	0.605742	1.86068e-71	3.68861e-67
BP	Eif4a3	0.605399	0	0
BP	G3bp1	0.603981	0	0
BP	Cenpa	0.603867	7.48226e-304	1.48328e-299
BP	Mphosph9	0.60386	1.77901e-96	3.52672e-92
BP	Adsl	0.602752	9.12533e-165	1.80901e-160
BP	Rad21	0.602218	6.91724e-197	1.37127e-192
BP	Aimp2	0.602035	9.33076e-165	1.84973e-160
BP	Prmt3	0.60129	8.63798e-123	1.71239e-118
BP	Nop58	0.600213	0	0
BP	Atic	0.59996	4.78337e-163	9.48255e-159
BP	Ppih	0.599655	4.47808e-296	8.87735e-292
BP	Gemin2	0.598562	1.83994e-97	3.6475e-93
BP	Fam184b	0.598069	2.64209e-275	5.23768e-271
BP	Eef1d	0.597789	0	0
BP	Saal1	0.594607	1.18126e-156	2.34173e-152
BP	Cep295	0.593977	5.83097e-106	1.15593e-101
BP	Smc1a	0.593015	0	0
BP	Thop1	0.592699	9.11905e-128	1.80776e-123
BP	Lin9	0.591411	7.77956e-70	1.54222e-65
BP	Med12l	0.588365	3.50542e-70	6.94914e-66
BP	Ppan	0.585442	1.79508e-118	3.55856e-114
BP	Arhgef26	0.585322	4.95644e-190	9.82566e-186
BP	Mars	0.584828	7.93101e-100	1.57224e-95
BP	Srsf2	0.583279	0	0
BP	Dcbld1	0.582617	1.34008e-74	2.65658e-70
BP	Gcat	0.5824	5.73966e-136	1.13783e-131
BP	Tubg1	0.582213	5.71385e-198	1.13271e-193
BP	Wdr18	0.582105	2.71112e-217	5.37453e-213
BP	Clic4	0.580146	1.60349e-198	3.17877e-194
BP	Dleu2	0.579144	2.68827e-72	5.32923e-68
BP	Tssc4	0.579133	3.39263e-169	6.72555e-165
BP	Rnf168	0.578252	7.15199e-79	1.41781e-74
BP	H1f0	0.578182	1.77919e-159	3.52707e-155
BP	Eftud2	0.575921	5.43667e-199	1.07776e-194
BP	Slc2a1	0.575272	6.16097e-69	1.22135e-64
BP	Sf3a2	0.57426	1.02415e-180	2.03028e-176
BP	Sfmbt1	0.573286	4.24567e-119	8.41662e-115
BP	Klhl29	0.573208	5.34007e-110	1.05862e-105
BP	Brip1os	0.571267	5.10315e-134	1.01165e-129
BP	Rnf219	0.571149	3.90229e-148	7.73591e-144
BP	Ccnb2	0.568732	1.24298e-253	2.46409e-249
BP	Zfp521	0.568044	1.99661e-188	3.95809e-184
BP	Me2	0.567857	5.97941e-148	1.18536e-143
BP	Ddx56	0.567014	1.5313e-115	3.03564e-111
BP	Nop9	0.565768	1.93299e-107	3.83196e-103
BP	Nhp2	0.565626	0	0
BP	Kars	0.565614	4.00652e-198	7.94252e-194
BP	Mad1l1	0.564904	8.36492e-127	1.65826e-122
BP	Ldha	0.564785	0	0
BP	Casp8ap2	0.564474	1.94743e-130	3.86059e-126
BP	Gnl3	0.564104	5.72704e-245	1.13533e-240
BP	Nolc1	0.563839	3.78944e-251	7.51219e-247
BP	Shroom4	0.563658	1.35727e-122	2.69065e-118
BP	Prpf19	0.561732	1.11209e-277	2.20461e-273
BP	Rrp15	0.561718	7.72445e-159	1.5313e-154
BP	Ing2	0.561356	6.90211e-94	1.36828e-89
BP	Ddx27	0.560422	2.95532e-182	5.85863e-178
BP	E2f6	0.559916	4.05322e-105	8.0351e-101
BP	Ddx20	0.559061	2.72171e-77	5.39552e-73
BP	Pdss1	0.557006	1.33672e-75	2.64991e-71
BP	Snrnp40	0.556288	1.80779e-300	3.58376e-296
BP	Snrpa1	0.555965	0	0
BP	Nap1l1	0.555724	0	0
BP	Spcs3	0.554956	5.2391e-89	1.0386e-84
BP	Emc8	0.554668	1.78878e-246	3.54607e-242
BP	Nucks1	0.553828	0	0
BP	Noc4l	0.552979	2.40469e-99	4.76705e-95
BP	Larp7	0.552569	1.4551e-233	2.88459e-229
BP	Nrcam	0.551571	3.35452e-239	6.65001e-235
BP	Nudt5	0.551362	3.00838e-238	5.96381e-234
BP	Pinx1	0.551111	6.50537e-120	1.28962e-115
BP	Slc10a7	0.550523	5.30162e-157	1.05099e-152
BP	Cnbp	0.550499	0	0
BP	Peli2	0.549917	2.1355e-107	4.23341e-103
BP	Tlnrd1	0.549564	2.93396e-95	5.81628e-91
BP	Pxdc1	0.549166	4.9981e-138	9.90822e-134
BP	E2f4	0.54865	2.24745e-151	4.45535e-147
BP	Lmo4	0.548492	0	0
BP	Rrp9	0.548172	1.75506e-92	3.47923e-88
BP	Cactin	0.547672	1.91283e-75	3.79199e-71
BP	Ppm1g	0.546822	6.83697e-222	1.35536e-217
BP	Noc2l	0.54472	8.58877e-116	1.70264e-111
BP	Fat1	0.54391	2.02635e-82	4.01703e-78
BP	Fndc4	0.543796	9.61112e-80	1.90531e-75
BP	Sox8	0.543751	1.34477e-160	2.66587e-156
BP	Nectin3	0.542673	2.63818e-88	5.22992e-84
BP	Nelfe	0.541957	3.38141e-184	6.70332e-180
BP	Sac3d1	0.541229	2.62132e-126	5.19651e-122
BP	Spout1	0.538925	5.22153e-113	1.03512e-108
BP	Fbln1	0.538451	0	0
BP	U2af1	0.537791	0	0
BP	Uba2	0.537508	6.57344e-234	1.30312e-229
BP	Nop2	0.537382	2.60151e-71	5.15723e-67
BP	Kazn	0.535606	1.93748e-79	3.84085e-75
BP	Inip	0.534569	1.00449e-105	1.9913e-101
BP	Bckdk	0.534509	9.181e-135	1.82004e-130
BP	Fbl	0.534147	0	0
BP	Dxo	0.533312	3.28298e-64	6.50817e-60
BP	Supt16	0.533169	1.69208e-250	3.35438e-246
BP	Anapc15	0.532755	9.65039e-133	1.91309e-128
BP	Txndc5	0.532378	3.94897e-178	7.82844e-174
BP	Kpnb1	0.53185	3.03396e-203	6.01453e-199
BP	Neto2	0.53166	2.07458e-126	4.11264e-122
BP	Lsm5	0.531119	0	0
BP	Gm16599	0.530924	6.74921e-71	1.33796e-66
BP	Mif	0.530178	0	0
BP	Mrpl12	0.52917	0	0
BP	Tkt	0.529083	7.33316e-302	1.45372e-297
BP	Mrpl18	0.52878	0	0
BP	Gtf3a	0.528676	1.90985e-183	3.78608e-179
BP	Lsm8	0.528157	1.1169e-303	2.21413e-299
BP	Slc20a1	0.528039	5.27249e-90	1.04522e-85
BP	Mettl1	0.527673	8.1825e-128	1.6221e-123
BP	Samd5	0.527434	7.45449e-231	1.47778e-226
BP	Sf3b4	0.525002	1.8825e-223	3.73186e-219
BP	Dcakd	0.524385	0	0
BP	Trim28	0.524039	0	0
BP	Wwtr1	0.52365	0	0
BP	B020031H02Rik	0.522777	8.07484e-112	1.60076e-107
BP	Npas3	0.522347	3.95531e-192	7.841e-188
BP	Ift27	0.522245	4.8831e-132	9.68025e-128
BP	Plcb1	0.521892	7.72864e-274	1.53213e-269
BP	Ftsj3	0.521242	1.63731e-114	3.24581e-110
BP	Zfp934	0.52083	3.34491e-101	6.63096e-97
BP	Snu13	0.520587	0	0
BP	Cdc25a	0.519849	3.45355e-101	6.84631e-97
BP	Rcl1	0.519772	5.05645e-121	1.00239e-116
BP	Chn2	0.518926	1.32526e-93	2.6272e-89
BP	Trim27	0.518503	2.17596e-200	4.31362e-196
BP	Rai14	0.517937	8.11262e-90	1.60825e-85
BP	Tpst1	0.5174	6.65026e-86	1.31835e-81
BP	Rttn	0.516978	1.39886e-67	2.77311e-63
BP	Suz12	0.516962	2.39401e-125	4.74588e-121
BP	Cdh19	0.515955	7.10571e-298	1.40864e-293
BP	Pacsin2	0.514647	5.50185e-97	1.09069e-92
BP	Spr	0.514581	1.03544e-195	2.05266e-191
BP	Tubgcp2	0.513151	2.12279e-81	4.20822e-77
BP	Ctc1	0.512135	2.44891e-64	4.85472e-60
BP	Anp32a	0.512109	0	0
BP	Oat	0.512054	9.90978e-198	1.96451e-193
BP	Tgif2	0.511716	2.92216e-123	5.79289e-119
BP	Trmt6	0.511312	1.07297e-128	2.12705e-124
BP	Chchd4	0.511139	1.41332e-132	2.80177e-128
BP	Tenm3	0.511122	4.00443e-294	7.93839e-290
BP	Polr2f	0.510747	0	0
BP	Tgfb2	0.510519	0	0
BP	Cdkn3	0.51049	2.87767e-78	5.7047e-74
BP	Raly	0.509466	0	0
BP	Haus1	0.508964	1.00366e-121	1.98965e-117
BP	Nudcd2	0.50879	5.74397e-280	1.13868e-275
BP	Erf	0.507441	1.23488e-87	2.44803e-83
BP	Baz1b	0.506967	7.29747e-191	1.44665e-186
BP	Ccn1	0.506297	9.30632e-186	1.84489e-181
BP	Tomm40	0.505804	4.53281e-234	8.98585e-230
BP	Mfge8	0.505772	8.89194e-109	1.76274e-104
BP	Pgp	0.505351	2.18625e-213	4.33403e-209
BP	2810006K23Rik	0.504632	7.50857e-92	1.4885e-87
BP	Hacd2	0.503955	4.2242e-101	8.37406e-97
BP	Naa40	0.503697	1.98871e-95	3.94242e-91
BP	Tspan18	0.502885	4.59117e-196	9.10154e-192
BP	Ybx3	0.502229	2.93661e-65	5.82153e-61
BP	Atf1	0.50217	1.42147e-101	2.81793e-97
BP	Etaa1	0.501444	9.03673e-79	1.79144e-74
BP	Pno1	0.501226	1.91204e-94	3.79043e-90
BP	Trmt2a	0.499979	1.64002e-61	3.25117e-57
BP	Amd1	0.499858	2.60414e-94	5.16244e-90
BP	Nup153	0.499369	4.80013e-71	9.51577e-67
BP	Hmbs	0.498558	2.13716e-119	4.23671e-115
BP	Actn4	0.497231	1.80834e-173	3.58485e-169
BP	Mrps22	0.496791	8.65288e-107	1.71535e-102
BP	Hspe1	0.496775	0	0
BP	Slc25a5	0.496187	0	0
BP	Gabpb2	0.495879	3.4967e-68	6.93187e-64
BP	Bcar3	0.495856	5.02242e-215	9.95644e-211
BP	Mob3b	0.494494	1.16757e-86	2.31459e-82
BP	Baz1a	0.494449	2.44199e-162	4.84101e-158
BP	Tagln2	0.494098	1.31498e-224	2.60681e-220
BP	Nubp1	0.494036	4.20251e-123	8.33106e-119
BP	Get4	0.493907	2.95109e-121	5.85024e-117
BP	Gstcd	0.493843	1.86816e-67	3.70344e-63
BP	Cep57l1	0.493571	2.12445e-64	4.21152e-60
BP	Wdr46	0.493349	3.02492e-89	5.9966e-85
BP	Atad3a	0.493222	7.40624e-121	1.46821e-116
BP	Eif2s1	0.493078	7.18626e-220	1.42461e-215
BP	Msh2	0.492446	4.56518e-100	9.05001e-96
BP	Odf2	0.491907	6.54621e-77	1.29772e-72
BP	Rbp1	0.491667	0	0
BP	Ngfr	0.49099	2.6564e-115	5.26605e-111
BP	Nup188	0.490374	2.70718e-55	5.36671e-51
BP	Arf6	0.489998	1.07579e-96	2.13264e-92
BP	Znrd2	0.489223	1.37328e-182	2.72239e-178
BP	Snrpd1	0.489173	0	0
BP	Carnmt1	0.488913	2.64235e-137	5.23819e-133
BP	Aarsd1	0.488829	1.56348e-209	3.09945e-205
BP	Mlec	0.488804	1.0289e-140	2.03969e-136
BP	Exosc3	0.48822	1.88836e-123	3.74349e-119
BP	St5	0.4871	2.83546e-197	5.62102e-193
BP	Ppp1cc	0.486684	0	0
BP	Ccdc86	0.486255	1.0058e-100	1.99389e-96
BP	Rasa3	0.485751	7.85862e-130	1.55789e-125
BP	Ppp2r1b	0.485588	3.05353e-60	6.05332e-56
BP	Ppwd1	0.485353	1.27801e-72	2.53352e-68
BP	A630089N07Rik	0.484512	1.84734e-57	3.66216e-53
BP	Arl6ip6	0.484236	3.71124e-136	7.35716e-132
BP	Pgk1	0.484015	0	0
BP	Pdk3	0.483555	3.8718e-63	7.67545e-59
BP	Sgf29	0.483271	1.56476e-96	3.10199e-92
BP	Nutf2-ps1	0.483036	1.13415e-144	2.24834e-140
BP	Ptges3	0.48259	0	0
BP	Utp4	0.481837	7.25221e-86	1.43768e-81
BP	Kat2a	0.480617	1.54897e-71	3.07068e-67
BP	Acadl	0.479808	4.80811e-120	9.5316e-116
BP	Galk1	0.479738	1.41276e-161	2.80066e-157
BP	Usp37	0.479703	2.90331e-93	5.75552e-89
BP	Med4	0.479305	1.21893e-153	2.41642e-149
BP	Tpm4	0.47921	5.44933e-293	1.08027e-288
BP	Nle1	0.479199	6.01311e-62	1.19204e-57
BP	Tmem245	0.479107	4.513e-85	8.94656e-81
BP	Thoc3	0.478854	1.28604e-169	2.54944e-165
BP	Ipo11	0.47878	4.59076e-72	9.10072e-68
BP	Mrps18b	0.478305	4.21489e-88	8.35559e-84
BP	Srsf10	0.477764	2.48796e-281	4.93212e-277
BP	Bckdhb	0.477687	1.00973e-77	2.00169e-73
BP	Sept10	0.477521	6.40265e-117	1.26926e-112
BP	Sart3	0.47608	3.93327e-78	7.79732e-74
BP	Ctcf	0.475966	8.33674e-183	1.65268e-178
BP	Itgb3bp	0.475931	1.31878e-100	2.61435e-96
BP	Fancl	0.475799	2.62005e-70	5.19399e-66
BP	Mybbp1a	0.475243	2.89156e-143	5.73223e-139
BP	Tsen34	0.474964	2.72713e-270	5.40626e-266
BP	Dimt1	0.47421	3.26643e-66	6.47536e-62
BP	Banf1	0.473876	4.9158e-302	9.74509e-298
BP	Sf3a3	0.473483	4.76643e-196	9.44897e-192
BP	Gclc	0.473372	4.92875e-45	9.77075e-41
BP	Ctdsp1	0.472653	1.71274e-66	3.39533e-62
BP	Cep83	0.471869	2.5631e-89	5.08109e-85
BP	Ado	0.471291	1.95431e-109	3.87422e-105
BP	Rbmxl1	0.470816	0	0
BP	Nsd2	0.47011	9.17354e-146	1.81856e-141
BP	Gm12688	0.469908	1.63208e-140	3.23543e-136
BP	Pag1	0.469507	1.59606e-79	3.16402e-75
BP	2010204K13Rik	0.468891	1.93424e-108	3.83445e-104
BP	Sclt1	0.468714	1.50503e-79	2.98356e-75
BP	Eif5a	0.468686	0	0
BP	Uck2	0.468549	3.28368e-135	6.50957e-131
BP	Hes1	0.468279	4.56535e-175	9.05034e-171
BP	Psme3	0.468169	3.72396e-145	7.38237e-141
BP	Npm3	0.46805	1.37898e-225	2.73369e-221
BP	Nudt4	0.467892	1.91886e-197	3.80396e-193
BP	Ranbp3	0.467668	6.63703e-105	1.31572e-100
BP	Zmynd19	0.467347	2.4408e-69	4.83864e-65
BP	Prmt5	0.46689	1.13635e-112	2.25271e-108
BP	Cux1	0.466026	2.58797e-197	5.13038e-193
BP	Apex1	0.464644	1.53887e-265	3.05065e-261
BP	Cdk14	0.463827	3.98423e-128	7.89834e-124
BP	Rpgrip1	0.463686	1.78176e-67	3.53215e-63
BP	Elovl5	0.463506	1.63796e-71	3.2471e-67
BP	Srsf7	0.463041	0	0
BP	Mef2c	0.462915	0	0
BP	Myl12a	0.461721	9.01147e-273	1.78643e-268
BP	Tsen2	0.460778	6.24922e-63	1.23885e-58
BP	Exosc5	0.46064	3.23015e-125	6.40345e-121
BP	Ddx1	0.46054	6.231e-257	1.23523e-252
BP	Plekhb1	0.460442	1.72726e-96	3.42412e-92
BP	Inka1	0.459996	7.84901e-133	1.55599e-128
BP	Rnaseh2c	0.459896	0	0
BP	Rgcc	0.459415	1.1571e-171	2.29383e-167
BP	Nudcd1	0.459082	1.28207e-58	2.54158e-54
BP	Mrpl28	0.458964	1.61543e-262	3.20242e-258
BP	Pus1	0.457537	1.2675e-51	2.51269e-47
BP	AA465934	0.45751	1.67189e-44	3.31436e-40
BP	Eno1	0.457344	1.10418e-281	2.18893e-277
BP	Nans	0.45688	4.31912e-119	8.56223e-115
BP	Insc	0.456359	6.71552e-132	1.33129e-127
BP	Lrrc59	0.456286	1.63496e-161	3.24115e-157
BP	Garem1	0.45554	1.21682e-79	2.41222e-75
BP	Ctnnal1	0.455352	3.39533e-102	6.73091e-98
BP	Eefsec	0.455252	4.35664e-89	8.63659e-85
BP	Eif3b	0.455079	1.6363e-182	3.24381e-178
BP	Asxl1	0.454964	9.59469e-97	1.90205e-92
BP	Gfer	0.454753	1.47828e-137	2.93054e-133
BP	Blvra	0.454686	1.92017e-77	3.80655e-73
BP	Trp53	0.454461	5.92505e-228	1.17458e-223
BP	Stip1	0.454355	2.06824e-222	4.10008e-218
BP	Sms	0.45368	1.71583e-208	3.40145e-204
BP	Ivns1abp	0.453223	5.14951e-164	1.02084e-159
BP	Snhg5	0.452734	2.21864e-119	4.39823e-115
BP	Osbpl1a	0.452431	4.17262e-106	8.27181e-102
BP	Epb41l2	0.452121	1.71287e-73	3.3956e-69
BP	Hmgb1	0.451933	0	0
BP	Sash1	0.450767	3.01175e-194	5.9705e-190
BP	Slc35b2	0.450505	2.38844e-113	4.73485e-109
BP	Kctd1	0.4501	1.24277e-136	2.46367e-132
BP	Eif4e	0.449922	4.43712e-237	8.79615e-233
BP	Dis3	0.44959	6.76984e-60	1.34205e-55
BP	Aen	0.448623	4.77331e-82	9.46262e-78
BP	Trip6	0.448621	1.93894e-115	3.84376e-111
BP	Hnrnpd	0.448344	9.80954e-253	1.94464e-248
BP	Srsf3	0.448264	0	0
BP	2310033P09Rik	0.447607	9.05491e-119	1.79504e-114
BP	Gpr180	0.447339	2.33554e-54	4.62997e-50
BP	Ddx19a	0.447324	2.15994e-77	4.28187e-73
BP	Xpo1	0.446942	3.54979e-147	7.0371e-143
BP	Phf5a	0.44637	0	0
BP	Ndufaf2	0.446056	3.64266e-191	7.2212e-187
BP	Srbd1	0.44509	7.83541e-52	1.55329e-47
BP	Bola3	0.444331	9.33783e-165	1.85113e-160
BP	Cenpx	0.443825	4.48621e-184	8.89347e-180
BP	B3glct	0.443744	1.82504e-48	3.61796e-44
BP	C1qbp	0.44369	7.84213e-271	1.55462e-266
BP	Utp3	0.443601	1.27016e-154	2.51797e-150
BP	Snrpb	0.442761	0	0
BP	Slc20a2	0.442755	1.08339e-64	2.14772e-60
BP	Lrwd1	0.442571	1.26847e-67	2.51462e-63
BP	Emg1	0.441781	2.37458e-255	4.70736e-251
BP	Gm47283	0.440925	1.05042e-113	2.08236e-109
BP	Isy1	0.44088	1.68935e-115	3.34898e-111
BP	Mrto4	0.440602	1.55637e-176	3.08536e-172
BP	Hspa8	0.440536	0	0
BP	Nsun2	0.440521	2.11492e-121	4.19261e-117
BP	Nell2	0.440198	2.43318e-261	4.82353e-257
BP	Pelp1	0.439794	2.83947e-65	5.62897e-61
BP	Lap3	0.439567	1.36982e-135	2.71553e-131
BP	Pde3b	0.439118	4.03781e-65	8.00455e-61
BP	Arhgap10	0.439009	2.57154e-81	5.09782e-77
BP	Ctsb	0.438997	4.91757e-177	9.7486e-173
BP	Iws1	0.438742	2.08849e-117	4.14022e-113
BP	Lonp1	0.438676	9.95624e-80	1.97373e-75
BP	E130114P18Rik	0.437033	1.51064e-137	2.99468e-133
BP	Sdf2l1	0.436547	2.1257e-125	4.21399e-121
BP	Adgrg6	0.436334	2.93213e-105	5.81266e-101
BP	Ppp1r8	0.435681	3.64848e-92	7.23274e-88
BP	Actl6a	0.435099	5.22713e-204	1.03623e-199
BP	Rad1	0.434767	1.01124e-47	2.00468e-43
BP	Gria4	0.43289	3.46232e-122	6.8637e-118
BP	St3gal4	0.432474	1.79839e-95	3.56512e-91
BP	Qk	0.432469	6.55976e-256	1.30041e-251
BP	Dus1l	0.431886	9.40499e-77	1.86444e-72
BP	Cenpc1	0.431645	2.44496e-77	4.84689e-73
BP	Kmt5a	0.430985	4.8804e-77	9.67491e-73
BP	Lmo1	0.430262	2.86682e-105	5.68319e-101
BP	Pdpn	0.429319	2.31497e-120	4.5892e-116
BP	Tra2b	0.429318	2.38875e-299	4.73547e-295
BP	Gtf2f2	0.428768	2.89126e-98	5.73164e-94
BP	Gps1	0.428469	7.75903e-159	1.53815e-154
BP	Rbm15	0.426756	7.66808e-47	1.52012e-42
BP	Sumo3	0.426691	2.65514e-214	5.26354e-210
BP	Grik2	0.425901	5.19721e-264	1.03029e-259
BP	Wdr5	0.425286	1.59432e-76	3.16058e-72
BP	Hnrnpdl	0.42516	1.13299e-280	2.24605e-276
BP	Fxyd6	0.424793	3.60224e-230	7.14109e-226
BP	Lin52	0.424782	4.11469e-43	8.15696e-39
BP	Orc2	0.42457	3.77394e-96	7.48145e-92
BP	Galnt7	0.424283	2.00751e-46	3.97969e-42
BP	Hsp90aa1	0.424206	0	0
BP	Oard1	0.423574	3.35431e-125	6.64959e-121
BP	Fads2	0.423259	4.66725e-121	9.25235e-117
BP	Cachd1	0.422535	1.89204e-60	3.75078e-56
BP	Tada2a	0.422332	3.87546e-54	7.68271e-50
BP	Tgif1	0.422176	6.31919e-73	1.25272e-68
BP	Ctu2	0.42202	4.26364e-54	8.45223e-50
BP	Smc3	0.421817	3.06462e-211	6.07531e-207
BP	Rpn2	0.421801	6.18142e-178	1.2254e-173
BP	Poc1a	0.42171	6.99532e-125	1.38675e-120
BP	Trp53i13	0.421579	1.49822e-41	2.97006e-37
BP	Meaf6	0.42146	1.03934e-120	2.06038e-116
BP	Fkbp4	0.421112	1.30612e-276	2.58926e-272
BP	Ppp5c	0.420632	1.1906e-82	2.36024e-78
BP	Ak6	0.419486	7.3382e-130	1.45473e-125
BP	Ppp4c	0.418665	7.22165e-203	1.43162e-198
BP	Txnl1	0.41857	4.41316e-189	8.74865e-185
BP	Slitrk6	0.418191	4.77136e-181	9.45874e-177
BP	Erbb3	0.418016	4.43595e-140	8.79382e-136
BP	Utrn	0.417778	2.4419e-168	4.84082e-164
BP	Pank2	0.417701	1.19501e-93	2.369e-89
BP	Pip5k1b	0.416727	5.75293e-47	1.14046e-42
BP	Ppfibp2	0.415434	9.15284e-56	1.81446e-51
BP	Rnps1	0.415298	7.84782e-227	1.55575e-222
BP	Tiam1	0.414984	1.72086e-101	3.41144e-97
BP	Nop10	0.413518	0	0
BP	Sntb1	0.41345	3.45453e-287	6.84825e-283
BP	Pttg1	0.41332	9.26037e-119	1.83578e-114
BP	Gpaa1	0.413259	1.22273e-67	2.42393e-63
BP	Wwox	0.412953	3.4352e-105	6.80994e-101
BP	Suclg2	0.412609	1.95446e-135	3.87452e-131
BP	Dcp2	0.412198	7.8051e-64	1.54728e-59
BP	Mrpl42	0.411965	1.96272e-243	3.89089e-239
BP	Ak2	0.411741	3.22658e-155	6.39638e-151
BP	Sox2ot	0.411661	0	0
BP	Ifrd1	0.411546	1.16353e-81	2.30659e-77
BP	Frmd8	0.410998	1.57081e-58	3.11397e-54
BP	Frmd4a	0.410692	5.91684e-195	1.17295e-190
BP	Prtg	0.410574	1.3044e-72	2.58584e-68
BP	Poglut2	0.410519	9.21682e-56	1.82714e-51
BP	Nup50	0.409923	6.33462e-68	1.25577e-63
BP	Cdk6	0.409524	3.1856e-94	6.31514e-90
BP	Gpatch4	0.408424	8.77315e-86	1.73919e-81
BP	1500009L16Rik	0.408215	1.83688e-77	3.64144e-73
BP	Peg12	0.407466	1.16941e-66	2.31824e-62
BP	Atm	0.407412	3.23353e-37	6.41016e-33
BP	Ppp1r7	0.407336	5.64152e-87	1.11837e-82
BP	Parp2	0.407335	8.38193e-94	1.66163e-89
BP	Timm23	0.406496	1.48897e-231	2.95173e-227
BP	Cnpy3	0.406253	6.36835e-55	1.26246e-50
BP	Lsm6	0.406201	2.66563e-284	5.28434e-280
BP	Gcsh	0.4062	4.28754e-129	8.49962e-125
BP	E130307A14Rik	0.405744	7.76113e-74	1.53857e-69
BP	Gm45680	0.404879	1.78921e-52	3.54694e-48
BP	Wdcp	0.404709	3.36588e-41	6.67253e-37
BP	Tcf3	0.404068	8.23865e-190	1.63323e-185
BP	Set	0.403792	0	0
BP	Cntrl	0.403747	1.07342e-62	2.12796e-58
BP	Arhgap28	0.403366	6.20928e-171	1.23093e-166
BP	Pard6g	0.403343	9.14403e-97	1.81271e-92
BP	Med9	0.402782	7.7672e-109	1.53977e-104
BP	Dgcr8	0.40257	3.58978e-64	7.11639e-60
BP	Npm1	0.402295	0	0
BP	Gspt1	0.402279	7.03083e-190	1.39379e-185
BP	Naa16	0.402203	2.17318e-66	4.30811e-62
BP	Prpf3	0.40196	7.38544e-55	1.46409e-50
BP	Dpy30	0.401697	2.30952e-196	4.57839e-192
BP	Rbm14	0.401559	2.6874e-81	5.32749e-77
BP	Hspa9	0.401534	9.61291e-184	1.90566e-179
BP	Etf1	0.401468	1.30179e-144	2.58066e-140
BP	Psip1	0.401199	0	0
BP	Nacc1	0.400729	1.91812e-44	3.80248e-40
BP	Parp1	0.40062	5.11682e-185	1.01436e-180
BP	Zyx	0.400056	3.05026e-92	6.04683e-88
BP	Abcf2	0.399081	1.62332e-99	3.21808e-95
BP	Bop1	0.398681	3.24732e-73	6.43749e-69
BP	Stub1	0.398663	2.68311e-197	5.319e-193
BP	Ubl4a	0.398418	7.5614e-86	1.49897e-81
BP	Arhgap42	0.398236	3.12754e-154	6.20004e-150
BP	Srsf4	0.398203	6.91743e-136	1.37131e-131
BP	Rnf227	0.397919	1.01693e-28	2.01597e-24
BP	Haus7	0.397579	4.64361e-81	9.2055e-77
BP	Ipo7	0.397501	1.49171e-77	2.95716e-73
BP	Hmgxb4	0.397466	4.63982e-73	9.19799e-69
BP	Trmt10a	0.39739	3.52537e-66	6.98868e-62
BP	Cdc34	0.396815	6.65261e-109	1.31881e-104
BP	Exosc1	0.39657	3.37478e-97	6.69017e-93
BP	Ino80e	0.396282	2.16582e-90	4.29352e-86
BP	Cdv3	0.396172	6.02502e-170	1.1944e-165
BP	Xpo4	0.396141	1.88427e-87	3.73538e-83
BP	Ust	0.395939	9.63845e-63	1.91073e-58
BP	Pin1	0.39578	9.4508e-187	1.87353e-182
BP	Inava	0.39516	2.44359e-103	4.84418e-99
BP	Tfam	0.394958	1.58378e-97	3.13968e-93
BP	Ets1	0.394094	1.15287e-112	2.28544e-108
BP	H2afv	0.39382	3.46751e-239	6.87398e-235
BP	Spata5	0.393556	4.6456e-62	9.20944e-58
BP	Psmg2	0.393499	6.51004e-119	1.29055e-114
BP	Mycn	0.393054	2.83404e-88	5.61819e-84
BP	Ahctf1	0.392614	8.22903e-60	1.63132e-55
BP	Prdx1	0.392377	0	0
BP	E2f5	0.392209	1.82217e-63	3.61228e-59
BP	Golt1b	0.392027	3.62918e-64	7.19449e-60
BP	Cherp	0.391214	1.88742e-55	3.74162e-51
BP	Clcc1	0.391021	5.80908e-59	1.15159e-54
BP	Tcerg1	0.389552	2.82375e-143	5.5978e-139
BP	Pkn2	0.389362	8.96683e-119	1.77758e-114
BP	Ss18	0.389016	3.85979e-112	7.65165e-108
BP	Asf1a	0.388316	3.15635e-127	6.25714e-123
BP	Gtpbp1	0.388186	3.88654e-39	7.70468e-35
BP	Scaf11	0.387942	8.7566e-159	1.73591e-154
BP	Olfml3	0.387899	4.89849e-129	9.71077e-125
BP	Wdr43	0.387869	4.76389e-124	9.44394e-120
BP	Hmgn5	0.387779	1.1314e-88	2.24288e-84
BP	Ssr1	0.387548	9.12658e-129	1.80925e-124
BP	Ebna1bp2	0.385199	1.85958e-133	3.68643e-129
BP	Men1	0.384949	2.932e-41	5.8124e-37
BP	Pus7	0.384942	3.37634e-39	6.69325e-35
BP	Mrps27	0.384917	6.38692e-48	1.26614e-43
BP	Serbp1	0.38462	0	0
BP	Dtnbp1	0.384523	3.63341e-73	7.20287e-69
BP	Cdc123	0.38443	2.88977e-152	5.72868e-148
BP	Stag2	0.384153	1.61868e-93	3.20886e-89
BP	Tbl3	0.384095	8.7097e-81	1.72661e-76
BP	Ddx18	0.383791	2.45119e-133	4.85923e-129
BP	Shmt2	0.382929	8.84875e-85	1.75418e-80
BP	Ahsa1	0.382786	4.42817e-135	8.77839e-131
BP	2610020C07Rik	0.381771	1.15277e-52	2.28525e-48
BP	Ednrb	0.381614	6.69489e-305	1.3272e-300
BP	Hmgn2	0.381334	3.45096e-298	6.84118e-294
BP	Notch2	0.381004	3.71159e-116	7.35786e-112
BP	Bud23	0.380821	4.33199e-107	8.58775e-103
BP	Magoh	0.380785	1.01067e-176	2.00355e-172
BP	Rras2	0.380552	5.18964e-40	1.02879e-35
BP	Smyd2	0.38044	5.60933e-78	1.11199e-73
BP	Acsl3	0.380305	5.54917e-51	1.10007e-46
BP	Pitrm1	0.380116	7.63604e-74	1.51377e-69
BP	B3galt1	0.380006	4.86829e-96	9.6509e-92
BP	Otud4	0.379876	2.96443e-44	5.87668e-40
BP	Zcchc3	0.37961	2.44302e-94	4.84304e-90
BP	Pfn1	0.37937	0	0
BP	Etfa	0.379113	2.43652e-147	4.83015e-143
BP	Slc35a4	0.378887	1.90833e-78	3.78307e-74
BP	Celf2	0.378037	1.24695e-267	2.47195e-263
BP	Stoml2	0.377512	3.95702e-153	7.84439e-149
BP	Greb1	0.377424	3.66625e-43	7.26797e-39
BP	Hunk	0.377282	4.71781e-59	9.35259e-55
BP	Kti12	0.377058	1.53186e-52	3.03676e-48
BP	Snrnp25	0.376786	4.0397e-107	8.00831e-103
BP	Dnajc2	0.376262	1.46872e-118	2.91159e-114
BP	Ddah1	0.376063	5.89218e-129	1.16807e-124
BP	Nfyb	0.375377	3.39749e-77	6.73519e-73
BP	S1pr2	0.375271	7.0616e-77	1.39989e-72
BP	Mphosph10	0.375151	2.93021e-97	5.80885e-93
BP	Stard13	0.375053	1.14571e-169	2.27125e-165
BP	Coq6	0.375037	1.97435e-38	3.91395e-34
BP	Sparc	0.374606	0	0
BP	Sod1	0.373388	3.56742e-110	7.07206e-106
BP	Seh1l	0.373254	1.29074e-80	2.55877e-76
BP	Cpsf2	0.372891	3.49467e-78	6.92784e-74
BP	Aars	0.37289	5.03237e-54	9.97617e-50
BP	Mrpl40	0.371793	1.81029e-110	3.58873e-106
BP	Thyn1	0.371552	1.36557e-121	2.7071e-117
BP	Pard3b	0.371516	1.67873e-154	3.32791e-150
BP	Bag3	0.371283	1.54317e-52	3.05918e-48
BP	Cdc14a	0.370748	1.18248e-90	2.34416e-86
BP	Senp1	0.370711	7.15694e-53	1.41879e-48
BP	Gmds	0.370203	3.82493e-53	7.58253e-49
BP	Cd3eap	0.368988	1.77632e-55	3.52138e-51
BP	Gpn1	0.368706	2.20938e-63	4.37988e-59
BP	Rprd1b	0.368588	7.05149e-44	1.39789e-39
BP	Ppie	0.368298	3.3082e-101	6.55818e-97
BP	Mb21d2	0.368106	4.3998e-60	8.72217e-56
BP	Gapdh	0.368059	0	0
BP	Ptrh2	0.368033	1.23955e-82	2.45729e-78
BP	D030056L22Rik	0.36774	5.00685e-72	9.92558e-68
BP	Pole4	0.367233	1.38509e-105	2.7458e-101
BP	Heg1	0.367178	3.36329e-99	6.66739e-95
BP	Lpcat1	0.366863	3.81532e-39	7.5635e-35
BP	Ybx1	0.366186	0	0
BP	Zfyve21	0.365887	1.06641e-46	2.11405e-42
BP	Ccdc77	0.364968	7.00134e-42	1.38795e-37
BP	Cbfb	0.364828	3.35651e-121	6.65395e-117
BP	Ppfibp1	0.364722	1.92313e-57	3.81241e-53
BP	Fgfr1	0.364644	7.94315e-72	1.57465e-67
BP	Dcps	0.364513	5.33298e-128	1.05721e-123
BP	Cotl1	0.364297	1.67955e-142	3.32954e-138
BP	Col5a2	0.364005	3.18762e-164	6.31914e-160
BP	Stt3a	0.363589	3.62936e-78	7.19484e-74
BP	Tafa5	0.363517	1.26988e-92	2.51742e-88
BP	Zfp36l2	0.363311	1.10662e-92	2.19376e-88
BP	Mast2	0.363237	2.0593e-85	4.08235e-81
BP	Hnrnpa3	0.362856	0	0
BP	Trap1	0.362101	8.5561e-71	1.69616e-66
BP	Wbp11	0.36207	5.84647e-128	1.159e-123
BP	Kdelr2	0.361954	1.64466e-132	3.26037e-128
BP	Spata24	0.361604	2.87442e-46	5.69825e-42
BP	Cdc16	0.361584	6.4885e-103	1.28628e-98
BP	Dock1	0.361575	3.25482e-149	6.45236e-145
BP	Brd8	0.361317	7.84139e-69	1.55448e-64
BP	Coa7	0.361271	9.29749e-47	1.84313e-42
BP	Fkbp3	0.359564	0	0
BP	Ppp2r5d	0.359317	5.29277e-52	1.04924e-47
BP	U2af2	0.359259	5.28702e-143	1.0481e-138
BP	Cox10	0.35868	2.35376e-42	4.6661e-38
BP	Ppia	0.357799	0	0
BP	Atpaf2	0.357416	1.17018e-35	2.31977e-31
BP	Pdzd8	0.357344	2.27552e-31	4.511e-27
BP	Arpp19	0.357325	1.00851e-198	1.99927e-194
BP	Idh2	0.35731	1.06032e-203	2.10199e-199
BP	1700021F05Rik	0.356914	1.03016e-81	2.04219e-77
BP	Hnrnpu	0.356155	2.24569e-305	4.45185e-301
BP	Ubqln4	0.356149	5.40506e-41	1.0715e-36
BP	Psmc4	0.356034	1.73259e-178	3.43469e-174
BP	Ccdc25	0.355741	9.80007e-74	1.94276e-69
BP	0610010K14Rik	0.355511	3.55561e-122	7.04864e-118
BP	Tmem47	0.355446	5.06178e-47	1.00345e-42
BP	Ndufv1	0.355265	4.66862e-145	9.25507e-141
BP	Phlpp1	0.355103	6.63531e-69	1.31538e-64
BP	Ints11	0.354568	1.50551e-82	2.98453e-78
BP	Sec23b	0.354553	1.4663e-43	2.90679e-39
BP	Lman2	0.354115	9.48248e-92	1.87981e-87
BP	Phb2	0.353714	3.39888e-220	6.73794e-216
BP	Mid1	0.352024	1.84473e-81	3.657e-77
BP	Ppid	0.352022	3.23969e-104	6.42237e-100
BP	Yars2	0.35158	4.16771e-36	8.26207e-32
BP	Ruvbl1	0.351543	4.00978e-130	7.94899e-126
BP	St6galnac3	0.351222	5.78827e-85	1.14747e-80
BP	Tdrkh	0.351149	2.01244e-63	3.98945e-59
BP	Cycs	0.350991	9.87574e-201	1.95777e-196
BP	Nr2f1	0.350575	1.90211e-60	3.77075e-56
BP	Nsmce2	0.350197	3.04947e-136	6.04527e-132
BP	Syngr2	0.349014	6.04626e-61	1.19861e-56
BP	Tm9sf1	0.348822	5.25583e-39	1.04192e-34
BP	Pls3	0.347784	4.87054e-80	9.65536e-76
BP	Mrpl13	0.347739	2.33841e-143	4.63567e-139
BP	Acvr1	0.347633	1.47566e-47	2.92536e-43
BP	Cdkn2aipnl	0.346949	8.79076e-58	1.74268e-53
BP	Cmss1	0.346798	1.88143e-91	3.72975e-87
BP	Wls	0.346415	1.04248e-103	2.06662e-99
BP	Tufm	0.345841	7.04969e-81	1.39753e-76
BP	Rbbp4	0.345251	1.15007e-156	2.2799e-152
BP	9430038I01Rik	0.345063	1.08764e-40	2.15615e-36
BP	Ergic1	0.344853	3.33781e-91	6.61687e-87
BP	Rpl7l1	0.3448	1.88112e-130	3.72914e-126
BP	Zfp36l1	0.344779	2.62105e-167	5.19598e-163
BP	Gabpb1	0.344752	4.69856e-47	9.31443e-43
BP	Gars	0.344178	4.71468e-103	9.34638e-99
BP	Pkm	0.34414	6.47682e-279	1.28396e-274
BP	Srsf6	0.343987	2.21905e-212	4.39905e-208
BP	Fus	0.343805	3.44949e-229	6.83827e-225
BP	Npat	0.343464	2.28584e-24	4.53145e-20
BP	Rpain	0.342654	4.39002e-51	8.70278e-47
BP	Lats2	0.342456	1.88111e-54	3.72911e-50
BP	Tram1	0.34207	1.78191e-113	3.53246e-109
BP	Kat14	0.341929	5.97013e-44	1.18352e-39
BP	Chchd6	0.341743	2.83761e-73	5.62528e-69
BP	Ppig	0.341522	2.19776e-158	4.35685e-154
BP	Hadh	0.341267	7.25799e-123	1.43882e-118
BP	9130401M01Rik	0.34075	2.48052e-54	4.91737e-50
BP	Lrrc20	0.339635	1.00495e-32	1.99221e-28
BP	Pgd	0.339593	2.06385e-75	4.09137e-71
BP	Cab39l	0.339573	1.79276e-62	3.55397e-58
BP	Pes1	0.33945	2.15841e-67	4.27883e-63
BP	Tcf7l1	0.339319	3.53059e-84	6.99905e-80
BP	Bola1	0.339048	2.80977e-97	5.57009e-93
BP	Il1rap	0.338931	1.93139e-65	3.82879e-61
BP	Dnajb1	0.338534	7.3339e-64	1.45387e-59
BP	Daxx	0.337946	1.46164e-35	2.89755e-31
BP	Lage3	0.337588	1.94768e-112	3.86108e-108
BP	Pds5a	0.337492	2.55431e-77	5.06367e-73
BP	Stard7	0.337344	7.30829e-63	1.4488e-58
BP	Rps6ka5	0.336992	3.63114e-33	7.19838e-29
BP	Znhit3	0.336238	9.17672e-64	1.81919e-59
BP	Tma16	0.33597	1.85952e-53	3.6863e-49
BP	Polr3e	0.335769	2.13004e-50	4.2226e-46
BP	Dcaf1	0.335514	3.35936e-53	6.65959e-49
BP	Rarb	0.335188	2.29431e-118	4.54824e-114
BP	Pgam1	0.334435	6.87453e-214	1.36281e-209
BP	Fbln2	0.334199	1.83097e-56	3.62971e-52
BP	Elof1	0.33404	7.46632e-126	1.48012e-121
BP	Slc9a3r1	0.333967	2.68569e-61	5.32411e-57
BP	Isg20l2	0.332617	4.25527e-48	8.43564e-44
BP	Stn1	0.332001	3.31153e-38	6.56478e-34
BP	Sin3a	0.331862	4.83221e-37	9.57938e-33
BP	Pabpc1	0.331497	0	0
BP	Immt	0.331427	2.92431e-118	5.79716e-114
BP	Sf3b5	0.331322	1.89126e-182	3.74923e-178
BP	Map2k3	0.33096	8.16125e-53	1.61789e-48
BP	Nid1	0.330943	5.87601e-72	1.16486e-67
BP	Syne2	0.330812	3.55504e-60	7.04751e-56
BP	Mrpl14	0.330766	1.86239e-122	3.69201e-118
BP	Emd	0.330673	3.92029e-108	7.77157e-104
BP	Tanc1	0.330538	4.5762e-74	9.07186e-70
BP	Polr1a	0.330495	1.1644e-29	2.3083e-25
BP	Cstf2	0.330456	3.41192e-30	6.76379e-26
BP	Ppic	0.330406	6.44922e-156	1.27849e-151
BP	Nelfa	0.330134	2.02411e-58	4.0126e-54
BP	Tsfm	0.330089	1.21166e-68	2.40199e-64
BP	Bin1	0.329948	1.55299e-65	3.07864e-61
BP	Nrip1	0.329142	4.42476e-76	8.77164e-72
BP	Hdgfl2	0.329052	2.8986e-98	5.74619e-94
BP	Anapc11	0.328653	4.70589e-136	9.32896e-132
BP	Cnot10	0.328442	6.27538e-62	1.24403e-57
BP	Creb5	0.328335	6.52195e-68	1.29291e-63
BP	Nip7	0.327879	2.4357e-81	4.82853e-77
BP	Creld2	0.327068	1.98184e-52	3.92879e-48
BP	Rin2	0.32695	1.82286e-65	3.61364e-61
BP	Zfp692	0.326872	1.34018e-31	2.65677e-27
BP	Itgav	0.326559	2.18524e-80	4.33201e-76
BP	Rnaseh1	0.325827	9.28175e-36	1.84001e-31
BP	Igfbp3	0.325804	3.61217e-64	7.16077e-60
BP	Prkd3	0.32554	1.83733e-53	3.64232e-49
BP	Grk6	0.325207	1.37943e-42	2.73458e-38
BP	Sp1	0.325055	1.37056e-28	2.717e-24
BP	Hmgn1	0.324523	0	0
BP	Rdx	0.323985	7.27414e-154	1.44203e-149
BP	Pop4	0.323934	3.6589e-85	7.2534e-81
BP	Fbxo7	0.323839	3.8446e-63	7.62153e-59
BP	Fam162a	0.323638	7.55848e-129	1.49839e-124
BP	Lamc1	0.323362	1.2303e-49	2.43895e-45
BP	Bccip	0.323213	1.48843e-94	2.95066e-90
BP	Gpn3	0.323066	4.65959e-37	9.23718e-33
BP	Ugdh	0.322492	2.78212e-71	5.51527e-67
BP	1810037I17Rik	0.322479	1.19516e-85	2.36928e-81
BP	Efemp2	0.322325	2.3725e-67	4.70324e-63
BP	Sf1	0.321414	3.55858e-106	7.05453e-102
BP	Cnih4	0.321359	1.90502e-111	3.77651e-107
BP	Nme2	0.321161	0	0
BP	Psmg1	0.320519	2.48927e-70	4.93473e-66
BP	Vps16	0.32025	2.30347e-29	4.56639e-25
BP	Snapc2	0.320038	1.1429e-41	2.26568e-37
BP	Nab1	0.319756	3.89631e-44	7.72404e-40
BP	Limd2	0.319295	1.64148e-118	3.25407e-114
BP	Rbm38	0.318958	2.06635e-56	4.09632e-52
BP	Adprhl2	0.318364	8.23888e-51	1.63328e-46
BP	Hs2st1	0.317273	2.46423e-81	4.88509e-77
BP	Stag1	0.316432	2.71822e-94	5.38859e-90
BP	D10Wsu102e	0.316043	5.97746e-45	1.18497e-40
BP	Puf60	0.31572	9.36215e-140	1.85595e-135
BP	Itga6	0.315502	9.11897e-83	1.80774e-78
BP	Grip1	0.315137	1.42172e-84	2.81843e-80
BP	Wdr74	0.315129	2.7149e-59	5.38201e-55
BP	Ptprm	0.314898	1.09449e-179	2.16972e-175
BP	Smc5	0.314827	7.06916e-64	1.40139e-59
BP	Atr	0.314696	8.90179e-27	1.76469e-22
BP	Cdkal1	0.314301	3.64342e-63	7.22272e-59
BP	Vkorc1l1	0.314041	5.7724e-41	1.14432e-36
BP	H1fx	0.314018	9.01074e-64	1.78629e-59
BP	Wdr12	0.313854	7.12143e-61	1.41175e-56
BP	Rhoj	0.313174	3.80826e-67	7.5495e-63
BP	Cmtm7	0.31267	5.37273e-88	1.06509e-83
BP	Fkbp9	0.312446	1.4886e-52	2.951e-48
BP	Tubb5	0.311591	0	0
BP	Tead2	0.311437	9.74945e-186	1.93273e-181
BP	Csk	0.311071	2.29065e-82	4.54099e-78
BP	Erg28	0.311027	8.31669e-95	1.6487e-90
BP	Trappc13	0.310974	1.64924e-51	3.26944e-47
BP	Mrps7	0.310855	4.35102e-93	8.62547e-89
BP	Akr1b3	0.310806	1.32058e-123	2.61792e-119
BP	Col18a1	0.310802	1.19268e-102	2.36436e-98
BP	Fam181b	0.310528	1.26109e-68	2.49999e-64
BP	Hnrnpul1	0.310403	3.92442e-77	7.77977e-73
BP	Snx25	0.310097	2.5881e-23	5.13066e-19
BP	Plrg1	0.309977	4.21983e-45	8.3654e-41
BP	Eif3d	0.309913	3.1245e-120	6.194e-116
BP	Pelo	0.309519	1.6602e-38	3.29118e-34
BP	Spry2	0.30919	1.83425e-42	3.63622e-38
BP	Eif3j2	0.308665	1.57197e-41	3.11627e-37
BP	Cep290	0.30859	3.72519e-29	7.38482e-25
BP	Myh9	0.308547	2.80008e-55	5.55088e-51
BP	Srprb	0.308532	4.21875e-68	8.36326e-64
BP	Limch1	0.308215	6.98838e-68	1.38538e-63
BP	Taf1	0.308043	6.87572e-33	1.36304e-28
BP	Gfra1	0.307784	4.8079e-155	9.53118e-151
BP	Prkg1	0.307189	2.9221e-254	5.79278e-250
BP	Gle1	0.306905	6.28497e-57	1.24593e-52
BP	Gnl1	0.306609	2.24682e-40	4.4541e-36
BP	Lsm14a	0.306285	8.77728e-95	1.74001e-90
BP	Ncbp1	0.306235	9.33507e-52	1.85058e-47
BP	Nudt1	0.30616	5.86867e-44	1.16341e-39
BP	Dhrs7b	0.306151	2.64037e-27	5.23426e-23
BP	Zc3h18	0.305217	2.19176e-51	4.34495e-47
BP	Qdpr	0.305117	1.48775e-65	2.94932e-61
BP	Timm10b	0.304641	2.50276e-115	4.96147e-111
BP	Szrd1	0.304241	2.61383e-58	5.18166e-54
BP	Tsr2	0.303691	6.9308e-36	1.37396e-31
BP	Sart1	0.303015	4.15438e-67	8.23564e-63
BP	Znrf3	0.302687	5.73743e-52	1.13739e-47
BP	Sephs2	0.301765	1.64685e-33	3.26472e-29
BP	Ankrd26	0.30161	6.72466e-37	1.3331e-32
BP	Ctbp2	0.301307	4.06957e-67	8.06752e-63
BP	Oxct1	0.301251	5.74714e-97	1.13931e-92
BP	Spred1	0.300412	3.85385e-62	7.63988e-58
BP	Mrps25	0.300411	3.4531e-92	6.84542e-88
BP	Wipf1	0.300347	8.50751e-39	1.68653e-34
BP	Atpaf1	0.30026	5.67183e-36	1.12438e-31
BP	Gm10131	0.300181	1.09565e-25	2.17202e-21
BP	Ccnk	0.299811	2.48507e-37	4.92639e-33
BP	Shc4	0.299594	3.40658e-65	6.75321e-61
BP	Adgra3	0.299573	9.28182e-88	1.84003e-83
BP	Rbm8a	0.299306	5.40125e-162	1.07074e-157
BP	Rexo2	0.298835	4.18348e-81	8.29333e-77
BP	Igf2bp2	0.298576	1.98928e-99	3.94355e-95
BP	Mettl9	0.298496	3.35766e-142	6.65623e-138
BP	Idh3a	0.298283	2.8027e-56	5.55607e-52
BP	Usp10	0.298275	1.53267e-68	3.03836e-64
BP	Fntb	0.298255	1.2171e-44	2.41279e-40
BP	Rps27l	0.297858	4.06039e-285	8.04931e-281
BP	Srrm1	0.297824	9.19036e-124	1.8219e-119
BP	Mettl2	0.297658	5.75481e-42	1.14083e-37
BP	Supt3	0.297444	4.62202e-47	9.16269e-43
BP	Rsl1d1	0.297166	9.71976e-113	1.92685e-108
BP	Rplp1	0.297112	0	0
BP	Airn	0.296986	1.11274e-163	2.20589e-159
BP	Arhgef40	0.29677	1.34198e-50	2.66034e-46
BP	Sf3a1	0.29671	1.9125e-63	3.79133e-59
BP	Rps2	0.296559	0	0
BP	Txn1	0.296477	8.88593e-261	1.76155e-256
BP	Hnrnpab	0.296432	3.79146e-216	7.51619e-212
BP	Ptcd3	0.296189	1.52374e-51	3.02066e-47
BP	Rangrf	0.296142	2.71305e-51	5.37834e-47
BP	Chsy1	0.295927	2.57384e-33	5.10237e-29
BP	Cops3	0.295747	1.22388e-83	2.42622e-79
BP	Tardbp	0.295688	4.39059e-100	8.70392e-96
BP	Nup93	0.295402	6.13784e-58	1.21677e-53
BP	Nufip1	0.295015	1.22111e-37	2.42073e-33
BP	Adss	0.294877	1.42604e-80	2.82698e-76
BP	Cdh6	0.294683	8.99405e-180	1.78298e-175
BP	Abhd17c	0.294569	1.13735e-30	2.25469e-26
BP	Eif1ad	0.294422	2.28873e-79	4.53717e-75
BP	Sypl	0.294373	5.17376e-65	1.02565e-60
BP	Gsdme	0.294105	3.90731e-47	7.74584e-43
BP	Rpl12	0.293598	0	0
BP	Rnf126	0.293541	2.31779e-62	4.59479e-58
BP	Mycbp	0.293477	3.13381e-48	6.21246e-44
BP	Taf12	0.293464	1.28408e-65	2.54555e-61
BP	Cenpv	0.293318	8.51048e-78	1.68712e-73
BP	Sh3d19	0.293301	4.54572e-50	9.01144e-46
BP	Nfia	0.293292	1.40187e-116	2.77907e-112
BP	Api5	0.293268	2.09867e-68	4.16039e-64
BP	Dnajc11	0.293144	3.6394e-53	7.21474e-49
BP	Imp4	0.292876	2.41161e-61	4.78078e-57
BP	Ankrd49	0.292672	1.56783e-25	3.10807e-21
BP	Rbm10	0.292598	4.41132e-65	8.74499e-61
BP	Magi3	0.292574	3.44559e-40	6.83053e-36
BP	Snx27	0.292522	3.87205e-62	7.67596e-58
BP	Rcbtb2	0.292281	3.32328e-71	6.58807e-67
BP	Cisd2	0.292195	5.87638e-76	1.16493e-71
BP	Kat7	0.291998	7.43656e-43	1.47422e-38
BP	Znhit6	0.291877	2.88078e-45	5.71086e-41
BP	Mrpl37	0.291445	1.27163e-52	2.52087e-48
BP	Naa10	0.291394	2.06934e-92	4.10226e-88
BP	Srsf9	0.290345	6.82116e-111	1.35223e-106
BP	Thap12	0.289863	1.42448e-39	2.82388e-35
BP	Sipa1l1	0.289445	2.04191e-116	4.04788e-112
BP	Tmem168	0.289363	2.71885e-31	5.38985e-27
BP	Dele1	0.289115	3.66329e-35	7.2621e-31
BP	Htra2	0.288569	5.86532e-44	1.16274e-39
BP	Tars	0.288507	3.40738e-56	6.75478e-52
BP	Taf6	0.287963	1.47314e-52	2.92035e-48
BP	Eif3g	0.287626	1.34947e-121	2.67519e-117
BP	Ttc32	0.287592	6.39112e-28	1.26698e-23
BP	Lsm4	0.286449	5.03597e-186	9.9833e-182
BP	Srrt	0.286414	2.52012e-92	4.99588e-88
BP	Mrps9	0.286056	8.17069e-73	1.61976e-68
BP	Dars	0.286055	5.23154e-64	1.0371e-59
BP	Bak1	0.285884	7.62591e-55	1.51176e-50
BP	Arpc1b	0.285879	2.8387e-164	5.62744e-160
BP	Josd2	0.28442	2.63892e-92	5.2314e-88
BP	Brix1	0.2844	1.01248e-85	2.00714e-81
BP	Farsb	0.284014	1.08206e-58	2.14507e-54
BP	H2afy	0.283908	4.78111e-184	9.47807e-180
BP	Lipa	0.283509	1.90651e-40	3.77946e-36
BP	Cpd	0.282964	1.66731e-24	3.30528e-20
BP	Pon2	0.282698	2.82066e-76	5.59167e-72
BP	Fign	0.282652	2.79806e-99	5.54687e-95
BP	Mapk14	0.282609	9.77639e-29	1.93807e-24
BP	Nme4	0.282315	2.83879e-98	5.62762e-94
BP	Plekhj1	0.282115	1.27988e-79	2.53724e-75
BP	Nudt9	0.281924	3.44226e-58	6.82395e-54
BP	Pea15a	0.281665	3.56794e-30	7.07309e-26
BP	Pigf	0.281453	8.45326e-40	1.67578e-35
BP	Gtf2h3	0.28132	1.64307e-41	3.25722e-37
BP	Eif2d	0.281123	3.01184e-38	5.97067e-34
BP	Sdha	0.281099	1.99043e-83	3.94583e-79
BP	Pycr2	0.281081	1.87675e-72	3.72046e-68
BP	Elavl1	0.280693	2.64797e-145	5.24933e-141
BP	Nol12	0.280407	3.94289e-43	7.81638e-39
BP	Ube2i	0.28007	9.54211e-191	1.89163e-186
BP	Hnrnpll	0.279991	1.95599e-80	3.87756e-76
BP	Mrpl49	0.279477	2.55485e-78	5.06473e-74
BP	Decr1	0.279075	1.87599e-37	3.71896e-33
BP	Tulp3	0.278983	2.35641e-21	4.67135e-17
BP	Mipol1	0.278868	4.60609e-57	9.1311e-53
BP	AW554918	0.278826	1.38497e-41	2.74556e-37
BP	Bysl	0.278696	2.04585e-30	4.05569e-26
BP	Klhdc4	0.278605	1.06736e-28	2.11594e-24
BP	Pigu	0.278437	7.87257e-26	1.56066e-21
BP	Naa20	0.27818	4.08855e-79	8.10515e-75
BP	Nrf1	0.278092	3.1024e-66	6.15019e-62
BP	Snrnp35	0.277816	2.22242e-30	4.40573e-26
BP	Eif4h	0.277757	7.29309e-126	1.44578e-121
BP	Susd6	0.277427	5.1697e-65	1.02484e-60
BP	Tial1	0.27742	2.97972e-64	5.907e-60
BP	Pds5b	0.276638	5.53577e-66	1.09741e-61
BP	Sf3b2	0.276612	1.40355e-156	2.78239e-152
BP	Polr2e	0.276522	2.01158e-120	3.98776e-116
BP	Snrpd3	0.276233	1.04313e-203	2.0679e-199
BP	Ssna1	0.276205	9.63539e-95	1.91012e-90
BP	Uchl3	0.276173	6.42014e-69	1.27273e-64
BP	Pwp1	0.275729	1.31988e-43	2.61654e-39
BP	Prkag1	0.275167	8.49004e-59	1.68307e-54
BP	Pym1	0.275113	1.54812e-41	3.06898e-37
BP	Prdm5	0.275077	7.96521e-37	1.57902e-32
BP	Rbm3	0.274976	1.12103e-248	2.22233e-244
BP	Eif2b3	0.274922	1.63165e-31	3.23457e-27
BP	Ide	0.274582	1.60616e-23	3.18404e-19
BP	Ipo9	0.274578	2.50063e-55	4.95725e-51
BP	Pih1d1	0.274558	3.35413e-51	6.64923e-47
BP	Zadh2	0.274127	2.6445e-41	5.24246e-37
BP	Eprs	0.273427	1.89402e-87	3.75471e-83
BP	Mitf	0.272728	1.16274e-60	2.30501e-56
BP	Tmem121	0.272557	5.14167e-38	1.01928e-33
BP	Pkig	0.272337	5.92477e-73	1.17453e-68
BP	Mrpl47	0.272314	3.94598e-41	7.82251e-37
BP	Dcaf13	0.272166	1.07598e-41	2.13302e-37
BP	Nup54	0.271993	5.69585e-37	1.12915e-32
BP	Ints2	0.271725	4.09068e-29	8.10935e-25
BP	Zdhhc6	0.271432	2.55835e-60	5.07167e-56
BP	Glo1	0.270883	2.14714e-111	4.2565e-107
BP	Shisa2	0.270835	4.68971e-36	9.29688e-32
BP	Cdyl	0.270784	5.76591e-49	1.14303e-44
BP	Eif1ax	0.270766	7.54249e-108	1.49522e-103
BP	Phb	0.270726	9.90894e-84	1.96435e-79
BP	Mcmbp	0.270708	5.96443e-75	1.18239e-70
BP	Il1rapl1	0.270554	5.93959e-59	1.17746e-54
BP	Nudt21	0.269785	4.58056e-126	9.0805e-122
BP	Agpat5	0.269761	9.19152e-42	1.82213e-37
BP	Thrap3	0.269458	2.65208e-90	5.25749e-86
BP	Cnot11	0.269324	2.28607e-41	4.5319e-37
BP	Gclm	0.269145	5.33351e-41	1.05731e-36
BP	Hoxa3	0.268901	4.91143e-30	9.73643e-26
BP	2610318N02Rik	0.26858	6.21019e-52	1.23111e-47
BP	Srsf1	0.268439	3.21756e-116	6.37848e-112
BP	Adgra2	0.268311	1.36261e-34	2.70124e-30
BP	Sdad1	0.268263	1.24597e-29	2.47002e-25
BP	Prelid3b	0.268104	9.95536e-58	1.97355e-53
BP	Hmgb3	0.267632	2.69441e-192	5.3414e-188
BP	Dnttip2	0.267237	2.84784e-60	5.64555e-56
BP	Sik2	0.267233	7.66757e-26	1.52002e-21
BP	Casp3	0.266392	1.66212e-41	3.29498e-37
BP	Pdia6	0.266298	2.2272e-137	4.41519e-133
BP	Gtf2h4	0.266255	3.09735e-42	6.14019e-38
BP	Mrpl17	0.265579	5.94322e-87	1.17818e-82
BP	Vamp3	0.265256	4.49243e-59	8.90579e-55
BP	Cyb5b	0.265166	9.06384e-47	1.79682e-42
BP	Noa1	0.265166	4.1866e-24	8.29952e-20
BP	Nap1l4	0.264296	6.28964e-100	1.24686e-95
BP	Nsmce1	0.264165	9.10043e-78	1.80407e-73
BP	Pfkl	0.263941	9.01695e-43	1.78752e-38
BP	Abce1	0.263303	1.49203e-62	2.95781e-58
BP	Rac1	0.263288	2.08824e-109	4.13972e-105
BP	Crlf3	0.263116	2.30462e-28	4.56869e-24
BP	Lpin2	0.263065	1.91502e-27	3.79634e-23
BP	Fam104a	0.262977	1.18216e-94	2.34351e-90
BP	Trnt1	0.262915	4.97144e-34	9.85538e-30
BP	Med30	0.26282	1.38196e-56	2.73959e-52
BP	Acp1	0.262302	1.58839e-87	3.14883e-83
BP	Timm9	0.262284	1.08141e-56	2.14379e-52
BP	Stk3	0.261962	1.10794e-61	2.19637e-57
BP	Hnrnpl	0.261843	1.68624e-117	3.34279e-113
BP	Aebp2	0.261805	3.0892e-19	6.12404e-15
BP	Phf6	0.261775	2.38815e-58	4.73426e-54
BP	Stt3b	0.261503	1.31165e-49	2.60021e-45
BP	Rrp8	0.261217	8.66682e-29	1.71811e-24
BP	Tbx2	0.261032	1.16245e-60	2.30443e-56
BP	Igf2bp1	0.260688	5.76356e-87	1.14257e-82
BP	Zdhhc3	0.260679	2.49357e-46	4.94324e-42
BP	Zcchc8	0.260395	7.72675e-30	1.53175e-25
BP	Fkbp2	0.260106	6.54142e-73	1.29677e-68
BP	Myh10	0.25994	3.62616e-81	7.1885e-77
BP	Pfdn6	0.259903	4.33118e-95	8.58612e-91
BP	Nmd3	0.25982	1.29304e-40	2.56332e-36
BP	Sfxn1	0.259569	1.06638e-66	2.11399e-62
BP	Yars	0.259452	3.46213e-43	6.86333e-39
BP	Coq2	0.259077	6.00845e-54	1.19112e-49
BP	Polr2c	0.258913	1.6174e-95	3.20634e-91
BP	2810468N07Rik	0.25891	4.79289e-60	9.50143e-56
BP	2700049A03Rik	0.258869	3.27445e-30	6.49126e-26
BP	Gtf2h2	0.257852	2.16895e-37	4.29974e-33
BP	Camkmt	0.257748	6.02432e-29	1.19426e-24
BP	Zcchc10	0.257747	7.4676e-32	1.48038e-27
BP	Cdk4	0.257718	7.67595e-254	1.52168e-249
BP	Ints14	0.257647	8.2367e-38	1.63284e-33
BP	P4hb	0.257412	5.44473e-83	1.07936e-78
BP	Csrp2	0.257295	1.19192e-113	2.36287e-109
BP	Fam92a	0.256093	1.62636e-67	3.2241e-63
BP	Mrps35	0.256051	1.91118e-50	3.78872e-46
BP	Taf3	0.256026	1.29692e-46	2.57101e-42
BP	Rpl4	0.255908	6.78958e-184	1.34597e-179
BP	Smo	0.255302	7.74698e-71	1.53576e-66
BP	Thumpd3	0.255151	1.55363e-32	3.07991e-28
BP	Pabpc4	0.255024	5.53784e-87	1.09782e-82
BP	Utp18	0.254921	2.05797e-38	4.07972e-34
BP	Opa3	0.254903	6.7254e-25	1.33324e-20
BP	Utp6	0.254625	1.33766e-37	2.65178e-33
BP	Strap	0.254556	3.67849e-89	7.29225e-85
BP	Vegfb	0.254527	2.66476e-39	5.28263e-35
BP	Lman1	0.254455	9.22713e-67	1.82919e-62
BP	Dnajc1	0.254358	1.51981e-130	3.01287e-126
BP	Prpf31	0.254036	1.22811e-64	2.4346e-60
BP	Clns1a	0.253766	1.17029e-86	2.31998e-82
BP	Nelfcd	0.253754	1.73479e-58	3.43906e-54
BP	Hint1	0.253611	1.43271e-283	2.84021e-279
BP	Agap1	0.253586	9.7051e-60	1.92394e-55
BP	Cebpg	0.253545	5.20952e-44	1.03274e-39
BP	Prdx6	0.253422	1.72296e-137	3.4156e-133
BP	Polr3h	0.253362	9.33854e-34	1.85127e-29
BP	Sh3pxd2a	0.253262	1.37016e-69	2.71621e-65
BP	Luzp1	0.252918	4.24948e-78	8.42416e-74
BP	Osgep	0.252657	2.20882e-62	4.37877e-58
BP	Slc3a2	0.252514	1.53236e-64	3.03775e-60
BP	Eif4ebp2	0.251444	2.65559e-61	5.26444e-57
BP	Maml2	0.251311	2.1533e-92	4.26869e-88
BP	Phlda3	0.251213	7.67197e-36	1.52089e-31
BP	Prmt1	0.251082	3.37942e-177	6.69937e-173
BP	Acat2	0.25081	1.5721e-73	3.11654e-69
BP	Myo10	0.250564	3.35702e-57	6.65495e-53
BP	Ttc9c	0.250431	7.51324e-48	1.48942e-43
BP	Txlna	0.250243	8.9048e-50	1.76529e-45
BP	Azin1	0.250206	8.07196e-48	1.60019e-43
BP	Eif3a	0.250153	2.16576e-98	4.29341e-94
BP	Nop16	0.249058	2.11956e-55	4.20182e-51
BP	Stk24	0.248763	2.27797e-41	4.51584e-37
BP	Zswim7	0.248356	4.87212e-33	9.65849e-29
BP	Pmpca	0.248284	9.60279e-43	1.90366e-38
BP	Nhs	0.248261	1.08334e-65	2.14761e-61
BP	Lims1	0.248059	6.04513e-78	1.19839e-73
BP	Utp11	0.247566	2.40084e-80	4.75942e-76
BP	Srfbp1	0.247459	1.22994e-20	2.43824e-16
BP	Ssb	0.246957	1.80493e-149	3.57809e-145
BP	Nhsl1	0.246845	8.51948e-43	1.6889e-38
BP	Mrfap1	0.246333	3.58597e-195	7.10883e-191
BP	Xist	0.245998	1.08723e-49	2.15533e-45
BP	Wars	0.24553	6.05041e-40	1.19943e-35
BP	Dnajc21	0.245479	9.41503e-27	1.86644e-22
BP	Lmf1	0.245374	7.31756e-31	1.45063e-26
BP	Dnajc3	0.244322	1.26723e-45	2.51217e-41
BP	2610001J05Rik	0.244245	1.0951e-85	2.17092e-81
BP	Srpk1	0.244208	4.12114e-76	8.16974e-72
BP	Tmem165	0.244135	2.00923e-70	3.9831e-66
BP	Ss18l2	0.243834	1.23019e-85	2.43874e-81
BP	Rce1	0.243721	3.26141e-33	6.46541e-29
BP	Hdac1	0.243578	4.53052e-85	8.9813e-81
BP	Ddx39b	0.243355	4.42961e-143	8.78126e-139
BP	Slf2	0.243315	3.61676e-22	7.16987e-18
BP	Gm14164	0.243013	1.3315e-45	2.63956e-41
BP	Bag5	0.24285	6.83664e-35	1.3553e-30
BP	Dock11	0.242401	4.89723e-34	9.70827e-30
BP	Polr2b	0.242255	4.69402e-42	9.30543e-38
BP	Itpa	0.242143	7.92771e-73	1.57159e-68
BP	Hsd17b12	0.241803	3.03224e-73	6.01112e-69
BP	Oser1	0.241769	1.52491e-61	3.02298e-57
BP	Abcb7	0.241618	1.02125e-41	2.02453e-37
BP	Cnp	0.241501	1.53974e-103	3.05239e-99
BP	Naa15	0.241382	2.84165e-58	5.63329e-54
BP	Bzw2	0.241252	8.4739e-104	1.67987e-99
BP	Eif2b1	0.240999	4.89381e-46	9.70148e-42
BP	Sap130	0.240705	1.66939e-28	3.3094e-24
BP	Zrsr2	0.24061	1.50033e-62	2.97425e-58
BP	Mrpl15	0.24041	4.57176e-72	9.06305e-68
BP	Msl3	0.240063	3.34409e-28	6.62933e-24
BP	Sumo2	0.23987	9.19707e-308	1.82323e-303
BP	Serpini1	0.239857	1.76174e-53	3.49247e-49
BP	Lzic	0.239409	2.13307e-47	4.22859e-43
BP	Cdk9	0.239155	2.44303e-46	4.84307e-42
BP	Tpm3	0.238705	9.57042e-82	1.89724e-77
BP	Pcbp1	0.238578	4.34858e-121	8.62062e-117
BP	Csrp1	0.23841	4.25001e-107	8.42523e-103
BP	Cacybp	0.238254	1.34716e-79	2.67061e-75
BP	Vti1a	0.237396	8.04903e-43	1.59564e-38
BP	Tex10	0.23723	5.79757e-37	1.14931e-32
BP	Spred2	0.237223	3.82577e-32	7.5842e-28
BP	Thada	0.237128	6.24216e-30	1.23745e-25
BP	Nt5c3b	0.236571	3.62519e-49	7.18658e-45
BP	Tarbp2	0.23626	5.76027e-30	1.14192e-25
BP	Clcn5	0.236082	1.37498e-48	2.72576e-44
BP	Dnajc8	0.236019	2.48878e-99	4.93375e-95
BP	Krr1	0.235891	1.50017e-24	2.97394e-20
BP	Wdr89	0.235834	5.85701e-58	1.16109e-53
BP	Ssbp4	0.235715	7.649e-50	1.51634e-45
BP	Mrpl3	0.235306	3.40991e-49	6.75981e-45
BP	Higd1a	0.235218	6.99513e-91	1.38671e-86
BP	Zpr1	0.23508	2.53587e-28	5.0271e-24
BP	Samm50	0.234998	6.93275e-64	1.37435e-59
BP	Msto1	0.234946	8.49715e-24	1.68447e-19
BP	Rps15	0.234617	6.42708e-200	1.2741e-195
BP	2810004N23Rik	0.23441	1.35474e-77	2.68564e-73
BP	Cadps	0.234213	1.10829e-68	2.19708e-64
BP	Ptpa	0.234114	5.59884e-61	1.10991e-56
BP	Prpf38b	0.233797	4.57182e-64	9.06318e-60
BP	Snrpc	0.233096	1.04941e-105	2.08034e-101
BP	Eif3l	0.232943	8.30029e-90	1.64545e-85
BP	Zfp536	0.232861	1.47282e-90	2.91973e-86
BP	Arl6ip4	0.232806	1.42204e-63	2.81905e-59
BP	Btbd3	0.232723	2.99934e-23	5.9459e-19
BP	Eif4g1	0.23258	2.58705e-68	5.12856e-64
BP	Gpx4	0.232557	9.7545e-160	1.93373e-155
BP	Anapc1	0.23231	2.21179e-28	4.38465e-24
BP	Nxf1	0.23216	5.47849e-41	1.08606e-36
BP	Ddx52	0.232129	5.10567e-54	1.01215e-49
BP	Nfyc	0.231918	3.29064e-62	6.52336e-58
BP	Prmt7	0.231559	3.05967e-49	6.06549e-45
BP	Cul1	0.231298	1.31445e-62	2.60577e-58
BP	Nop14	0.231092	6.71209e-40	1.33061e-35
BP	Cnn3	0.230962	4.21759e-113	8.36094e-109
BP	Arhgap5	0.230778	1.58679e-41	3.14565e-37
BP	Dnajc19	0.230754	9.86451e-75	1.95554e-70
BP	Spg20	0.230751	1.68422e-32	3.33879e-28
BP	Brcc3	0.230596	2.06185e-34	4.08741e-30
BP	Las1l	0.230451	6.00859e-31	1.19114e-26
BP	Galnt1	0.230379	8.71246e-39	1.72716e-34
BP	Phtf2	0.230177	1.23177e-17	2.44187e-13
BP	Sept9	0.230081	8.37991e-70	1.66123e-65
BP	Wdr55	0.230013	3.16932e-23	6.28286e-19
BP	Snrpd2	0.23001	1.22365e-198	2.42577e-194
BP	St6gal1	0.229776	3.48359e-75	6.90586e-71
BP	Tcp1	0.229725	8.52594e-113	1.69018e-108
BP	Gtf3c2	0.229393	5.19365e-34	1.02959e-29
BP	Cep78	0.229239	8.69131e-36	1.72297e-31
BP	Dpf3	0.229016	1.19546e-13	2.36989e-09
BP	Chchd3	0.228658	2.33515e-73	4.6292e-69
BP	Mms19	0.22861	4.47526e-23	8.87176e-19
BP	Naa38	0.22832	5.84155e-62	1.15803e-57
BP	Mrps30	0.228145	3.19733e-35	6.33839e-31
BP	Lama4	0.227781	1.75031e-88	3.46982e-84
BP	Mrpl19	0.22767	5.5178e-51	1.09385e-46
BP	Dlc1	0.227647	1.79297e-113	3.55438e-109
BP	Hsf1	0.227495	1.83553e-29	3.63876e-25
BP	Fbn2	0.227407	2.7789e-110	5.5089e-106
BP	Gtf2e2	0.227339	1.11278e-58	2.20598e-54
BP	Usp25	0.227322	5.04946e-21	1.001e-16
BP	Cct6a	0.227268	1.89502e-107	3.7567e-103
BP	Ddx21	0.227222	1.95692e-55	3.8794e-51
BP	Mdn1	0.227103	1.80029e-30	3.56889e-26
BP	Cbx1	0.226181	8.25079e-131	1.63564e-126
BP	Rad23a	0.226126	9.16208e-30	1.81629e-25
BP	Nmt2	0.226071	5.15223e-31	1.02138e-26
BP	Colgalt1	0.226007	9.51148e-25	1.88555e-20
BP	Zbtb12	0.225976	1.42118e-33	2.81736e-29
BP	Pdap1	0.225444	2.0058e-156	3.97629e-152
BP	Frmd6	0.22542	9.95077e-36	1.97264e-31
BP	Slmap	0.224664	3.73949e-45	7.41316e-41
BP	Trim32	0.224383	7.81948e-31	1.55013e-26
BP	Yif1b	0.224335	1.46904e-50	2.91222e-46
BP	Lgi4	0.224332	1.24252e-36	2.46318e-32
BP	Isyna1	0.224152	9.43803e-33	1.871e-28
BP	Tmem11	0.223646	4.70752e-63	9.33218e-59
BP	Mfsd10	0.223619	5.80011e-22	1.14981e-17
BP	Tubgcp4	0.223525	8.92672e-24	1.76963e-19
BP	Plce1	0.223303	7.89061e-45	1.56423e-40
BP	Pdss2	0.223224	1.83989e-40	3.64739e-36
BP	Ppp1ca	0.223151	7.28187e-124	1.44356e-119
BP	Syncrip	0.223112	3.18359e-66	6.31114e-62
BP	Chka	0.223109	6.33231e-50	1.25532e-45
BP	Necap2	0.222725	3.1799e-22	6.30383e-18
BP	Rcn1	0.222673	2.46339e-89	4.88343e-85
BP	Telo2	0.222426	1.72222e-20	3.41413e-16
BP	Ift74	0.222373	2.31451e-38	4.58828e-34
BP	Mrps11	0.221986	8.81684e-59	1.74785e-54
BP	Mtx1	0.221783	3.78367e-53	7.50076e-49
BP	Rnf150	0.221745	2.86274e-53	5.67509e-49
BP	Pdzrn3	0.221682	1.72087e-117	3.41146e-113
BP	Btaf1	0.221653	1.62135e-23	3.21417e-19
BP	Ankhd1	0.221431	8.34421e-47	1.65416e-42
BP	Cuta	0.221175	1.05707e-71	2.09554e-67
BP	Gtf2f1	0.220968	5.74075e-44	1.13805e-39
BP	Ube2n	0.220573	3.88178e-85	7.69525e-81
BP	E130309D02Rik	0.220541	7.45532e-36	1.47794e-31
BP	Ilk	0.220453	6.81445e-64	1.3509e-59
BP	Ppp4r3a	0.220278	1.80981e-37	3.58778e-33
BP	Ints7	0.220259	1.41769e-40	2.81043e-36
BP	Ppp2r2a	0.220244	3.94661e-72	7.82376e-68
BP	Nrp1	0.220012	1.09314e-61	2.16703e-57
BP	Mbnl1	0.219691	3.3201e-31	6.58176e-27
BP	Pcbp2	0.21967	4.36069e-132	8.64463e-128
BP	Abt1	0.219645	7.58022e-22	1.5027e-17
BP	Brd3	0.219606	1.89756e-64	3.76172e-60
BP	Mrpl4	0.219436	3.93539e-63	7.80151e-59
BP	Ptprj	0.219204	7.35405e-90	1.45787e-85
BP	Cfap20	0.218813	3.27149e-58	6.48539e-54
BP	Mrpl58	0.218397	3.11754e-71	6.18021e-67
BP	Cct3	0.218201	8.4421e-105	1.67356e-100
BP	Eif6	0.218153	3.33011e-64	6.6016e-60
BP	Lta4h	0.218138	3.53964e-41	7.01699e-37
BP	Gnpat	0.218127	1.28049e-27	2.53845e-23
BP	Knop1	0.218102	2.97568e-72	5.89898e-68
BP	Rpf1	0.217973	9.06455e-40	1.79696e-35
BP	Ccnd1	0.217839	1.84427e-167	3.65608e-163
BP	Ctnnb1	0.217832	2.41932e-83	4.79607e-79
BP	Akap8	0.217767	5.35994e-47	1.06255e-42
BP	Rtkn	0.217699	3.93818e-49	7.80705e-45
BP	Pycrl	0.217397	6.37309e-42	1.2634e-37
BP	Gtf2a2	0.2172	1.7247e-60	3.41904e-56
BP	Gab1	0.217145	1.30087e-62	2.57885e-58
BP	Slc30a5	0.216924	4.57568e-21	9.07084e-17
BP	Ndufaf6	0.216843	8.73579e-25	1.73178e-20
BP	Cops7a	0.215938	1.58344e-43	3.13902e-39
BP	Rpl14	0.215656	2.20097e-212	4.3632e-208
BP	Cd164	0.215535	4.82241e-46	9.55995e-42
BP	Taf1d	0.215444	1.57371e-51	3.11972e-47
BP	Msantd3	0.21495	2.88815e-37	5.72547e-33
BP	Tsta3	0.214941	8.59852e-36	1.70457e-31
BP	Pgrmc2	0.214887	1.03318e-26	2.04818e-22
BP	Snrpf	0.214801	7.48146e-111	1.48313e-106
BP	Hnrnpr	0.214642	1.56923e-80	3.11083e-76
BP	Smarca5	0.214626	1.24489e-59	2.46787e-55
BP	Adh5	0.214224	2.03023e-64	4.02473e-60
BP	Apip	0.213984	2.36695e-45	4.69225e-41
BP	Gps2	0.213735	5.43886e-39	1.0782e-34
BP	Aldh7a1	0.213507	8.62614e-44	1.71005e-39
BP	Hdac3	0.213477	2.12417e-48	4.21095e-44
BP	Rps17	0.213407	7.72383e-259	1.53117e-254
BP	Got2	0.213342	4.22059e-61	8.36689e-57
BP	Traf5	0.213304	3.78505e-37	7.50348e-33
BP	Psmd3	0.213272	4.65811e-64	9.23424e-60
BP	Zdhhc16	0.21324	7.2289e-23	1.43306e-18
BP	Psmd11	0.213161	1.54184e-68	3.05654e-64
BP	Stk11	0.213146	8.98231e-51	1.78065e-46
BP	Tor1a	0.213015	1.32671e-36	2.63007e-32
BP	Prpf38a	0.212967	6.71097e-52	1.33038e-47
BP	Rbm17	0.212759	2.39878e-73	4.75535e-69
BP	Traf7	0.212709	3.19612e-33	6.33599e-29
BP	Hmg20b	0.212609	9.06217e-73	1.79648e-68
BP	Topors	0.212589	2.25169e-42	4.46375e-38
BP	Srp68	0.212574	2.95517e-45	5.85832e-41
BP	Polr2m	0.212177	4.3932e-89	8.70909e-85
BP	Rplp0	0.212097	0	0
BP	Maz	0.211969	1.82803e-33	3.62389e-29
BP	Sap30	0.211832	1.44401e-59	2.8626e-55
BP	Babam2	0.211714	9.34647e-49	1.85284e-44
BP	Gng5	0.211695	1.26207e-151	2.50193e-147
BP	Gnl2	0.211549	9.41727e-31	1.86688e-26
BP	Psmc3	0.211335	7.81242e-79	1.54873e-74
BP	Mpdz	0.211279	2.02879e-25	4.02188e-21
BP	Txndc12	0.211184	4.24303e-55	8.41137e-51
BP	Uxs1	0.210903	1.75338e-26	3.47591e-22
BP	Rps16	0.210804	0	0
BP	Hars	0.210654	2.92142e-33	5.79142e-29
BP	Sh3gl1	0.209962	2.85909e-42	5.66785e-38
BP	Rpl31	0.209881	2.8606e-213	5.67085e-209
BP	Cnep1r1	0.209785	9.43102e-22	1.86961e-17
BP	Psma1	0.209281	4.79352e-74	9.50268e-70
BP	Asap1	0.209127	8.06014e-63	1.59784e-58
BP	Ppp1r35	0.208872	9.00051e-40	1.78426e-35
BP	Mrpl2	0.208254	2.06598e-46	4.09561e-42
BP	Drg2	0.208153	9.69098e-41	1.92114e-36
BP	Polr1c	0.208133	4.63575e-71	9.18991e-67
BP	Trub2	0.207844	1.31036e-35	2.59766e-31
BP	Grpel2	0.207053	2.13603e-17	4.23446e-13
BP	Taf15	0.206942	1.91199e-42	3.79033e-38
BP	Casp2	0.206533	3.65242e-28	7.24055e-24
BP	Serpinh1	0.206115	1.76915e-127	3.50716e-123
BP	Sh3bp4	0.205849	1.33008e-22	2.63674e-18
BP	Banp	0.205769	1.04895e-24	2.07944e-20
BP	Ninl	0.205577	1.59722e-22	3.16632e-18
BP	Ptpn2	0.205458	4.42217e-40	8.7665e-36
BP	Tox2	0.204912	1.00796e-34	1.99819e-30
BP	Mtrex	0.204872	1.84373e-26	3.655e-22
BP	Coq4	0.204779	1.44214e-19	2.85889e-15
BP	Ccm2	0.204727	2.83399e-43	5.61811e-39
BP	Calu	0.204542	2.11537e-69	4.19351e-65
BP	Tmem237	0.204303	9.6304e-38	1.90913e-33
BP	Smn1	0.204225	9.83004e-49	1.94871e-44
BP	Hoxb2	0.203676	2.72224e-54	5.39657e-50
BP	Dlst	0.203163	8.05494e-38	1.59681e-33
BP	Wdr75	0.203079	3.83586e-24	7.60422e-20
BP	Rae1	0.203057	4.3035e-53	8.53127e-49
BP	Sav1	0.202964	1.38001e-12	2.73574e-08
BP	Nono	0.202349	1.68285e-112	3.33608e-108
BP	Safb2	0.202348	1.89181e-34	3.75032e-30
BP	Sntb2	0.202214	1.27486e-25	2.52728e-21
BP	Ddost	0.202014	9.44944e-63	1.87326e-58
BP	Chd1	0.201992	8.10785e-47	1.6073e-42
BP	Pla2g12a	0.201737	7.17832e-17	1.42303e-12
BP	Ormdl1	0.20104	2.83225e-24	5.61465e-20
BP	Tyw1	0.200711	3.35066e-18	6.64234e-14
BP	Mrpl10	0.200637	1.00519e-34	1.99268e-30
BP	Rsl24d1	0.200526	3.8861e-53	7.7038e-49
BP	Cyc1	0.200426	2.23e-64	4.42074e-60
BP	Eef1g	0.199774	1.13382e-126	2.24768e-122
BP	Plxdc2	0.19955	1.6197e-39	3.2109e-35
BP	Trim37	0.199248	1.40274e-25	2.7808e-21
BP	Eps15	0.199128	4.39916e-19	8.7209e-15
BP	Tnfaip1	0.19912	3.35154e-37	6.6441e-33
BP	Rcc2	0.198789	3.60421e-44	7.145e-40
BP	Ccdc58	0.198551	2.3606e-59	4.67966e-55
BP	Gpd2	0.198233	9.98429e-34	1.97929e-29
BP	Ngdn	0.197816	3.97908e-46	7.88813e-42
BP	Rab3ip	0.197743	6.23368e-39	1.23576e-34
BP	Psph	0.197649	1.52503e-36	3.02321e-32
BP	Cct8	0.197611	5.5217e-78	1.09462e-73
BP	Lsm7	0.197507	2.39613e-82	4.75009e-78
BP	Bola2	0.197503	4.95957e-57	9.83185e-53
BP	Lrp5	0.197429	7.50291e-34	1.48738e-29
BP	Sf3b3	0.197225	1.94654e-52	3.85882e-48
BP	Tbc1d15	0.197163	1.51355e-20	3.00045e-16
BP	Carm1	0.197054	1.41789e-21	2.81082e-17
BP	Mecr	0.196979	1.7129e-21	3.39565e-17
BP	Rtca	0.196908	5.1656e-36	1.02403e-31
BP	Rbm25	0.196798	1.24751e-78	2.47306e-74
BP	Dera	0.196689	8.89247e-32	1.76284e-27
BP	Ltv1	0.19668	2.2441e-24	4.44871e-20
BP	Rnf220	0.196659	7.74078e-31	1.53453e-26
BP	Ddx49	0.196536	2.68334e-26	5.31946e-22
BP	Gmps	0.196373	1.0777e-44	2.13642e-40
BP	Tmem248	0.196066	1.12045e-19	2.22118e-15
BP	Psmd7	0.196008	1.47718e-70	2.92835e-66
BP	Mtch2	0.195918	5.3697e-62	1.06449e-57
BP	Orc5	0.195706	7.98285e-21	1.58252e-16
BP	Rps12	0.195659	5.95039e-282	1.17961e-277
BP	Drg1	0.195518	1.34927e-65	2.6748e-61
BP	Snhg9	0.195035	7.92007e-30	1.57007e-25
BP	Snap23	0.195005	2.8068e-38	5.56421e-34
BP	BC003965	0.19448	4.12881e-35	8.18495e-31
BP	Ube2f	0.194439	1.13771e-42	2.25539e-38
BP	Map2k6	0.194323	4.01273e-50	7.95484e-46
BP	Rpsa	0.193978	6.85593e-294	1.35912e-289
BP	Rpl22l1	0.193913	7.83426e-131	1.55306e-126
BP	Reck	0.193775	1.18308e-33	2.34534e-29
BP	Bcl11a	0.193736	1.73766e-42	3.44475e-38
BP	Filip1l	0.19373	4.25184e-66	8.42885e-62
BP	Ewsr1	0.193474	2.19995e-77	4.36118e-73
BP	Ick	0.193356	1.23206e-49	2.44244e-45
BP	Rpf2	0.193316	2.07697e-37	4.11739e-33
BP	1110059E24Rik	0.193171	1.86567e-42	3.6985e-38
BP	Med8	0.192853	7.25953e-43	1.43913e-38
BP	Tmem39b	0.192419	4.83197e-22	9.57889e-18
BP	Wdr1	0.192392	5.07686e-35	1.00644e-30
BP	Qser1	0.192342	9.76374e-23	1.93556e-18
BP	Elp3	0.192247	4.38302e-28	8.6889e-24
BP	Minpp1	0.191885	1.55849e-30	3.08955e-26
BP	Snhg4	0.191871	1.79259e-24	3.55363e-20
BP	Zfp706	0.19174	2.63474e-58	5.22311e-54
BP	Gas7	0.191083	7.4802e-82	1.48288e-77
BP	Efhd2	0.190852	6.40558e-26	1.26984e-21
BP	Magt1	0.190851	9.12405e-36	1.80875e-31
BP	Gyg	0.190647	2.54216e-30	5.03958e-26
BP	Ubap2	0.190548	7.17444e-40	1.42226e-35
BP	Syngr1	0.19031	3.93535e-29	7.80143e-25
BP	Snd1	0.190268	4.20724e-38	8.34044e-34
BP	Serpine2	0.190055	2.13981e-111	4.24196e-107
BP	Jun	0.189913	6.35869e-115	1.26055e-110
BP	Srrm2	0.189891	6.47193e-101	1.28299e-96
BP	Rps25	0.189529	1.12026e-226	2.2208e-222
BP	Cndp2	0.189418	7.22554e-17	1.43239e-12
BP	Cacng4	0.189324	1.62568e-32	3.22275e-28
BP	Ctnna1	0.189269	2.28154e-64	4.52292e-60
BP	Mrpl46	0.189264	1.11935e-35	2.219e-31
BP	Atp5b	0.189146	3.02587e-107	5.99848e-103
BP	Rad23b	0.189133	1.5323e-52	3.03762e-48
BP	Mbd3	0.189101	1.64497e-72	3.26099e-68
BP	Usf2	0.188673	1.08367e-48	2.14826e-44
BP	Hnrnpm	0.188504	2.19711e-95	4.35555e-91
BP	Med25	0.188328	7.37638e-28	1.46229e-23
BP	Rhobtb3	0.188261	6.13059e-43	1.21533e-38
BP	Metap1	0.188132	1.34843e-16	2.67313e-12
BP	Psmb7	0.188082	5.92554e-71	1.17468e-66
BP	Rev1	0.188017	5.73326e-13	1.13656e-08
BP	Tpr	0.187728	4.52445e-64	8.96927e-60
BP	Hmgn3	0.187715	1.54996e-55	3.07264e-51
BP	Rer1	0.187659	1.30197e-48	2.58103e-44
BP	Mrps28	0.187558	3.58652e-44	7.10992e-40
BP	Asnsd1	0.187519	3.16139e-53	6.26715e-49
BP	Ganab	0.187323	9.66013e-32	1.91502e-27
BP	Bri3bp	0.187179	4.59733e-26	9.11374e-22
BP	Preb	0.186755	1.68612e-35	3.34256e-31
BP	Faf1	0.186575	1.90964e-36	3.78567e-32
BP	Zbtb1	0.186507	2.2813e-24	4.52244e-20
BP	Sar1a	0.186498	4.22813e-48	8.38184e-44
BP	Eif4a1	0.18643	3.20412e-125	6.35185e-121
BP	Rps6	0.186383	3.48534e-139	6.90934e-135
BP	Fam3c	0.186214	2.49823e-25	4.9525e-21
BP	Mtdh	0.185989	3.31769e-60	6.577e-56
BP	Cdc26	0.185879	8.33471e-65	1.65227e-60
BP	Gng11	0.185868	2.29561e-73	4.55083e-69
BP	Psmd14	0.185686	1.61395e-48	3.19949e-44
BP	Spon1	0.185427	1.11523e-76	2.21083e-72
BP	Zfp91	0.185392	1.54609e-36	3.06497e-32
BP	C330007P06Rik	0.185337	1.04567e-31	2.07294e-27
BP	Snrpg	0.185219	2.82201e-183	5.59436e-179
BP	Erh	0.185068	7.23976e-65	1.43521e-60
BP	Mrpl39	0.184718	1.18728e-30	2.35367e-26
BP	Tmem183a	0.184668	4.15503e-40	8.23692e-36
BP	Pphln1	0.184658	1.00581e-13	1.99392e-09
BP	Leo1	0.184624	1.5873e-34	3.14666e-30
BP	Papola	0.184486	1.35208e-56	2.68037e-52
BP	Pnn	0.184096	1.86339e-48	3.69398e-44
BP	Kansl2	0.183944	1.32626e-46	2.62918e-42
BP	Nup214	0.183537	4.12903e-21	8.1854e-17
BP	Hspbp1	0.183413	5.53354e-24	1.09697e-19
BP	Otud7b	0.183263	9.04839e-20	1.79375e-15
BP	Drosha	0.183229	2.11311e-22	4.18902e-18
BP	Mrpl55	0.183002	5.57152e-43	1.1045e-38
BP	Tomm70a	0.182596	1.95546e-42	3.87651e-38
BP	Bub3	0.182226	3.08522e-79	6.11613e-75
BP	Cand1	0.18204	4.80967e-29	9.53468e-25
BP	Homer3	0.181848	3.23677e-40	6.41657e-36
BP	Tmem167	0.181817	7.16755e-68	1.4209e-63
BP	Wdr36	0.181709	1.29757e-17	2.5723e-13
BP	Cnot6	0.18157	1.80276e-40	3.5738e-36
BP	Bag4	0.181317	2.00897e-15	3.98257e-11
BP	Rsrc1	0.18131	1.12252e-51	2.22528e-47
BP	Fxyd1	0.18113	4.81218e-50	9.53967e-46
BP	Timm10	0.180797	1.07024e-40	2.12165e-36
BP	Cxxc1	0.180655	4.9661e-27	9.8448e-23
BP	Xpo5	0.180653	2.44809e-12	4.85309e-08
BP	Gusb	0.180588	1.39674e-24	2.76891e-20
BP	Gmeb1	0.180424	9.03247e-24	1.7906e-19
BP	Mat2a	0.180246	3.25047e-53	6.44373e-49
BP	Abhd17b	0.18014	6.22914e-38	1.23486e-33
BP	Nup98	0.179798	4.91041e-26	9.7344e-22
BP	Polr2d	0.179745	6.45346e-47	1.27933e-42
BP	Rbm28	0.179744	4.30073e-35	8.52576e-31
BP	Zfp422	0.1794	1.39418e-60	2.76381e-56
BP	Acaca	0.179012	1.16768e-23	2.31482e-19
BP	Rpp25l	0.178835	3.68195e-38	7.29909e-34
BP	Tgs1	0.178771	1.99817e-42	3.96116e-38
BP	Hspa4	0.178436	6.7359e-49	1.33533e-44
BP	Tmed1	0.178388	2.34197e-34	4.64271e-30
BP	Mesd	0.177962	6.29361e-44	1.24765e-39
BP	St3gal3	0.177721	3.80918e-28	7.55132e-24
BP	Nme7	0.177426	3.64289e-22	7.22166e-18
BP	Kpna3	0.177325	1.88791e-33	3.74259e-29
BP	Idi1	0.176976	2.7427e-43	5.43713e-39
BP	Psmd5	0.176901	2.22695e-35	4.41471e-31
BP	Nol7	0.176863	4.19873e-53	8.32357e-49
BP	Rpl23a	0.176321	6.28795e-80	1.24652e-75
BP	Dyrk1a	0.176292	2.76749e-14	5.48627e-10
BP	Pdcd11	0.176233	9.90952e-36	1.96446e-31
BP	Rheb	0.176146	2.57034e-47	5.09545e-43
BP	Ndufab1	0.175897	1.30315e-62	2.58336e-58
BP	Sema3c	0.175479	1.89628e-33	3.75918e-29
BP	Soga1	0.175437	1.02906e-13	2.04e-09
BP	Babam1	0.174852	4.91859e-45	9.75061e-41
BP	Cdh2	0.174585	4.83008e-53	9.57514e-49
BP	Rars	0.17411	9.20433e-38	1.82467e-33
BP	Notch1	0.173663	4.0709e-30	8.07014e-26
BP	Nme1	0.17354	1.15018e-89	2.28011e-85
BP	Depdc5	0.173353	3.12364e-16	6.19231e-12
BP	Pdia4	0.173286	3.22794e-51	6.39907e-47
BP	Mta1	0.173193	3.88427e-15	7.70017e-11
BP	Setdb1	0.172963	1.73959e-21	3.44856e-17
BP	Pitpnb	0.172713	2.72247e-37	5.39703e-33
BP	Mapre1	0.172648	4.58046e-52	9.0803e-48
BP	Chmp6	0.172293	2.0156e-34	3.99572e-30
BP	Mpdu1	0.172048	2.65064e-36	5.25462e-32
BP	Rptor	0.171774	8.65726e-27	1.71622e-22
BP	Psmc2	0.171618	5.85253e-49	1.1602e-44
BP	Exosc9	0.171436	4.86462e-32	9.64362e-28
BP	Cs	0.171414	3.1561e-42	6.25664e-38
BP	Chchd1	0.171302	2.02506e-52	4.01447e-48
BP	Cdc27	0.170959	2.62158e-25	5.19702e-21
BP	Zfp219	0.170932	7.76561e-33	1.53945e-28
BP	Tmem138	0.170752	7.13849e-18	1.41514e-13
BP	Fabp5	0.170582	7.10777e-92	1.40904e-87
BP	Cdc5l	0.170383	3.89857e-46	7.72853e-42
BP	Uqcrc1	0.170352	2.39458e-57	4.74702e-53
BP	Uhrf2	0.169928	4.19269e-37	8.31158e-33
BP	Hnrnpa2b1	0.169765	4.22719e-107	8.37997e-103
BP	Tomm5	0.169599	4.72138e-44	9.35966e-40
BP	Rbm34	0.169141	9.45689e-19	1.87473e-14
BP	Manf	0.169091	8.74381e-53	1.73337e-48
BP	Mier1	0.169023	5.44531e-34	1.07948e-29
BP	Mrps26	0.16894	9.23249e-37	1.83025e-32
BP	Katna1	0.168653	2.41466e-34	4.78682e-30
BP	Alg3	0.168269	8.53616e-17	1.69221e-12
BP	Pcdh7	0.16812	4.36203e-128	8.64729e-124
BP	Parl	0.167928	4.46015e-38	8.8418e-34
BP	Serp1	0.167383	6.48496e-44	1.28558e-39
BP	Smad2	0.167335	1.16126e-30	2.30209e-26
BP	Rnf130	0.167194	2.22744e-45	4.41568e-41
BP	Ube2k	0.167133	4.51305e-45	8.94667e-41
BP	Trir	0.16711	3.17997e-51	6.30398e-47
BP	Tceal8	0.166964	2.02019e-48	4.00483e-44
BP	Sigmar1	0.166911	1.84944e-22	3.66634e-18
BP	Dmap1	0.166604	4.58729e-24	9.09385e-20
BP	Timm44	0.16655	4.03143e-43	7.99191e-39
BP	Pdzd11	0.166295	1.19826e-39	2.37543e-35
BP	Eif3i	0.166114	1.68028e-71	3.33099e-67
BP	Anapc5	0.165928	2.42588e-52	4.80905e-48
BP	Soat1	0.165879	2.23886e-25	4.43831e-21
BP	Polr2h	0.165747	5.0219e-38	9.95541e-34
BP	Bex4	0.165696	8.96444e-35	1.77711e-30
BP	Traf3	0.165595	7.1431e-14	1.41605e-09
BP	Ccdc167	0.165527	1.75268e-16	3.4745e-12
BP	Srek1	0.164843	7.74327e-38	1.53503e-33
BP	Rap1a	0.164781	6.68205e-45	1.32465e-40
BP	Tshz1	0.164691	1.52828e-35	3.02966e-31
BP	Hddc2	0.164645	1.36171e-48	2.69945e-44
BP	Rexo4	0.164331	2.14328e-25	4.24884e-21
BP	Fdx1	0.164231	1.09468e-27	2.17009e-23
BP	Bms1	0.164123	1.09143e-23	2.16366e-19
BP	Ctdnep1	0.16404	1.4173e-22	2.80965e-18
BP	Fscn1	0.164005	4.56136e-68	9.04245e-64
BP	Cog8	0.163771	3.65501e-24	7.2457e-20
BP	Ptpn11	0.163602	2.43676e-36	4.83064e-32
BP	Rplp2	0.163388	5.70088e-257	1.13014e-252
BP	Poldip2	0.163046	4.67665e-42	9.271e-38
BP	Smim13	0.162983	6.52217e-20	1.29295e-15
BP	Nfatc3	0.162707	3.145e-23	6.23464e-19
BP	Ints9	0.16269	1.79344e-21	3.55532e-17
BP	Txn2	0.162368	2.70581e-43	5.36399e-39
BP	Pum3	0.162133	1.61542e-27	3.20242e-23
BP	Slc25a13	0.161555	9.00156e-45	1.78447e-40
BP	Cisd1	0.161002	3.34251e-38	6.6262e-34
BP	Cdc23	0.160976	2.46729e-25	4.89116e-21
BP	Rab9	0.160716	6.90327e-30	1.3685e-25
BP	Tjap1	0.160681	7.54008e-28	1.49475e-23
BP	Rpp14	0.16066	1.57928e-22	3.13077e-18
BP	Rack1	0.160528	2.41541e-173	4.78831e-169
BP	Fto	0.160173	2.07222e-29	4.10798e-25
BP	Adrm1	0.160099	3.82007e-43	7.5729e-39
BP	Eif3j1	0.159859	1.14465e-28	2.26915e-24
BP	Fubp1	0.15939	4.96561e-58	9.84382e-54
BP	Dennd1a	0.159229	1.94868e-25	3.86307e-21
BP	Mitd1	0.159164	6.06821e-17	1.20296e-12
BP	Usp48	0.158884	6.60105e-14	1.30859e-09
BP	Taf10	0.158828	2.31659e-38	4.59241e-34
BP	Ppa2	0.158613	3.14961e-28	6.24378e-24
BP	Rnf4	0.158489	2.15055e-39	4.26324e-35
BP	Nvl	0.158248	5.61226e-31	1.11257e-26
BP	Gdi2	0.158182	1.14803e-52	2.27586e-48
BP	Rpl36al	0.157685	2.06575e-98	4.09515e-94
BP	Cdk19	0.157285	1.20352e-21	2.38587e-17
BP	Fam98a	0.157281	1.19091e-21	2.36086e-17
BP	2700097O09Rik	0.157216	2.92443e-24	5.79738e-20
BP	Gphn	0.156869	3.43458e-30	6.80871e-26
BP	Gm49336	0.156827	6.97261e-11	1.38225e-06
BP	Rpl13a	0.156739	1.1589e-64	2.29741e-60
BP	Phf20	0.156463	1.53964e-34	3.05219e-30
BP	Rabggtb	0.156433	9.54473e-30	1.89215e-25
BP	Commd10	0.156379	2.82143e-29	5.5932e-25
BP	Eif5	0.156313	3.04817e-47	6.04269e-43
BP	Cd2bp2	0.156246	1.92132e-21	3.80883e-17
[truncated: 394 more rows]

## Sheet: GP_markers
cluster	gene	log2FC	P value	adjusted P value
GP	Luzp2	1.8646	4.30714e-144	8.53848e-140
GP	Fabp7	1.73258	0	0
GP	Plp1	1.67373	1.76663e-119	3.50216e-115
GP	Ttyh1	1.59899	6.7907e-174	1.34619e-169
GP	Nkain2	1.55501	2.52815e-127	5.01181e-123
GP	Gas7	1.45297	3.26706e-266	6.47663e-262
GP	Adam23	1.4439	1.59015e-80	3.15231e-76
GP	Lama4	1.42806	5.25472e-177	1.04169e-172
GP	Shc4	1.40381	5.30132e-114	1.05093e-109
GP	Rgcc	1.36668	0	0
GP	Pde7b	1.33561	0	0
GP	Timp3	1.33517	9.70274e-67	1.92347e-62
GP	Cdh19	1.30247	0	0
GP	Apoe	1.29952	3.43889e-11	6.81726e-07
GP	Erbb3	1.29393	6.5142e-244	1.29137e-239
GP	Mdfi	1.275	1.23296e-80	2.44421e-76
GP	Ccnd2	1.26603	0	0
GP	Gm38505	1.2475	5.48808e-187	1.08796e-182
GP	Sema3c	1.23644	1.20873e-71	2.39619e-67
GP	Il1rap	1.23566	1.25434e-48	2.4866e-44
GP	Ptprz1	1.23148	1.31781e-248	2.61243e-244
GP	Hist1h2bc	1.22572	9.22905e-38	1.82957e-33
GP	Adgrg6	1.21815	2.88083e-104	5.71095e-100
GP	Slitrk6	1.20818	0	0
GP	Cyp2j6	1.19604	2.7239e-158	5.39987e-154
GP	Sox6	1.19141	2.00197e-180	3.96871e-176
GP	Ptprj	1.18345	1.94676e-164	3.85925e-160
GP	Sntb1	1.18026	0	0
GP	2810468N07Rik	1.1523	9.21393e-86	1.82657e-81
GP	Nkain4	1.14627	8.37198e-114	1.65966e-109
GP	Poc1a	1.14031	6.14772e-47	1.21872e-42
GP	Col18a1	1.13561	1.32514e-149	2.62696e-145
GP	Gulp1	1.11314	2.44277e-103	4.84254e-99
GP	Itga6	1.11295	3.22982e-57	6.40279e-53
GP	Fxyd1	1.10937	5.09711e-117	1.01045e-112
GP	Gm12688	1.10932	1.07501e-139	2.1311e-135
GP	Hes1	1.10553	4.43591e-117	8.79375e-113
GP	Postn	1.0978	5.67446e-95	1.12491e-90
GP	Slc35f1	1.09591	0	0
GP	Insc	1.09036	2.60402e-134	5.16221e-130
GP	Nid1	1.08712	3.49469e-76	6.92788e-72
GP	Gpm6b	1.08309	1.10779e-270	2.19609e-266
GP	Etl4	1.08268	0	0
GP	Lgi4	1.08207	3.18968e-53	6.32323e-49
GP	Mitf	1.07855	1.40582e-36	2.78689e-32
GP	Sox5	1.07704	0	0
GP	Nrcam	1.06081	3.43751e-212	6.81451e-208
GP	Plekhb1	1.05579	2.28583e-51	4.53142e-47
GP	Sox10	1.05074	0	0
GP	Arpc1b	1.04187	5.1559e-204	1.02211e-199
GP	Rasa3	1.04145	1.47083e-64	2.91576e-60
GP	Sox8	1.03669	4.75134e-71	9.41906e-67
GP	Cdk6	1.02317	4.35468e-39	8.63272e-35
GP	Cntnap4	1.01853	3.90411e-21	7.73951e-17
GP	Lima1	1.01667	2.81241e-225	5.57532e-221
GP	Lmo4	1.01295	0	0
GP	Filip1l	1.00171	2.22203e-55	4.40495e-51
GP	Mef2c	0.998206	0	0
GP	Foxd3	0.992832	5.69229e-112	1.12844e-107
GP	Gng11	0.977572	6.15943e-106	1.22105e-101
GP	Vim	0.971749	0	0
GP	Serpine2	0.963325	2.31394e-162	4.58716e-158
GP	Zfp36l2	0.951295	2.37508e-69	4.70835e-65
GP	Plcb1	0.949868	2.11561e-210	4.19399e-206
GP	Inava	0.941019	6.15647e-30	1.22046e-25
GP	Fbxo7	0.936225	2.20184e-42	4.36494e-38
GP	St5	0.935507	5.79459e-163	1.14872e-158
GP	Lamb1	0.934511	1.47869e-40	2.93135e-36
GP	Rhoj	0.928018	2.50781e-29	4.97148e-25
GP	Ndrg2	0.925738	1.45111e-17	2.87667e-13
GP	C1ql1	0.924987	6.57377e-67	1.30318e-62
GP	Anxa5	0.922959	1.05108e-236	2.08367e-232
GP	Shroom4	0.92288	4.75036e-24	9.41711e-20
GP	Olfml3	0.919214	7.47589e-90	1.48202e-85
GP	Frmd6	0.916516	3.0409e-23	6.02827e-19
GP	Pdpn	0.908195	4.16928e-80	8.26518e-76
GP	Pmepa1	0.906941	2.59463e-22	5.14359e-18
GP	Stard13	0.904954	1.51988e-169	3.01301e-165
GP	Zeb2	0.904546	0	0
GP	Car12	0.899281	1.11913e-38	2.21857e-34
GP	Plin3	0.896103	1.60968e-22	3.19102e-18
GP	Gja1	0.888841	7.96432e-33	1.57885e-28
GP	Gria3	0.885573	1.2998e-30	2.57671e-26
GP	Mcam	0.8842	2.77131e-17	5.49384e-13
GP	Cthrc1	0.879484	8.34594e-287	1.6545e-282
GP	Cnp	0.878933	1.15214e-277	2.284e-273
GP	Qk	0.872923	0	0
GP	Ccn1	0.872223	1.16546e-30	2.31042e-26
GP	Elk3	0.869731	5.21051e-27	1.03293e-22
GP	Ldb2	0.865136	1.51819e-49	3.00966e-45
GP	Gpx8	0.862786	3.48639e-127	6.91142e-123
GP	Dbi	0.859533	0	0
GP	Ednrb	0.858857	0	0
GP	Bcar3	0.856686	1.13364e-146	2.24734e-142
GP	Sparc	0.851196	0	0
GP	Ets1	0.850062	4.46982e-40	8.86097e-36
GP	Tcf7l1	0.849851	1.08936e-35	2.15954e-31
GP	S1pr2	0.848797	2.20711e-19	4.37538e-15
GP	Nckap5	0.84791	3.39127e-126	6.72285e-122
GP	Tanc1	0.84746	6.02734e-33	1.19486e-28
GP	Ccnd1	0.844539	0	0
GP	Dnajc1	0.844519	0	0
GP	Col25a1	0.837094	1.26468e-137	2.50711e-133
GP	Phldb2	0.834902	3.23368e-24	6.41044e-20
GP	Pakap.1	0.834535	7.18207e-28	1.42377e-23
GP	E130114P18Rik	0.833212	1.27131e-100	2.52024e-96
GP	Mir99ahg	0.832895	1.19595e-285	2.37086e-281
GP	Macrod1	0.82726	3.58525e-07	0.0071074
GP	Camk2b	0.827164	6.7875e-25	1.34555e-20
GP	Mmp15	0.823582	1.43636e-10	2.84743e-06
GP	Utrn	0.820718	4.87913e-53	9.67239e-49
GP	Alk	0.819617	1.2137e-10	2.40604e-06
GP	Pdcd4	0.814266	1.74202e-148	3.45338e-144
GP	Gab1	0.811677	8.15058e-68	1.61577e-63
GP	Sox2ot	0.807382	0	0
GP	Aamdc	0.802566	4.17993e-29	8.2863e-25
GP	Ngfr	0.801655	6.42692e-18	1.27407e-13
GP	Rab13	0.795615	7.11638e-23	1.41075e-18
GP	Serpinh1	0.787384	0	0
GP	Limch1	0.786342	1.4713e-10	2.91671e-06
GP	Trip6	0.786	2.04059e-17	4.04527e-13
GP	Sipa1l1	0.783113	1.05596e-91	2.09333e-87
GP	Zfp36l1	0.780978	1.52902e-192	3.03114e-188
GP	Rcn1	0.779858	4.04823e-104	8.02522e-100
GP	Itga4	0.776083	8.42797e-38	1.67076e-33
GP	Inka1	0.77408	3.70024e-40	7.33536e-36
GP	Mxd4	0.764315	5.05355e-58	1.00182e-53
GP	Fign	0.762274	1.76919e-17	3.50725e-13
GP	Tagln2	0.75727	8.25959e-89	1.63738e-84
GP	Syngr1	0.756323	1.63549e-16	3.24219e-12
GP	S100a11	0.740799	6.27415e-120	1.24379e-115
GP	Samd5	0.739251	1.528e-93	3.02911e-89
GP	Agrn	0.734057	4.4591e-09	8.83973e-05
GP	Adam12	0.731663	5.8691e-230	1.16349e-225
GP	Notch2	0.730311	8.28743e-41	1.6429e-36
GP	Arhgef26	0.727264	1.06201e-39	2.10533e-35
GP	Ss18l2	0.724823	5.55086e-162	1.1004e-157
GP	Mest	0.722528	0	0
GP	Creb5	0.717064	1.0827e-06	0.0214634
GP	Sesn3	0.715897	3.07378e-33	6.09347e-29
GP	Pdzrn3	0.714742	5.1178e-110	1.01455e-105
GP	Fam184b	0.714204	1.02926e-79	2.0404e-75
GP	Ptprm	0.710756	2.24597e-134	4.45242e-130
GP	Ppic	0.704065	4.5586e-96	9.03697e-92
GP	Wwtr1	0.700263	1.92628e-258	3.81866e-254
GP	Sash1	0.696596	1.71746e-84	3.4047e-80
GP	Vps37b	0.695301	1.72798e-11	3.42555e-07
GP	Litaf	0.694089	5.67928e-129	1.12586e-124
GP	Rap2b	0.688207	3.72116e-10	7.37683e-06
GP	Igsf11	0.687295	4.66008e-13	9.23814e-09
GP	Itgav	0.685436	2.49831e-11	4.95264e-07
GP	Tgfb2	0.684065	0	0
GP	Rest	0.678492	5.51448e-11	1.09319e-06
GP	Gas1	0.67784	3.06142e-54	6.06896e-50
GP	Ctnnal1	0.677212	6.43731e-17	1.27613e-12
GP	Dab1	0.672106	1.12128e-33	2.22283e-29
GP	Dock1	0.671165	4.65195e-47	9.22202e-43
GP	Pxdc1	0.667862	4.70251e-08	0.000932226
GP	Ugdh	0.666981	2.5727e-13	5.10012e-09
GP	Tox	0.665458	2.18175e-25	4.32509e-21
GP	Gpc3	0.646532	3.36354e-52	6.66788e-48
GP	Rhob	0.645941	1.30816e-38	2.59329e-34
GP	Metrn	0.645243	3.39411e-278	6.72849e-274
GP	Tspan18	0.639533	1.97654e-47	3.91829e-43
GP	Sh3pxd2a	0.637701	1.33365e-08	0.000264383
GP	Nell2	0.634919	4.08193e-210	8.09202e-206
GP	Maml2	0.633658	1.08008e-54	2.14115e-50
GP	2010204K13Rik	0.63005	1.37866e-08	0.000273305
GP	Map3k1	0.62649	2.13161e-17	4.2257e-13
GP	Kirrel	0.625584	1.63706e-14	3.24531e-10
GP	Aldh2	0.621014	1.80067e-48	3.56965e-44
GP	Capn6	0.61991	1.72404e-16	3.41773e-12
GP	Cmtm7	0.619465	4.56083e-23	9.04138e-19
GP	Anxa6	0.614366	2.93865e-19	5.82557e-15
GP	Id3	0.614338	4.2972e-201	8.51877e-197
GP	Jun	0.612628	3.91612e-174	7.76332e-170
GP	Gsta4	0.6114	2.17145e-106	4.30467e-102
GP	Rcn3	0.610283	1.13418e-18	2.2484e-14
GP	Serpinf1	0.609885	1.46216e-30	2.89859e-26
GP	Rftn2	0.605013	2.52747e-10	5.01045e-06
GP	Notch1	0.602715	2.26033e-07	0.00448089
GP	Heg1	0.602563	1.18348e-11	2.34613e-07
GP	Cdh6	0.59805	1.3013e-176	2.57971e-172
GP	Rnf150	0.597243	3.64652e-30	7.22887e-26
GP	Col5a2	0.59651	2.0387e-120	4.04152e-116
GP	Epb41l3	0.592499	1.6691e-12	3.30882e-08
GP	S100a16	0.58933	3.1899e-46	6.32365e-42
GP	Adgrl2	0.584742	1.11268e-10	2.20578e-06
GP	Ncald	0.583359	3.22896e-09	6.40108e-05
GP	Cdh10	0.578433	3.934e-40	7.79877e-36
GP	Il1rapl1	0.574952	2.7602e-46	5.47182e-42
GP	Mycn	0.562445	1.71297e-07	0.00339579
GP	Schip1	0.561289	2.49303e-62	4.94218e-58
GP	Foxo1	0.560974	1.00533e-17	1.99298e-13
GP	Thsd7a	0.558621	3.0067e-08	0.000596049
GP	Gfra1	0.554113	1.75112e-187	3.47143e-183
GP	Marcks	0.548103	0	0
GP	Nfia	0.544189	1.17331e-94	2.32597e-90
GP	Csrp1	0.542377	4.37056e-79	8.66421e-75
GP	Snhg8	0.540621	2.67465e-85	5.30223e-81
GP	C130071C03Rik	0.537594	2.38976e-07	0.00473746
GP	Lbh	0.531744	5.25865e-30	1.04248e-25
GP	Airn	0.531443	5.04011e-73	9.99151e-69
GP	Spon1	0.528853	9.72358e-71	1.9276e-66
GP	Kif21a	0.526112	5.53254e-99	1.09677e-94
GP	Ccnd3	0.523399	3.86535e-94	7.66267e-90
GP	Cdca7	0.513314	2.34769e-21	4.65407e-17
GP	Maged2	0.510009	3.9076e-64	7.74642e-60
GP	Hadh	0.507467	8.43242e-27	1.67164e-22
GP	Josd2	0.50248	4.54619e-28	9.01237e-24
GP	Dusp6	0.498311	3.78393e-33	7.50126e-29
GP	Ltbp1	0.498034	7.15274e-72	1.41796e-67
GP	Glo1	0.497569	2.70737e-110	5.36709e-106
GP	Sept9	0.495546	7.45233e-08	0.00147735
GP	Grik2	0.492292	1.60913e-118	3.18995e-114
GP	Celf2	0.490971	1.16982e-255	2.31906e-251
GP	Kctd1	0.489424	4.30594e-18	8.53609e-14
GP	Selenof	0.487859	9.83276e-206	1.94925e-201
GP	Arhgap42	0.476989	1.13531e-34	2.25064e-30
GP	Rnf130	0.47681	9.41623e-26	1.86667e-21
GP	Lpp	0.472896	1.0229e-21	2.0278e-17
GP	Sorcs1	0.47067	1.56507e-85	3.10259e-81
GP	Mbnl2	0.466982	1.66376e-99	3.29823e-95
GP	Hmga2	0.463702	1.60248e-111	3.17677e-107
GP	Rpl22l1	0.46205	0	0
GP	Mtap	0.44657	3.70535e-10	7.34549e-06
GP	Ptn	0.443419	5.91087e-78	1.17177e-73
GP	Asrgl1	0.442305	5.60131e-09	0.00011104
GP	Cst3	0.437925	7.80047e-117	1.54637e-112
GP	Fstl1	0.434561	1.08668e-13	2.15423e-09
GP	Sox2	0.427744	1.38555e-06	0.0274672
GP	Cdkn1c	0.426968	5.1185e-94	1.01469e-89
GP	Rrbp1	0.423015	3.21293e-11	6.36932e-07
GP	Wdfy1	0.421695	1.86698e-09	3.7011e-05
GP	Hddc2	0.420192	9.03552e-20	1.7912e-15
GP	1700025G04Rik	0.414318	4.43224e-20	8.78648e-16
GP	Cald1	0.412194	5.94534e-131	1.1786e-126
GP	5033428I22Rik	0.411936	5.98965e-27	1.18739e-22
GP	1110038F14Rik	0.408715	4.84054e-15	9.59589e-11
GP	Ctnnb1	0.407724	9.06127e-86	1.79631e-81
GP	Rhoc	0.40615	1.03598e-37	2.05373e-33
GP	Fbn2	0.404101	1.46717e-19	2.90852e-15
GP	Igfbp4	0.400023	9.08641e-47	1.80129e-42
GP	Ick	0.398985	1.2342e-12	2.44667e-08
GP	Fbln1	0.395701	5.5739e-49	1.10497e-44
GP	Pip4p2	0.390841	3.82564e-17	7.58395e-13
GP	Phgdh	0.381803	5.79079e-44	1.14797e-39
GP	Eef1d	0.379858	3.30681e-190	6.55543e-186
GP	Myl12a	0.37525	1.19353e-89	2.36606e-85
GP	Nme4	0.370619	9.88174e-08	0.00195896
GP	Laptm4b	0.369353	8.65719e-12	1.7162e-07
GP	Ctnna1	0.367935	9.36185e-16	1.85589e-11
GP	Mocs2	0.367611	4.31648e-08	0.000855698
GP	Zswim7	0.355268	9.74211e-09	0.000193128
GP	Sgms1	0.352961	5.46231e-08	0.00108285
GP	Amotl1	0.350969	1.91877e-07	0.00380378
GP	Dpm3	0.350299	7.19718e-17	1.42677e-12
GP	Npm3	0.349822	2.4639e-13	4.88444e-09
GP	Map3k4	0.345381	1.74438e-06	0.0345805
GP	Rbp1	0.344972	4.09525e-162	8.11842e-158
GP	2410006H16Rik	0.344927	1.33843e-49	2.6533e-45
GP	Nfkb1	0.343415	1.59505e-06	0.0316202
GP	Rps26	0.342875	0	0
GP	Tgif2	0.341853	6.48033e-07	0.0128466
GP	Grb10	0.338524	8.26151e-115	1.63776e-110
GP	Slc20a1	0.336521	2.42365e-10	4.80465e-06
GP	Nucb1	0.336365	6.2631e-09	0.00012416
GP	Hmcn1	0.33558	2.3133e-06	0.0458589
GP	Ldhb	0.334487	6.27887e-90	1.24472e-85
GP	Dnajb14	0.332191	8.09069e-08	0.0016039
GP	Mcfd2	0.330861	3.67546e-07	0.00728624
GP	Gng5	0.32826	1.39529e-188	2.76602e-184
GP	Rbms1	0.327024	6.85509e-27	1.35895e-22
GP	Peli2	0.32664	1.76518e-07	0.0034993
GP	Rpl30	0.323478	2.03669e-134	4.03754e-130
GP	Glmp	0.322784	1.92855e-08	0.000382316
GP	Hmgn3	0.321997	1.27979e-18	2.53706e-14
GP	Casp6	0.320694	2.07711e-08	0.000411766
GP	Rpl39	0.318312	2.08224e-211	4.12784e-207
GP	Lrrc8b	0.317614	8.34022e-07	0.0165337
GP	Snrpa	0.316903	7.93905e-40	1.57384e-35
GP	Snhg9	0.314972	7.77574e-07	0.0154146
GP	Usp25	0.314869	1.33694e-06	0.0265035
GP	Zfp536	0.314783	2.23654e-69	4.43371e-65
GP	Sh3pxd2b	0.314778	1.01673e-11	2.01556e-07
GP	Ndfip1	0.314446	9.9269e-146	1.96791e-141
GP	Prkd3	0.313098	3.80446e-07	0.00754195
GP	Smim11	0.310829	9.1602e-20	1.81592e-15
GP	Mrtfb	0.310715	7.40333e-13	1.46764e-08
GP	Rps29	0.310449	0	0
GP	Ppib	0.309376	1.37422e-146	2.72425e-142
GP	Zfand1	0.30863	4.38066e-08	0.000868423
GP	1810058I24Rik	0.307714	1.82205e-54	3.61203e-50
GP	Fam3c	0.306966	9.69195e-09	0.000192133
GP	Fundc1	0.306497	1.45186e-08	0.000287817
GP	Anp32a	0.306046	5.72671e-90	1.13526e-85
GP	Gm2000	0.304986	4.7104e-47	9.33789e-43
GP	Gm10076	0.304786	1.24494e-126	2.46797e-122
GP	Gas5	0.303519	6.52859e-182	1.29423e-177
GP	Rpl22	0.303472	5.35536e-258	1.06165e-253
GP	Ost4	0.303288	6.22947e-63	1.23493e-58
GP	Rps20	0.303076	8.68057e-233	1.72084e-228
GP	Poglut2	0.302368	4.19716e-08	0.000832045
GP	Lrp5	0.301468	1.55504e-06	0.0308271
GP	Dusp16	0.301198	1.45854e-09	2.89142e-05
GP	Rps27rt	0.300613	4.8886e-08	0.000969116
GP	Cdh2	0.298981	1.16246e-64	2.30447e-60
GP	Sept7	0.297526	1.9257e-73	3.81751e-69
GP	Rpl17	0.297265	0	0
GP	Uba52	0.296275	1.88497e-89	3.73677e-85
GP	Pgap2	0.293879	2.02935e-10	4.02298e-06
GP	Fubp3	0.288636	4.26015e-08	0.000844532
GP	Rps18	0.287895	0	0
GP	Plin2	0.287746	1.10255e-07	0.0021857
GP	Dap	0.287254	9.04592e-08	0.00179326
GP	Itgb1	0.286976	4.16573e-46	8.25815e-42
GP	Rap2a	0.286956	3.61225e-13	7.16092e-09
GP	Rpl37	0.286911	1.14637e-302	2.27257e-298
GP	Frmd4a	0.285449	1.34584e-25	2.66799e-21
GP	Limd1	0.284526	2.9387e-07	0.00582567
GP	Aamp	0.284146	1.54974e-10	3.07221e-06
GP	Epb41l2	0.283649	1.56025e-09	3.09304e-05
GP	Arhgap23	0.283599	1.37864e-09	2.73302e-05
GP	Rpl12	0.282119	2.95044e-268	5.84895e-264
GP	Mpg	0.282109	9.65809e-07	0.0191462
GP	Ktn1	0.281373	7.17176e-25	1.42173e-20
GP	Rpl36a	0.281321	0	0
GP	Tmem106c	0.278865	2.50306e-17	4.96206e-13
GP	Metap1d	0.278265	1.81422e-08	0.000359651
GP	Rpl13	0.278149	0	0
GP	Paip2b	0.276396	8.84065e-15	1.75257e-10
GP	Nectin3	0.272588	5.9045e-08	0.00117051
GP	Amotl2	0.272366	2.53851e-11	5.03234e-07
GP	Plekho1	0.272063	2.33615e-09	4.63119e-05
GP	Iars2	0.272014	4.22596e-09	8.37753e-05
GP	Rpl36	0.271794	2.0439e-280	4.05184e-276
GP	Tma16	0.269572	4.82886e-12	9.57274e-08
GP	Rassf1	0.26928	5.38907e-11	1.06833e-06
GP	Lsr	0.269105	6.48061e-16	1.28472e-11
GP	Rpl35a	0.269026	0	0
GP	Arhgef9	0.268805	4.77991e-15	9.47569e-11
GP	Zfp277	0.26858	2.55101e-09	5.05712e-05
GP	Prkg1	0.268469	6.30111e-07	0.0124913
GP	Cib1	0.267642	4.74397e-12	9.40444e-08
GP	Ehd1	0.26693	8.68251e-13	1.72122e-08
GP	Snhg1	0.266783	1.00458e-19	1.99148e-15
GP	Pnrc1	0.266773	6.91498e-07	0.0137083
GP	Ciao2a	0.266428	1.35589e-06	0.0268792
GP	1110038B12Rik	0.266213	5.6828e-22	1.12656e-17
GP	Rpl28	0.266173	5.53578e-262	1.09741e-257
GP	Fam53a	0.265871	1.14195e-07	0.0022638
GP	Orc5	0.263719	9.17925e-14	1.81969e-09
GP	Arhgap39	0.263536	2.5887e-10	5.13184e-06
GP	Zfp397	0.262378	1.05172e-08	0.000208493
GP	Rps2	0.262141	0	0
GP	Trim32	0.261553	3.58156e-18	7.10008e-14
GP	Pdia6	0.260222	2.18718e-37	4.33587e-33
GP	Rpl41	0.260101	0	0
GP	Rpl23	0.26005	0	0
GP	Nsmaf	0.259864	9.90326e-15	1.96322e-10
GP	Lsm7	0.259684	1.60564e-46	3.18302e-42
GP	Tmed10	0.25954	6.25331e-35	1.23966e-30
GP	Hdac8	0.258525	1.30663e-07	0.00259026
GP	Cd3eap	0.258037	2.66213e-17	5.2774e-13
GP	Iah1	0.257223	4.7577e-07	0.00943167
GP	Utp14a	0.257068	4.09698e-08	0.000812186
GP	Rpsa	0.256845	0	0
GP	Cdk7	0.256746	5.69317e-07	0.0112861
GP	Knstrn	0.256497	5.67357e-14	1.12473e-09
GP	Mrpl52	0.255932	5.91475e-64	1.17254e-59
GP	Rpl11	0.255197	0	0
GP	Pabpc1	0.252351	2.05232e-66	4.06851e-62
GP	Lamtor2	0.251543	2.58349e-18	5.12151e-14
GP	Rps28	0.251153	1.00028e-174	1.98295e-170
GP	Tomm5	0.250835	1.52739e-26	3.0279e-22
GP	Zfas1	0.250637	7.72262e-17	1.53093e-12
GP	Rpl24	0.250044	0	0
GP	Nsa2	0.24998	5.03364e-38	9.97868e-34
GP	Sumf2	0.249799	4.80315e-13	9.52176e-09
GP	Rpl35	0.249318	1.38584e-235	2.74728e-231
GP	Dhrs4	0.248122	3.61339e-09	7.16318e-05
GP	Tspo	0.247231	1.49033e-15	2.95443e-11
GP	Prtg	0.245426	2.87291e-11	5.69526e-07
GP	Rplp1	0.245379	0	0
GP	Rps13	0.24446	0	0
GP	Rps10	0.24385	2.49356e-214	4.94323e-210
GP	Snx25	0.243238	6.63864e-11	1.31604e-06
GP	Casp2	0.243145	2.36655e-16	4.69146e-12
GP	Rps8	0.243012	0	0
GP	Vcp	0.242778	2.29254e-32	4.54474e-28
GP	Trub2	0.241648	4.70475e-19	9.32669e-15
GP	Rps27	0.240529	0	0
GP	Fbxl6	0.239885	2.67947e-15	5.31178e-11
GP	Timm10b	0.23961	2.49116e-15	4.93848e-11
GP	Tomm6	0.239595	1.25843e-59	2.49471e-55
GP	Rpl34	0.239257	2.22764e-177	4.41607e-173
GP	Psmd10	0.239182	8.01318e-08	0.00158853
GP	Ostc	0.238868	7.52071e-28	1.49091e-23
GP	Arl5a	0.238364	3.31517e-09	6.57198e-05
GP	Abhd14a	0.238335	6.14353e-11	1.21789e-06
GP	Leprot	0.23764	1.23416e-10	2.4466e-06
GP	Vwa8	0.237391	3.78056e-13	7.49458e-09
GP	Peak1	0.236898	5.48838e-12	1.08802e-07
GP	Ints4	0.236447	1.22053e-10	2.41958e-06
GP	Rps3a1	0.236394	2.258e-173	4.47625e-169
GP	Snx1	0.235996	3.60678e-10	7.15007e-06
GP	Fam181b	0.235936	1.38469e-07	0.002745
GP	Eif2s2	0.235106	2.1945e-65	4.35037e-61
GP	Tjap1	0.235052	5.00987e-18	9.93156e-14
GP	Eef1b2	0.234774	8.82982e-138	1.75042e-133
GP	Ddx41	0.234717	4.6601e-14	9.23819e-10
GP	Trim26	0.23469	1.74006e-17	3.44949e-13
GP	Rps21	0.234504	1.51793e-63	3.00915e-59
GP	Pstk	0.234366	2.66754e-14	5.28813e-10
GP	Chn2	0.234098	4.87549e-16	9.66516e-12
GP	Rpl32	0.233761	0	0
GP	Rpl37a	0.233422	2.0969e-263	4.1569e-259
GP	Rpl27a	0.233046	5.22761e-288	1.03632e-283
GP	Cdca7l	0.23235	3.07193e-14	6.0898e-10
GP	Gm28198	0.232116	9.96019e-16	1.97451e-11
GP	Gm49692	0.231904	6.91042e-15	1.36992e-10
GP	Dguok	0.231802	1.8117e-07	0.00359152
GP	Rcl1	0.231608	1.34597e-11	2.66825e-07
GP	Cachd1	0.2312	1.31145e-11	2.59981e-07
GP	Naca	0.230961	1.35433e-270	2.68482e-266
GP	Rpl18a	0.230487	2.29724e-272	4.55405e-268
GP	Mb21d2	0.230484	1.99751e-14	3.95985e-10
GP	Rps25	0.229364	4.06031e-171	8.04915e-167
GP	Crip2	0.229227	5.57136e-21	1.10447e-16
GP	Rab34	0.229114	2.38089e-12	4.71988e-08
GP	Cflar	0.228691	8.61444e-09	0.000170773
GP	Nipsnap2	0.228604	1.45843e-09	2.8912e-05
GP	Tspan3	0.228377	6.21152e-45	1.23137e-40
GP	Sntb2	0.227981	4.87657e-18	9.66732e-14
GP	Slc35b2	0.227293	1.28034e-14	2.53814e-10
GP	Pacsin2	0.226678	4.07253e-17	8.07339e-13
GP	Cuedc2	0.226577	3.22784e-10	6.39886e-06
GP	Rpl9	0.226466	0	0
GP	Rps15a	0.22643	9.77305e-261	1.93741e-256
GP	Prickle1	0.225268	4.3575e-07	0.00863832
GP	Trmt1	0.224373	8.83333e-16	1.75112e-11
GP	Impact	0.224289	1.08133e-14	2.14364e-10
GP	Rps17	0.224075	1.62136e-146	3.21419e-142
GP	Grid2	0.223529	8.26174e-23	1.63781e-18
GP	Ccdc86	0.222817	2.803e-15	5.55666e-11
GP	Rps12	0.222758	7.07043e-253	1.40164e-248
GP	Elavl1	0.222041	6.60696e-11	1.30976e-06
GP	Tomm7	0.221687	1.82164e-51	3.61123e-47
GP	Snrpb2	0.221626	1.74731e-08	0.000346387
GP	Mvb12b	0.221206	9.57593e-07	0.0189833
GP	Rpl10a	0.220754	1.80132e-246	3.57095e-242
GP	Ift81	0.220246	2.16025e-16	4.28248e-12
GP	Tmem243	0.220001	3.07665e-13	6.09916e-09
GP	Tacc2	0.219748	1.92998e-17	3.826e-13
GP	Rps16	0.219733	0	0
GP	Ssbp1	0.219497	4.54433e-13	9.00867e-09
GP	Tprkb	0.219432	2.99241e-17	5.93216e-13
GP	Rps27a	0.219104	0	0
GP	Hspe1	0.218929	1.94491e-95	3.85558e-91
GP	Rtraf	0.218788	5.04608e-67	1.00034e-62
GP	Timm44	0.218728	4.90668e-08	0.0009727
GP	Nus1	0.218569	1.35816e-18	2.69242e-14
GP	Rps19	0.218508	8.39162e-235	1.66355e-230
GP	Gm14164	0.218115	6.37369e-13	1.26352e-08
GP	Rdh14	0.217871	1.22019e-15	2.41891e-11
GP	Hsp90b1	0.21748	2.86107e-12	5.67178e-08
GP	Arhgef12	0.217324	5.61313e-08	0.00111275
GP	2810001G20Rik	0.217194	8.74258e-09	0.000173313
GP	Foxp4	0.216876	1.53741e-11	3.04776e-07
GP	Rpl38	0.216731	6.94793e-115	1.37736e-110
GP	Pcbd2	0.216128	2.52551e-11	5.00657e-07
GP	Lrch3	0.215632	3.40515e-09	6.75036e-05
GP	Rpl18	0.215379	7.73984e-281	1.53435e-276
GP	Npm1	0.215286	9.71721e-183	1.92634e-178
GP	Ap3b1	0.215192	1.1341e-10	2.24824e-06
GP	Trap1	0.214874	1.09783e-18	2.17633e-14
GP	Gm5617	0.214579	1.03924e-15	2.06019e-11
GP	Mcee	0.214383	4.27049e-08	0.000846582
GP	Nom1	0.214318	4.8593e-18	9.63307e-14
GP	Cd81	0.214092	4.18348e-19	8.29334e-15
GP	Saysd1	0.213874	1.47515e-14	2.92434e-10
GP	Vrk3	0.213676	2.19939e-16	4.36008e-12
GP	Asah1	0.213512	2.6811e-07	0.005315
GP	Akr1e1	0.213133	1.12477e-12	2.22975e-08
GP	Cdc26	0.212713	1.94024e-14	3.84633e-10
GP	Snrpf	0.212626	3.35377e-69	6.6485e-65
GP	Acyp2	0.212591	1.20923e-11	2.39718e-07
GP	Sh3d19	0.212434	6.32456e-13	1.25378e-08
GP	Mrpl3	0.21212	7.23425e-09	0.000143412
GP	Stx4a	0.212084	6.43981e-14	1.27663e-09
GP	Ccl25	0.211755	3.39953e-18	6.73923e-14
GP	Lamp2	0.211279	9.97562e-09	0.000197757
GP	Nhsl1	0.211144	1.01408e-13	2.01031e-09
GP	Rpl19	0.210776	0	0
GP	Camk2d	0.210557	4.36837e-15	8.65985e-11
GP	Atp5g2	0.210539	2.2661e-125	4.49232e-121
GP	Mrpl23	0.210393	3.4687e-19	6.87635e-15
GP	Cep68	0.209926	9.23342e-21	1.83043e-16
GP	Sdad1	0.209426	3.09998e-19	6.14541e-15
GP	Zfp950	0.208392	3.57512e-12	7.08732e-08
GP	Rrp36	0.208385	4.5403e-21	9.00069e-17
GP	Smim19	0.207965	1.44755e-15	2.86962e-11
GP	Rpl31	0.207725	1.01851e-99	2.0191e-95
GP	Cntrl	0.207681	3.90914e-17	7.74949e-13
GP	Ythdf3	0.207604	1.06491e-07	0.00211108
GP	Mpp5	0.207583	4.7309e-23	9.37853e-19
GP	Cat	0.207313	3.51577e-14	6.96967e-10
GP	Tmem161a	0.207248	7.63105e-24	1.51278e-19
GP	Mesd	0.206509	5.19658e-08	0.00103017
GP	Gtf2h4	0.206503	9.8873e-19	1.96006e-14
GP	Tmem161b	0.206086	4.49448e-21	8.90986e-17
GP	Rpl26	0.206051	1.04867e-286	2.07889e-282
GP	Slc39a7	0.205952	1.33387e-13	2.64426e-09
GP	Plag1	0.205854	4.17526e-20	8.27704e-16
GP	Pttg1ip	0.20541	2.62038e-11	5.19465e-07
GP	R3hcc1l	0.2052	2.51255e-19	4.98087e-15
GP	Gtf2h3	0.204941	8.35717e-13	1.65673e-08
GP	Prickle2	0.204853	9.78311e-18	1.9394e-13
GP	Cemip2	0.204773	4.06383e-25	8.05614e-21
GP	Rplp2	0.204681	7.86213e-258	1.55859e-253
GP	Tpt1	0.204556	1.18242e-33	2.34404e-29
GP	Cuta	0.204534	2.32271e-07	0.00460454
GP	Pitrm1	0.204315	2.61557e-20	5.1851e-16
GP	Dera	0.204041	1.35567e-17	2.68748e-13
GP	Tbc1d5	0.203907	9.41058e-07	0.0186555
GP	Oxa1l	0.203429	2.7425e-08	0.000543673
GP	Stk3	0.202745	5.98669e-09	0.00011868
GP	Serf2	0.202401	7.26955e-108	1.44112e-103
GP	Fau	0.201878	6.44197e-223	1.27706e-218
GP	Scarb2	0.20174	4.22955e-16	8.38466e-12
GP	Snx4	0.201598	4.28816e-14	8.50085e-10
GP	Rack1	0.201499	2.65705e-176	5.26733e-172
GP	Dock11	0.201297	1.83872e-25	3.64508e-21
GP	Kiz	0.201023	7.20775e-19	1.42886e-14
GP	Ccdc90b	0.200931	7.75356e-11	1.53706e-06
GP	Rpl8	0.200483	2.3951e-280	4.74804e-276
GP	Arhgef10l	0.200472	3.63332e-25	7.20269e-21
GP	Txn1	0.200335	5.4162e-60	1.07371e-55
GP	Bin1	0.19981	1.168e-07	0.00231545
GP	Ggh	0.199422	2.42308e-11	4.8035e-07
GP	Snrpg	0.198927	1.09999e-123	2.18061e-119
GP	Rps7	0.198509	7.06555e-302	1.40068e-297
GP	Pkn1	0.198452	7.92023e-24	1.57011e-19
GP	Alg14	0.198262	2.66634e-15	5.28576e-11
GP	2300009A05Rik	0.198096	2.58882e-08	0.000513207
GP	Smpd2	0.198037	2.64135e-15	5.23621e-11
GP	Rpl6	0.196622	1.10882e-210	2.19813e-206
GP	Acot13	0.196576	3.39291e-15	6.7261e-11
GP	Rnaseh2c	0.196576	3.0271e-14	6.00092e-10
GP	Acap2	0.196346	1.6371e-14	3.24539e-10
GP	Lix1l	0.195854	6.95076e-18	1.37792e-13
GP	Bms1	0.194954	2.20748e-11	4.3761e-07
GP	Rpl3	0.194688	6.92493e-199	1.3728e-194
GP	Polr1c	0.194515	1.7426e-11	3.45453e-07
GP	Dnajc10	0.194054	8.03324e-11	1.59251e-06
GP	Prdx6	0.193722	2.97723e-33	5.90207e-29
GP	Ugp2	0.193599	8.99415e-15	1.783e-10
GP	Tars	0.193594	2.16115e-16	4.28427e-12
GP	Mri1	0.192786	8.10346e-12	1.60643e-07
GP	Rpl7	0.192769	4.30843e-222	8.54103e-218
GP	Tmem41b	0.192733	3.75567e-23	7.44524e-19
GP	Zcchc10	0.192468	1.31039e-21	2.59773e-17
GP	Aven	0.191757	4.44428e-20	8.81033e-16
GP	Asap2	0.191725	6.16443e-12	1.22204e-07
GP	Ptpmt1	0.191696	1.47987e-08	0.00029337
GP	Akr7a5	0.191574	1.25524e-09	2.48839e-05
GP	Fdx1	0.191249	1.05857e-09	2.09852e-05
GP	Rps23	0.190605	1.4977e-274	2.96903e-270
GP	Cers2	0.190295	1.20484e-13	2.38847e-09
GP	Zdhhc20	0.189935	9.58286e-08	0.00189971
GP	Tfam	0.189843	5.70407e-10	1.13077e-05
GP	Cept1	0.189829	9.55006e-17	1.8932e-12
GP	Spcs3	0.189424	4.29917e-18	8.52267e-14
GP	Abcg2	0.18928	1.62253e-18	3.2165e-14
GP	Rps9	0.188271	9.16326e-212	1.81653e-207
GP	Ddx54	0.18804	4.04235e-13	8.01355e-09
GP	Saal1	0.187795	6.58737e-14	1.30588e-09
GP	Blvra	0.187638	9.96281e-21	1.97503e-16
GP	Mrps14	0.187235	4.42854e-12	8.77914e-08
GP	Mrpl44	0.187135	2.02358e-17	4.01155e-13
GP	Srgap1	0.187056	7.48609e-09	0.000148404
GP	Ccser2	0.186065	7.51254e-27	1.48929e-22
GP	Lyplal1	0.185811	1.16797e-22	2.31539e-18
GP	Rps14	0.185214	1.21896e-116	2.41646e-112
GP	Tsr2	0.185197	4.71183e-20	9.34073e-16
GP	Ak3	0.185158	6.81281e-20	1.35057e-15
GP	Ndufa6	0.185051	3.15843e-25	6.26128e-21
GP	Rps4x	0.184702	1.5399e-231	3.05271e-227
GP	Erlec1	0.184694	2.97819e-15	5.90396e-11
GP	Rpl29	0.1846	7.18494e-108	1.42434e-103
GP	Ankrd46	0.184359	1.38344e-26	2.74254e-22
GP	Fth1	0.183853	1.53977e-86	3.05244e-82
GP	Acadl	0.183721	8.67335e-11	1.71941e-06
GP	Rps24	0.183358	2.97828e-163	5.90413e-159
GP	Kdm4a	0.183203	6.51957e-16	1.29244e-11
GP	Fgfr1op2	0.183175	8.24835e-11	1.63515e-06
GP	Tmem9	0.183012	7.99095e-09	0.000158413
GP	Eif3e	0.181775	2.35951e-42	4.67749e-38
GP	Tbc1d23	0.181668	7.0082e-23	1.38931e-18
GP	Asnsd1	0.181449	5.1381e-09	0.000101858
GP	Nop14	0.181192	6.42145e-16	1.27299e-11
GP	Chchd5	0.181142	7.99514e-17	1.58496e-12
GP	Tbc1d15	0.181103	1.33154e-15	2.63964e-11
GP	Cdk2ap2	0.180928	2.48212e-13	4.92056e-09
GP	Eif5b	0.180783	1.03837e-09	2.05846e-05
GP	Msantd3	0.18078	1.55963e-13	3.09181e-09
GP	Lpin2	0.180569	2.97906e-21	5.90569e-17
GP	Rpl7a	0.179996	6.93981e-127	1.37575e-122
GP	Tead2	0.179966	2.9226e-12	5.79376e-08
GP	Polr3d	0.179959	5.71358e-23	1.13266e-18
GP	Ppil3	0.1791	1.9555e-10	3.87658e-06
GP	Ap3m1	0.178934	3.67793e-22	7.29112e-18
GP	Nme7	0.178848	9.50873e-26	1.88501e-21
GP	Tmem216	0.178779	9.43846e-20	1.87108e-15
GP	Hsp90ab1	0.178575	3.51808e-157	6.97425e-153
GP	Cd164	0.178566	4.51512e-19	8.95078e-15
GP	Jtb	0.178294	1.79298e-07	0.0035544
GP	Slc20a2	0.17781	2.89376e-22	5.73658e-18
GP	Rpl13a	0.177238	1.13328e-94	2.24662e-90
GP	Taf7	0.177018	2.66937e-13	5.29175e-09
GP	Tmed9	0.176995	3.71896e-14	7.37246e-10
GP	Tex261	0.176663	3.00235e-15	5.95187e-11
GP	Cluap1	0.176111	1.54252e-26	3.0579e-22
GP	Rpl21	0.175681	1.61991e-220	3.21131e-216
GP	Isg20l2	0.175576	2.24122e-21	4.44299e-17
GP	Slmap	0.175487	2.86736e-14	5.68425e-10
GP	Ublcp1	0.175316	1.72466e-14	3.41897e-10
GP	Prkcsh	0.17528	1.60174e-06	0.0317529
GP	Srp9	0.174773	2.05034e-10	4.06458e-06
GP	Bsg	0.174195	3.14162e-37	6.22795e-33
GP	Degs1	0.174173	1.87875e-22	3.72444e-18
GP	Exosc5	0.174132	3.72374e-11	7.38195e-07
GP	Afg3l2	0.173958	5.03146e-24	9.97436e-20
GP	Specc1	0.173877	1.63877e-15	3.2487e-11
GP	Pisd	0.173733	6.31186e-21	1.25126e-16
GP	Cpsf3	0.173619	6.37168e-18	1.26312e-13
GP	Dad1	0.173469	3.57559e-22	7.08825e-18
GP	Zfp24	0.173428	5.76689e-10	1.14323e-05
GP	Pacs2	0.173122	4.4701e-22	8.86152e-18
GP	Dtd2	0.172845	3.8591e-19	7.65028e-15
GP	Parp2	0.172635	4.82249e-28	9.56011e-24
GP	Ecpas	0.172517	7.00111e-12	1.3879e-07
GP	Gstz1	0.172317	6.10581e-28	1.21042e-23
GP	Sp3os	0.172098	2.27557e-23	4.51108e-19
GP	Polr2e	0.171212	1.03914e-06	0.0205999
GP	Tfb2m	0.170467	2.31102e-26	4.58137e-22
GP	Capn2	0.170256	6.16421e-24	1.22199e-19
GP	Rps11	0.170023	2.56642e-205	5.08767e-201
GP	Tcf12	0.169366	2.68551e-10	5.32375e-06
GP	Mvb12a	0.16918	2.37848e-19	4.71511e-15
GP	Pdcd7	0.168931	1.81126e-22	3.59065e-18
GP	Nr2f2	0.168755	2.70405e-10	5.36051e-06
GP	Rps15	0.16865	1.8501e-64	3.66763e-60
GP	Ssr2	0.168565	1.27896e-10	2.53541e-06
GP	Lrpap1	0.168278	5.03721e-16	9.98576e-12
GP	Nrbp1	0.16825	5.76194e-13	1.14225e-08
GP	Tmem101	0.167724	3.90011e-20	7.73158e-16
GP	Abcd3	0.167597	1.19588e-18	2.3707e-14
GP	H2afz	0.167563	2.174e-39	4.30974e-35
GP	Alg5	0.167545	3.14116e-15	6.22703e-11
GP	Pfn1	0.167075	2.83586e-55	5.62182e-51
GP	Hnrnpm	0.167001	1.69671e-18	3.36355e-14
GP	Aif1l	0.16694	4.10912e-21	8.14592e-17
GP	Snrpd3	0.166397	2.45e-25	4.85688e-21
GP	Fads2	0.166262	2.36739e-20	4.69312e-16
GP	Zfp771	0.166085	6.35102e-08	0.00125903
GP	Traf7	0.165872	6.09195e-26	1.20767e-21
GP	Eif3i	0.165851	3.29186e-22	6.52578e-18
GP	Prpf39	0.165748	5.58838e-17	1.10784e-12
GP	Ino80b	0.165555	1.35303e-15	2.68224e-11
GP	Ndufs2	0.165528	4.32631e-09	8.57648e-05
GP	Rnf217	0.165516	1.84223e-07	0.00365204
GP	Rpl15	0.165189	1.1979e-211	2.37471e-207
GP	Cd63	0.164905	1.20639e-06	0.0239155
GP	Ptdss2	0.164887	2.64664e-17	5.24669e-13
GP	Gorasp2	0.164755	5.4215e-19	1.07476e-14
GP	Cpne3	0.164668	6.01383e-18	1.19218e-13
GP	Uqcrh	0.164412	7.23086e-75	1.43345e-70
GP	Park7	0.16438	4.52461e-34	8.96958e-30
GP	Rnd2	0.164235	7.22149e-15	1.43159e-10
GP	Phpt1	0.164083	6.02382e-09	0.000119416
GP	Ndst1	0.16399	1.0444e-21	2.07043e-17
GP	Dlg1	0.163677	1.12628e-10	2.23274e-06
GP	Nr2c2ap	0.163418	5.13412e-18	1.01779e-13
GP	St13	0.16336	1.23027e-13	2.43889e-09
GP	Upf3a	0.163342	9.89579e-13	1.96174e-08
GP	Tmem242	0.163298	2.70134e-10	5.35514e-06
GP	Nme2	0.163246	2.10271e-83	4.16841e-79
GP	Clcc1	0.16314	2.58049e-19	5.11556e-15
GP	Ppie	0.163081	9.25642e-11	1.83499e-06
GP	Mrps21	0.162926	2.91119e-15	5.77114e-11
GP	Golgb1	0.162737	3.80631e-09	7.54562e-05
GP	Rps6	0.162228	3.71884e-70	7.37223e-66
GP	Rplp0	0.1621	2.53919e-125	5.0337e-121
GP	Cadm4	0.161739	4.01391e-17	7.95717e-13
GP	Ndufa3	0.16169	6.76633e-15	1.34136e-10
GP	Nsun2	0.161389	1.6149e-15	3.20138e-11
GP	Cyp20a1	0.161227	9.36128e-20	1.85578e-15
GP	Wdr12	0.161152	1.26921e-14	2.51608e-10
GP	Rpl5	0.160613	3.85429e-88	7.64075e-84
GP	Hmgb1	0.160274	1.71184e-64	3.39356e-60
GP	Egr1	0.160037	1.40307e-11	2.78145e-07
GP	Exosc3	0.159774	5.82411e-09	0.000115457
GP	Hadha	0.159767	7.31513e-07	0.0145015
GP	Pdxdc1	0.159484	7.9589e-19	1.57777e-14
GP	Atp5mpl	0.159456	1.62223e-25	3.21592e-21
GP	Apopt1	0.159223	1.49163e-06	0.0295701
GP	Grhpr	0.159196	1.36923e-22	2.71435e-18
GP	Tmem98	0.158733	2.19797e-19	4.35725e-15
GP	Rpl10	0.158629	2.23467e-94	4.43002e-90
GP	Trpm7	0.158612	2.73701e-09	5.42584e-05
GP	9530068E07Rik	0.158454	7.08749e-17	1.40502e-12
GP	Cwf19l2	0.158385	2.13764e-10	4.23767e-06
GP	Pdcd11	0.158268	2.31639e-18	4.592e-14
GP	Snx9	0.157938	8.09826e-19	1.6054e-14
GP	Surf4	0.157799	1.96508e-19	3.89557e-15
GP	Ckb	0.157489	2.08002e-89	4.12344e-85
GP	Fam120a	0.157485	2.846e-18	5.6419e-14
GP	Nol7	0.157249	3.72312e-08	0.000738072
GP	Rgs19	0.157238	4.12537e-30	8.17813e-26
GP	Tfdp2	0.156795	2.63288e-12	5.21943e-08
GP	Hibadh	0.156648	9.43207e-14	1.86981e-09
GP	Ss18	0.156338	2.11877e-10	4.20024e-06
GP	Gtf3c3	0.156222	7.45554e-22	1.47799e-17
GP	Klhl23	0.155867	4.96563e-17	9.84387e-13
GP	Ftsj3	0.155781	5.61876e-22	1.11386e-17
GP	Slc39a10	0.155537	3.52592e-09	6.98978e-05
GP	Cd2ap	0.155471	8.75785e-10	1.73616e-05
GP	Rbms2	0.154911	1.21352e-16	2.40568e-12
GP	Mterf3	0.154753	6.82522e-18	1.35303e-13
GP	Cct4	0.15451	2.52467e-19	5.0049e-15
GP	Upf3b	0.154478	1.2354e-08	0.000244906
GP	Snx2	0.153726	1.96423e-17	3.89389e-13
GP	Alkbh3	0.153398	6.89993e-19	1.36784e-14
GP	Zfp322a	0.153229	7.99988e-14	1.5859e-09
GP	Rpl14	0.153062	1.68171e-75	3.33382e-71
GP	Plxdc2	0.152897	6.83808e-23	1.35558e-18
GP	Snhg12	0.152682	1.51344e-16	3.00024e-12
GP	Pfdn1	0.152558	8.05444e-12	1.59671e-07
GP	Rbm22	0.152499	1.46129e-10	2.89686e-06
GP	Mfap2	0.15188	2.63477e-17	5.22316e-13
GP	Tor2a	0.151714	1.41073e-21	2.79664e-17
GP	Hnrnph2	0.151705	5.01488e-07	0.0099415
GP	Stk32a	0.151541	5.6947e-19	1.12892e-14
GP	Dnttip2	0.151325	1.36027e-15	2.6966e-11
GP	Micu2	0.150914	1.88246e-14	3.73179e-10
GP	Smco4	0.150912	6.7299e-09	0.000133414
GP	Ddx52	0.150746	1.07425e-16	2.12959e-12
GP	Mrpl1	0.150682	1.43674e-21	2.84819e-17
GP	Srpr	0.150556	5.2351e-16	1.03781e-11
GP	Zfc3h1	0.150555	1.22281e-21	2.4241e-17
GP	Klf6	0.150471	7.76745e-26	1.53982e-21
GP	Ammecr1l	0.150275	3.175e-23	6.29412e-19
GP	Herpud2	0.150148	2.09501e-25	4.15315e-21
GP	Mipol1	0.149871	3.25707e-18	6.45681e-14
GP	Copb2	0.149655	5.33392e-10	1.0574e-05
GP	Sirt2	0.14962	4.40897e-14	8.74033e-10
GP	Slc25a36	0.149503	1.26873e-19	2.51512e-15
GP	Rpp14	0.149376	5.71989e-24	1.13391e-19
GP	Ext2	0.14873	1.12965e-26	2.23942e-22
GP	Pycr2	0.148563	3.55174e-12	7.04097e-08
GP	Rpl36al	0.148295	2.22415e-57	4.40915e-53
GP	Prdx1	0.148073	9.25753e-33	1.83521e-28
GP	Mrps33	0.147886	3.21321e-19	6.36986e-15
GP	Cebpzos	0.147662	8.71361e-12	1.72739e-07
GP	Abce1	0.147482	3.41177e-07	0.00676348
GP	Snrpd2	0.147482	8.66333e-40	1.71742e-35
GP	Tank	0.147474	6.2741e-22	1.24378e-17
GP	Tmx3	0.147044	7.6565e-15	1.51782e-10
GP	Psat1	0.14704	1.10867e-12	2.19783e-08
GP	Katna1	0.147004	2.74977e-19	5.45114e-15
GP	Uri1	0.146911	2.29686e-07	0.0045533
GP	Sh3glb2	0.146876	3.23466e-35	6.41239e-31
GP	Urm1	0.146688	2.77683e-17	5.5048e-13
GP	Naa16	0.14621	1.69559e-22	3.36134e-18
GP	Eif2d	0.145951	1.78336e-27	3.53533e-23
GP	Dst	0.145873	4.16662e-35	8.25992e-31
GP	Mrps30	0.145714	3.90657e-20	7.74438e-16
GP	Map2k1	0.145694	2.2183e-06	0.0439755
GP	Ing3	0.145476	6.07016e-23	1.20335e-18
GP	Cox7a2l	0.144989	2.77144e-18	5.49411e-14
GP	Mlec	0.14475	8.91693e-14	1.76769e-09
GP	Cct8	0.144679	1.95451e-16	3.87463e-12
GP	Chsy1	0.144493	1.93849e-21	3.84286e-17
GP	Rhoa	0.144362	2.16713e-12	4.29613e-08
GP	Copa	0.144307	4.34414e-14	8.61181e-10
GP	Tpmt	0.143972	1.31103e-22	2.59899e-18
GP	Dr1	0.143812	2.82747e-26	5.60519e-22
GP	Ndufa13	0.142643	9.5295e-26	1.88913e-21
GP	Pi4kb	0.142536	6.77865e-31	1.3438e-26
GP	Bri3bp	0.142308	9.52841e-29	1.88891e-24
GP	Ptpn11	0.142157	7.86515e-20	1.55919e-15
GP	Msrb1	0.142119	5.6582e-24	1.12168e-19
GP	Txndc12	0.141697	1.68234e-10	3.33507e-06
GP	Thoc1	0.141607	1.61757e-09	3.20666e-05
GP	mt-Cytb	0.141519	4.97264e-72	9.85776e-68
GP	Pebp1	0.141474	1.07341e-50	2.12793e-46
GP	Ccs	0.141279	1.65254e-24	3.27599e-20
GP	Leng1	0.141205	1.45111e-24	2.87667e-20
GP	Hint2	0.141115	5.02957e-09	9.97063e-05
GP	Eif3f	0.141041	5.58777e-34	1.10772e-29
GP	Laptm4a	0.140837	4.80454e-10	9.52451e-06
GP	Twf1	0.140823	5.76957e-25	1.14376e-20
GP	Ccdc47	0.140657	1.27927e-16	2.53603e-12
GP	Ankrd49	0.140655	8.16398e-16	1.61843e-11
GP	Wdr36	0.140536	1.35274e-28	2.68168e-24
GP	Eif3m	0.139859	2.49444e-10	4.94499e-06
GP	Rps27l	0.139748	1.16429e-27	2.30808e-23
GP	Pofut2	0.139576	2.30072e-22	4.56094e-18
GP	Crlf3	0.139519	4.61705e-28	9.15284e-24
GP	Sptlc1	0.139469	1.61545e-26	3.20246e-22
GP	Trmt112	0.139192	1.50769e-06	0.0298884
GP	Pibf1	0.138801	8.84967e-19	1.75436e-14
GP	Pomp	0.138752	7.18624e-18	1.4246e-13
GP	Mia2	0.138645	8.1728e-14	1.62018e-09
GP	Rpl23a	0.13853	2.16746e-47	4.29677e-43
GP	Agpat3	0.13843	2.36661e-22	4.69157e-18
GP	B9d1	0.137935	2.14001e-26	4.24235e-22
GP	Zfp141	0.137872	3.28859e-23	6.5193e-19
GP	Zkscan1	0.137652	4.16202e-08	0.00082508
GP	Tbca	0.1375	1.71633e-15	3.40245e-11
GP	Herc4	0.137442	3.99564e-28	7.92096e-24
GP	Thap2	0.137381	5.8049e-25	1.15076e-20
GP	Yars2	0.137244	3.26918e-22	6.48082e-18
GP	Kti12	0.137152	1.4428e-19	2.86021e-15
GP	Rbm28	0.137018	2.98184e-11	5.91119e-07
GP	Pygo1	0.137006	1.66641e-23	3.3035e-19
GP	Rrp15	0.136929	6.91158e-10	1.37015e-05
GP	Wdr5	0.13641	5.51016e-31	1.09233e-26
GP	Esd	0.136409	7.94368e-08	0.00157475
GP	Fbxo22	0.136284	9.85473e-20	1.9536e-15
GP	Glrx3	0.135781	9.52058e-27	1.88736e-22
GP	Zfp740	0.135672	4.30299e-26	8.53024e-22
GP	Bckdha	0.135659	4.53451e-23	8.98922e-19
GP	Thumpd3	0.135008	6.5383e-21	1.29615e-16
GP	Hnrnpa3	0.134605	1.60088e-33	3.17358e-29
GP	Zfp445	0.134473	8.55404e-13	1.69575e-08
GP	Adam10	0.134324	1.08308e-14	2.1471e-10
GP	Sigmar1	0.134195	2.3837e-22	4.72545e-18
GP	Comt	0.134106	2.7705e-08	0.000549224
GP	Itfg1	0.134085	4.62085e-17	9.16038e-13
GP	Urgcp	0.134065	2.72159e-26	5.39528e-22
GP	Msn	0.133839	1.85496e-11	3.67728e-07
GP	N6amt1	0.133825	2.7207e-29	5.39352e-25
GP	Ube2f	0.133504	4.80153e-17	9.51855e-13
GP	Swt1	0.133296	2.59992e-18	5.15407e-14
GP	Rps5	0.13306	7.09773e-95	1.40705e-90
GP	Arhgef1	0.132479	4.37805e-22	8.67905e-18
GP	1190007I07Rik	0.132241	5.05454e-17	1.00201e-12
GP	Zfx	0.132163	1.55911e-22	3.09079e-18
GP	mt-Nd4	0.132073	1.58106e-39	3.1343e-35
GP	Crem	0.132044	1.37531e-18	2.72642e-14
GP	Cdyl	0.131899	2.21935e-28	4.39964e-24
GP	Rars	0.131718	6.16133e-11	1.22142e-06
GP	Mrps27	0.131661	1.04628e-21	2.07415e-17
GP	Polr3e	0.131565	9.95999e-35	1.97447e-30
GP	Haus1	0.131412	2.28692e-18	4.53359e-14
GP	2210016F16Rik	0.131189	7.17562e-30	1.4225e-25
GP	Eef1g	0.131175	1.92989e-27	3.82582e-23
GP	Pes1	0.13094	4.2527e-21	8.43056e-17
GP	Eef1a1	0.130917	7.82081e-139	1.5504e-134
GP	Mrpl22	0.130598	1.13496e-06	0.0224995
GP	Polr3c	0.130074	8.03325e-30	1.59251e-25
GP	Serbp1	0.13005	5.75189e-41	1.14025e-36
GP	Dnajb12	0.129994	5.29043e-28	1.04878e-23
GP	Wdr43	0.129528	1.22937e-08	0.000243709
GP	Rab31	0.12945	1.23364e-29	2.44556e-25
GP	Cyb5r3	0.129294	3.93157e-15	7.79394e-11
GP	mt-Nd1	0.128931	4.04021e-21	8.00932e-17
GP	Tmed5	0.128848	1.47566e-23	2.92534e-19
GP	Mplkip	0.128802	1.97279e-13	3.91086e-09
GP	mt-Atp6	0.128597	7.88809e-85	1.56374e-80
GP	Zrsr2	0.128446	5.29106e-12	1.0489e-07
GP	Gcc2	0.128348	1.10922e-18	2.19892e-14
GP	Akap8l	0.128195	1.25555e-22	2.489e-18
GP	Parva	0.128142	3.23775e-14	6.41852e-10
GP	Cfdp1	0.128104	5.09824e-10	1.01068e-05
GP	Kat14	0.128021	2.32897e-31	4.61695e-27
GP	Lmtk2	0.127743	1.61874e-28	3.209e-24
GP	Cct5	0.127678	1.27345e-11	2.52449e-07
GP	mt-Nd2	0.127567	1.83614e-12	3.63997e-08
GP	Myh9	0.127376	5.0531e-26	1.00173e-21
GP	Clptm1l	0.127361	6.81216e-23	1.35044e-18
GP	Skp1a	0.127269	3.57161e-11	7.08035e-07
GP	Cep95	0.127206	2.02817e-28	4.02064e-24
GP	Guf1	0.127139	6.45216e-27	1.27908e-22
GP	Copb1	0.127042	3.07428e-09	6.09445e-05
GP	Baz1a	0.12688	3.72259e-10	7.37967e-06
GP	Vegfb	0.12656	2.25942e-14	4.47907e-10
GP	Sik2	0.12652	3.16772e-30	6.27968e-26
GP	Tmem126b	0.126492	3.84353e-26	7.61941e-22
GP	Tmed7	0.126421	3.81996e-21	7.57269e-17
GP	Rnf169	0.12639	7.39568e-22	1.46612e-17
GP	Rpl27	0.12622	4.01701e-107	7.96332e-103
GP	Fdx2	0.126108	1.34166e-15	2.6597e-11
GP	Rnf166	0.125966	2.52009e-26	4.99582e-22
GP	2310009A05Rik	0.125563	7.52471e-10	1.4917e-05
GP	Trp53rka	0.125463	6.37817e-27	1.26441e-22
GP	Fkbp3	0.125331	3.28622e-16	6.5146e-12
GP	Lrp6	0.125161	2.6027e-14	5.1596e-10
GP	Mcl1	0.124911	2.45098e-09	4.85881e-05
GP	Lamtor3	0.124883	3.8504e-11	7.63303e-07
GP	Zyx	0.124867	8.92709e-20	1.76971e-15
GP	Usf2	0.124784	8.2825e-12	1.64192e-07
GP	Tsc22d3	0.124783	5.89624e-16	1.16887e-11
GP	Mid1ip1	0.124561	1.75017e-29	3.46953e-25
GP	Bin3	0.124206	3.30351e-25	6.54888e-21
GP	Galnt1	0.124105	2.81718e-15	5.58479e-11
GP	Zscan26	0.124038	9.06827e-21	1.79769e-16
GP	Fat1	0.124034	1.44796e-16	2.87043e-12
GP	2310009B15Rik	0.124014	3.51807e-13	6.97422e-09
GP	Top1	0.123989	1.05164e-22	2.08476e-18
GP	Trnt1	0.12322	3.60148e-18	7.13957e-14
GP	Nipa2	0.123157	8.28395e-18	1.64221e-13
GP	Efr3a	0.123099	2.14228e-27	4.24685e-23
GP	Atpaf1	0.123048	1.23457e-22	2.44741e-18
GP	Washc3	0.12293	5.68767e-23	1.12752e-18
GP	Fntb	0.122596	7.32487e-43	1.45208e-38
GP	Plgrkt	0.12247	3.24736e-11	6.43756e-07
GP	Slc22a17	0.122132	9.48445e-27	1.8802e-22
GP	Ccny	0.121942	8.73949e-13	1.73252e-08
GP	Twf2	0.121654	3.2777e-27	6.49772e-23
GP	Ppt1	0.121278	8.28822e-29	1.64306e-24
GP	Tmem121	0.121125	1.22728e-30	2.43296e-26
GP	Sh3kbp1	0.121086	2.36263e-10	4.68368e-06
GP	4632427E13Rik	0.121067	5.09875e-15	1.01078e-10
GP	Rpl4	0.121004	1.75847e-35	3.48599e-31
GP	Tab2	0.120904	1.95634e-25	3.87826e-21
GP	Rock2	0.120732	1.34608e-19	2.66847e-15
GP	Noa1	0.12058	5.93199e-21	1.17596e-16
GP	Mphosph10	0.119969	7.00946e-15	1.38956e-10
GP	Tmem245	0.119885	4.69331e-21	9.30402e-17
GP	Prmt5	0.119727	2.13106e-26	4.22461e-22
GP	Vps54	0.119686	3.0772e-24	6.10024e-20
GP	Mrpl19	0.119575	1.19469e-15	2.36836e-11
GP	Crls1	0.119005	1.14061e-14	2.26114e-10
GP	Yipf3	0.117923	4.95937e-24	9.83145e-20
GP	Mettl2	0.117807	2.78428e-28	5.51956e-24
GP	Ap2a2	0.117695	9.06699e-18	1.79744e-13
GP	Arhgef3	0.117599	1.75762e-12	3.4843e-08
GP	Nop16	0.117515	1.72265e-12	3.41497e-08
GP	Rdm1	0.117498	8.7322e-20	1.73107e-15
GP	Ttc14	0.117304	4.97957e-20	9.8715e-16
GP	Abcb7	0.117237	1.11384e-28	2.20808e-24
GP	Rap1b	0.117222	5.34446e-08	0.00105949
GP	Parp1	0.117193	1.42041e-06	0.0281582
GP	Wdr1	0.116995	2.75867e-26	5.46878e-22
GP	Ddx47	0.11663	2.7638e-26	5.47895e-22
GP	Gfer	0.116582	1.73842e-19	3.44625e-15
GP	Mpv17	0.116418	9.7559e-24	1.93401e-19
GP	Washc2	0.116397	3.55841e-26	7.0542e-22
GP	mt-Co3	0.116291	1.68736e-42	3.34503e-38
GP	Azin1	0.116196	2.54705e-19	5.04927e-15
GP	Pxdn	0.116154	3.09999e-22	6.14543e-18
GP	Htatsf1	0.116027	1.85357e-19	3.67451e-15
GP	Lztfl1	0.115912	7.83687e-27	1.55358e-22
GP	Pik3c2a	0.115887	3.13882e-21	6.2224e-17
GP	Larp7	0.115852	1.25104e-14	2.48007e-10
GP	Rps3	0.115802	1.30029e-61	2.5777e-57
GP	Eif1a	0.115746	8.60189e-13	1.70524e-08
GP	Nck2	0.115596	1.57091e-15	3.11418e-11
GP	Atf6b	0.115254	8.82001e-35	1.74848e-30
GP	Gpr180	0.114896	1.28751e-23	2.55236e-19
GP	Atf7	0.114838	4.98579e-29	9.88382e-25
GP	Ppfibp2	0.114618	3.49611e-23	6.93069e-19
GP	Pgp	0.114403	8.49333e-07	0.0168372
GP	Xrcc5	0.113961	6.00286e-16	1.19001e-11
GP	4931406P16Rik	0.113957	2.20419e-13	4.36959e-09
GP	2010320M18Rik	0.113897	4.71743e-30	9.35183e-26
GP	B2m	0.113843	9.4557e-10	1.8745e-05
GP	A330076H08Rik	0.113753	5.43623e-36	1.07768e-31
GP	Amer1	0.113651	8.6914e-26	1.72298e-21
GP	Snx17	0.113456	1.89804e-11	3.76267e-07
GP	Prnp	0.113108	5.95792e-09	0.00011811
GP	Oaz1	0.112902	7.58006e-30	1.50267e-25
GP	Map2	0.112756	4.71395e-11	9.34493e-07
GP	Zfp260	0.112609	6.65203e-13	1.3187e-08
GP	Rims1	0.112519	3.3212e-29	6.58394e-25
GP	Vps26c	0.11235	7.52396e-36	1.49155e-31
GP	Atpsckmt	0.111573	2.71345e-24	5.37914e-20
GP	Mrpl4	0.111532	6.17342e-11	1.22382e-06
GP	Mrps25	0.111187	2.8568e-10	5.66332e-06
GP	Kat2a	0.111067	4.62639e-34	9.17135e-30
GP	Mettl1	0.11071	1.38774e-24	2.75106e-20
GP	Cog8	0.110459	8.75163e-31	1.73492e-26
GP	Eif3k	0.109801	2.67881e-13	5.31048e-09
GP	Dab2ip	0.109608	7.00478e-31	1.38863e-26
GP	Atp5d	0.109585	1.16571e-15	2.3109e-11
GP	Pdcd5	0.109499	8.38038e-08	0.00166133
GP	Echdc1	0.109499	1.38507e-23	2.74576e-19
GP	Rnf219	0.109498	1.66618e-23	3.30303e-19
GP	Mrpl9	0.109424	1.81428e-14	3.59663e-10
GP	Cep164	0.109334	1.36962e-34	2.71514e-30
GP	Tsen15	0.109189	1.8162e-09	3.60044e-05
GP	Nudt16l1	0.109151	3.70886e-24	7.35244e-20
GP	Mkln1	0.109008	2.06827e-06	0.0410013
GP	Psmd3	0.108892	1.04231e-08	0.000206627
GP	Lrrc41	0.108791	9.1786e-27	1.81957e-22
GP	Mrfap1	0.108475	5.63291e-15	1.11667e-10
GP	Pot1b	0.108412	3.81794e-25	7.56869e-21
GP	Rexo4	0.108111	2.91589e-27	5.78046e-23
GP	Ppp2r5d	0.107842	6.7086e-33	1.32991e-28
GP	Ppp4r3b	0.107698	2.39461e-16	4.74708e-12
GP	Dnaja3	0.10737	3.0032e-32	5.95355e-28
GP	Zswim6	0.10692	4.35249e-07	0.00862838
GP	Spire1	0.1069	7.13913e-20	1.41526e-15
GP	Cfap298	0.106702	1.7771e-26	3.52292e-22
GP	Orc3	0.106501	1.61326e-25	3.19813e-21
GP	Rrp7a	0.106201	2.17489e-24	4.3115e-20
GP	Med10	0.105848	1.34845e-06	0.0267317
GP	Luzp1	0.10579	1.26174e-06	0.0250128
GP	Taf13	0.105484	5.19213e-16	1.02929e-11
GP	Mbd2	0.105306	4.32529e-16	8.57446e-12
GP	Rcbtb2	0.105043	2.6464e-17	5.24622e-13
GP	Rnf13	0.10498	3.16189e-23	6.26814e-19
GP	Ndufb5	0.104831	2.15778e-08	0.000427759
GP	Zfp516	0.10477	7.53761e-26	1.49425e-21
GP	Ddx10	0.104185	1.42311e-26	2.82118e-22
GP	Nck1	0.104006	3.2406e-16	6.42417e-12
GP	Ndufa7	0.103986	2.09948e-13	4.16201e-09
GP	Dmac1	0.10385	5.44302e-07	0.0107902
GP	Cnpy3	0.103835	2.14718e-32	4.25658e-28
GP	Mrpl38	0.103819	8.93133e-21	1.77055e-16
GP	Stt3a	0.103668	2.39017e-30	4.73828e-26
GP	Nifk	0.103262	1.00487e-15	1.99205e-11
GP	Etv6	0.103178	2.93794e-20	5.82417e-16
GP	Zfp799	0.103155	1.73606e-30	3.44156e-26
GP	Hbp1	0.103122	5.37016e-21	1.06458e-16
GP	Uqcc2	0.103063	8.86978e-07	0.0175835
GP	Tasor	0.102959	1.21385e-23	2.40634e-19
GP	Stk11	0.102777	3.49349e-28	6.92549e-24
GP	Nup37	0.102632	7.50271e-28	1.48734e-23
GP	Naxe	0.102385	1.42229e-15	2.81955e-11
GP	2310011J03Rik	0.102304	2.53785e-25	5.03102e-21
GP	Idh3b	0.102236	8.36675e-08	0.00165862
GP	Poglut1	0.102232	9.51384e-26	1.88602e-21
GP	Cox6c	0.102056	9.6117e-30	1.90542e-25
GP	Carnmt1	0.101909	7.05899e-17	1.39937e-12
GP	Znhit6	0.101904	7.9878e-26	1.5835e-21
GP	Rrp8	0.10172	9.62576e-22	1.90821e-17
GP	Ttc4	0.101667	8.01966e-28	1.58982e-23
GP	Fance	0.101226	3.75182e-28	7.43761e-24
GP	Pycrl	0.101013	2.49846e-23	4.95294e-19
GP	Dars	0.100456	1.38779e-16	2.75115e-12
GP	Irak1	0.100424	6.03578e-29	1.19653e-24
GP	Rnf216	0.100329	1.0671e-17	2.11541e-13
GP	Acadm	0.100299	3.59558e-22	7.12788e-18
GP	Pde5a	0.100201	3.72971e-08	0.000739378
GP	Nfat5	0.100093	1.87121e-24	3.70948e-20
GP	Nudt14	0.100078	6.91454e-29	1.37074e-24
