# Supplementary material for: Vinculin influences essential processes in enteric nervous system development and Hirschsprung disease pathogenesis
Source: J Clin Invest. 2025 Dec 9;136(3):e198531. doi: 10.1172/JCI198531 (PMC12867144; doi:10.1172/JCI198531)
Supplement: Supplemental data set 4 [file jci-136-198531-s112.xlsx]

## Sheet: E13.5_BP
Cluster	ID	Description	GeneRatio	BgRatio	pvalue	p.adjust	qvalue	geneID	Count	Mean_Pathway_Score_Control	Mean_Pathway_Score_Vcl_cKO	log2meanfc	meanfc	pval	test	path
E13.5_BP	GO:0006091	generation of precursor metabolites and energy	29/642	484/28891	1.67109e-06	5.63841e-05	4.01035e-05	Cat/Pgk1/Eno1/Tpi1/Gapdh/Ndufa3/Gpi1/Ldha/Ndufc2/Aldoa/Pfkl/Ndufa13/Gadd45gip1/Pkm/Grb10/Sdha/Ndufv1/Lipa/Pgam1/Rpe/Hdac4/Atp7a/Vcp/Ucp2/Pdhb/Myo5a/Ogdh/Gsk3b/Zbtb20	29	0.107035	0.112225	0.0683025	1.04848	3.64804e-12	wilcox.test	GO:0006091_769_genes
E13.5_BP	GO:0072594	establishment of protein localization to organelle	33/642	452/28891	2.97657e-09	2.97023e-07	2.1126e-07	Hspd1/Hspa5/Pkig/Cct3/Dnaja1/Ran/Lrwd1/Cct7/Ruvbl2/Elavl1/Ndufa13/Tomm20/Hspa8/Xbp1/Cct4/Hsp90aa1/Cct5/Tomm22/Cct8/Hsp90ab1/Cfl1/Nutf2-ps1/Cct6a/Srp14/Ect2/Sec61b/Pex14/Fbxo7/Cacng4/E2f3/Kcnq3/Mapk14/Ppp2r2b	33	0.0666646	0.069174	0.0533076	1.03764	7.47929e-10	wilcox.test	GO:0072594_594_genes
E13.5_BP	GO:0051054	positive regulation of DNA metabolic process	29/642	321/28891	2.11945e-10	3.82316e-08	2.71925e-08	Cacybp/Rad51/Pcna/Cct3/Bcar3/Hnrnpa2b1/Cct7/Ruvbl1/Ruvbl2/Rps3/Fus/Cct4/Npm1/Ctc1/Pfn1/Hsp90aa1/Cct5/Cct8/Cct6a/Fmn2/Rif1/Atrx/Arid1a/Igf1r/Igfbp3/Smarcd1/Gsk3b/Brd8/Spire1	29	0.0789383	0.0812121	0.0409699	1.02881	7.02836e-07	wilcox.test	GO:0051054_400_genes
E13.5_BP	GO:0000375	RNA splicing, via transesterification reactions	28/642	304/28891	2.79179e-10	4.51499e-08	3.21132e-08	Hnrnpa3/Mfap1b/Rbm3/Magoh/Hnrnpa2b1/Lsm5/Snrpg/Strap/Rbm42/Clns1a/Rbmxl1/Hspa8/Npm1/Srsf2/Celf2/Cwc22/Celf1/Rbm39/Aar2/Rbmx/Celf3/Srrm4/Hnrnpl/Cirbp/Mbnl2/Ddx46/Srsf5/Malat1	28	0.154978	0.159178	0.0385715	1.0271	1.19628e-07	wilcox.test	GO:0000375_510_genes
E13.5_BP	GO:0000377	RNA splicing, via transesterification reactions with bulged adenosine as nucleophile	28/642	304/28891	2.79179e-10	4.51499e-08	3.21132e-08	Hnrnpa3/Mfap1b/Rbm3/Magoh/Hnrnpa2b1/Lsm5/Snrpg/Strap/Rbm42/Clns1a/Rbmxl1/Hspa8/Npm1/Srsf2/Celf2/Cwc22/Celf1/Rbm39/Aar2/Rbmx/Celf3/Srrm4/Hnrnpl/Cirbp/Mbnl2/Ddx46/Srsf5/Malat1	28	0.154978	0.159178	0.0385715	1.0271	1.19628e-07	wilcox.test	GO:0000377_508_genes
E13.5_BP	GO:0000398	mRNA splicing, via spliceosome	28/642	304/28891	2.79179e-10	4.51499e-08	3.21132e-08	Hnrnpa3/Mfap1b/Rbm3/Magoh/Hnrnpa2b1/Lsm5/Snrpg/Strap/Rbm42/Clns1a/Rbmxl1/Hspa8/Npm1/Srsf2/Celf2/Cwc22/Celf1/Rbm39/Aar2/Rbmx/Celf3/Srrm4/Hnrnpl/Cirbp/Mbnl2/Ddx46/Srsf5/Malat1	28	0.154978	0.159178	0.0385715	1.0271	1.19628e-07	wilcox.test	GO:0000398_508_genes
E13.5_BP	GO:0008380	RNA splicing	35/642	449/28891	1.71064e-10	3.20915e-08	2.28253e-08	Hnrnpa3/Mfap1b/Rbm3/Magoh/Pus1/Hnrnpa2b1/Lsm5/Snrpg/Strap/Tsen34/Rbm42/Clns1a/Rps13/Fus/Rps26/Rbmxl1/Hspa8/Npm1/Srsf2/Clk1/Celf2/Cwc22/Celf1/Rbm39/Aar2/Rbmx/Celf3/Srrm4/Hnrnpl/Cirbp/Mbnl2/Ddx46/Srsf5/Arvcf/Malat1	35	0.142252	0.145555	0.0331134	1.02322	2.41551e-07	wilcox.test	GO:0008380_892_genes
E13.5_BP	GO:0006417	regulation of translation	32/642	418/28891	1.6322e-09	1.95837e-07	1.3929e-07	Rbm3/Magoh/Serbp1/Gapdh/Eif3k/Rps3/Pa2g4/Pym1/Elavl1/Calr/Pkm/Rplp1/Ifrd2/Exosc7/Npm1/Rpl38/Eif2s1/Eif3e/Btg2/Trub2/Celf1/Mov10/Pum1/Eif4g3/Cirbp/Upf1/Rbms3/Unk/Tnrc6c/Alkbh1/Dap/Poldip3	32	0.120233	0.122924	0.031942	1.02239	7.22299e-07	wilcox.test	GO:0006417_670_genes
E13.5_BP	GO:0022613	ribonucleoprotein complex biogenesis	46/642	440/28891	3.44553e-18	3.2319e-15	2.29871e-15	Rpl7/Ddx18/Rpl7a/Nop10/Rps8/Rpl11/Mrto4/Rpl6/Ran/Serbp1/Snrpg/Ruvbl1/Emg1/Strap/Rps5/Fbl/Rps11/Ruvbl2/Rps17/Clns1a/Rps13/Rps15a/Pa2g4/Rps25/Rps27rt/Rpsa/Rpl14/Exosc7/Npm1/Rpl23a/Rpl27/Rpl38/Fcf1/Hsp90aa1/Rpl35a/Rpl10a/Rps28/Eif2d/Celf2/Celf1/Aar2/Ddx27/Rbmx/Celf3/Mdn1/Eif2s3y	46	0.190491	0.194386	0.0292021	1.02045	5.83826e-11	wilcox.test	GO:0022613_719_genes
E13.5_BP	GO:0006913	nucleocytoplasmic transport	27/642	359/28891	4.45093e-08	2.83414e-06	2.0158e-06	Pkig/Anp32b/Magoh/Ran/Hnrnpa2b1/Nup37/Elavl1/Calr/Anp32a/Xbp1/Npm1/Hsp90aa1/Ranbp1/Hsp90ab1/Cfl1/Nutf2-ps1/Ctdspl2/Ect2/Mdn1/Akap13/Xpo6/Setd2/E2f3/Kcnq3/Poldip3/Gsk3b/Mapk14	27	0.0838781	0.0855365	0.0282461	1.01977	2.86727e-05	wilcox.test	GO:0006913_534_genes
E13.5_BP	GO:0051169	nuclear transport	27/642	359/28891	4.45093e-08	2.83414e-06	2.0158e-06	Pkig/Anp32b/Magoh/Ran/Hnrnpa2b1/Nup37/Elavl1/Calr/Anp32a/Xbp1/Npm1/Hsp90aa1/Ranbp1/Hsp90ab1/Cfl1/Nutf2-ps1/Ctdspl2/Ect2/Mdn1/Akap13/Xpo6/Setd2/E2f3/Kcnq3/Poldip3/Gsk3b/Mapk14	27	0.0838781	0.0855365	0.0282461	1.01977	2.86727e-05	wilcox.test	GO:0051169_537_genes
E13.5_BP	GO:0034248	regulation of amide metabolic process	34/642	482/28891	4.1018e-09	3.63305e-07	2.58403e-07	Rbm3/Magoh/Serbp1/Gapdh/Apoe/Eif3k/Rps3/Pa2g4/Pym1/Elavl1/Calr/Pkm/Rplp1/Ifrd2/Exosc7/Npm1/Rpl38/Eif2s1/Eif3e/Btg2/Trub2/Celf1/Mov10/Pum1/Eif4g3/Cirbp/Upf1/Rbms3/Unk/Tnrc6c/Alkbh1/Dap/Poldip3/Ccn1	34	0.111431	0.113592	0.0277097	1.01939	4.34316e-05	wilcox.test	GO:0034248_761_genes
E13.5_BP	GO:0034470	ncRNA processing	31/642	413/28891	4.69144e-09	4.00052e-07	2.84539e-07	Rpl7/Ddx18/Rpl7a/Nop10/Trmt6/Rbm3/Rps8/Rpl11/Mrto4/Pus1/Hnrnpa2b1/Emg1/Tsen34/Fbl/Rps17/Pa2g4/Rps25/Rps27rt/Rpl14/Exosc7/Npm1/Rpl27/Fcf1/Rpl35a/Rpl10a/Rps28/Trub2/Ddx27/Pum1/Ints6/Alkbh1	31	0.108861	0.110931	0.0271767	1.01902	6.85238e-07	wilcox.test	GO:0034470_719_genes
E13.5_BP	GO:0006397	mRNA processing	35/642	496/28891	2.3971e-09	2.61224e-07	1.85797e-07	Hnrnpa3/Mfap1b/Rbm3/Magoh/Pus1/Hnrnpa2b1/Lsm5/Snrpg/Strap/Tsen34/Rbm42/Clns1a/Rbmxl1/Hspa8/Npm1/Srsf2/Celf2/Trub2/Cwc22/Celf1/Plcb1/Rbm39/Aar2/Rbmx/Celf3/Rngtt/Srrm4/Hnrnpl/Cirbp/Mbnl2/Ddx46/Srsf5/Arvcf/Scaf8/Malat1	35	0.127589	0.129976	0.0267442	1.01871	3.32936e-05	wilcox.test	GO:0006397_947_genes
E13.5_BP	GO:0042254	ribosome biogenesis	33/642	322/28891	3.70498e-13	1.57967e-10	1.12355e-10	Rpl7/Ddx18/Rpl7a/Nop10/Rps8/Rpl11/Mrto4/Rpl6/Ran/Serbp1/Emg1/Rps5/Fbl/Rps11/Rps17/Rps13/Rps15a/Pa2g4/Rps25/Rps27rt/Rpsa/Rpl14/Exosc7/Npm1/Rpl23a/Rpl27/Rpl38/Fcf1/Rpl35a/Rpl10a/Rps28/Ddx27/Mdn1	33	0.190084	0.193542	0.0260056	1.01819	3.36367e-09	wilcox.test	GO:0042254_549_genes
E13.5_BP	GO:1903311	regulation of mRNA metabolic process	29/642	304/28891	5.77499e-11	1.23112e-08	8.75642e-09	Traf5/Rbm3/Magoh/Hnrnpa2b1/Rbm42/Clns1a/Fus/Elavl1/Rbmxl1/Hspa8/Exosc7/Npm1/Srsf2/Btg2/Celf2/Celf1/E2f1/Rbm39/Rbmx/Celf3/Mov10/Pum1/Srrm4/Hnrnpl/Cirbp/Upf1/Mbnl2/Tnrc6c/Malat1	29	0.11096	0.112492	0.0197802	1.01381	0.00623712	wilcox.test	GO:1903311_454_genes
E13.5_BP	GO:1901361	organic cyclic compound catabolic process	29/642	491/28891	2.21916e-06	7.27824e-05	5.17669e-05	Traf5/Magoh/Mrto4/Ywhah/Lsm5/Apoe/Fus/Pym1/Elavl1/Exosc7/Npm1/Eif3e/Rnaseh2c/Btg2/Smg7/Celf1/E2f1/Smg5/Mov10/Dpyd/Pde5a/Vcp/Pum1/Tet3/Cirbp/Upf1/Fhit/Igfbp3/Tnrc6c	29	0.0599762	0.0607555	0.0186259	1.01299	0.0229614	wilcox.test	GO:1901361_776_genes
E13.5_BP	GO:0044270	cellular nitrogen compound catabolic process	27/642	446/28891	3.13481e-06	9.60932e-05	6.83469e-05	Traf5/Magoh/Mrto4/Lsm5/Fus/Pym1/Elavl1/Exosc7/Npm1/Eif3e/Rnaseh2c/Btg2/Smg7/Celf1/E2f1/Smg5/Mov10/Dpyd/Pde5a/Vcp/Pum1/Tet3/Cirbp/Upf1/Fhit/Igfbp3/Tnrc6c	27	0.0625269	0.0632055	0.0155744	1.01085	0.0638573	wilcox.test	GO:0044270_707_genes
E13.5_BP	GO:0002181	cytoplasmic translation	44/642	148/28891	4.5867e-37	2.15116e-33	1.53003e-33	Rpl7/Rpl31/Rpl37a/Rpl7a/Eif3m/Rpl36a/Rpl22l1/Rpl34/Rps8/Rpl11/Rpl6/Rpl28/Rps5/Rps11/Rps17/Rps3/Rpl27a/Rps13/Rps15a/Rplp2/Rpl41/Rps26/Uba52/Rps25/Pkm/Rplp1/Rpsa/Rpl14/Rpl23a/Rpl23/Rpl27/Rpl38/Rpl35a/Rps2/Rps10/Rpl10a/Rps28/Rps18/Rpl17/Eif2d/Rpl21/Rpl29/Unk/Eif2s3y	44	0.617176	0.623635	0.0150203	1.01047	5.4593e-11	wilcox.test	GO:0002181_203_genes
E13.5_BP	GO:0046700	heterocycle catabolic process	27/642	446/28891	3.13481e-06	9.60932e-05	6.83469e-05	Traf5/Magoh/Mrto4/Lsm5/Fus/Pym1/Elavl1/Exosc7/Npm1/Eif3e/Rnaseh2c/Btg2/Smg7/Celf1/E2f1/Smg5/Mov10/Dpyd/Pde5a/Vcp/Pum1/Tet3/Cirbp/Upf1/Fhit/Igfbp3/Tnrc6c	27	0.0623777	0.0630289	0.0149847	1.01044	0.0736349	wilcox.test	GO:0046700_707_genes
E13.5_BP	GO:0019439	aromatic compound catabolic process	27/642	467/28891	7.29122e-06	0.000187889	0.000133637	Traf5/Magoh/Mrto4/Lsm5/Fus/Pym1/Elavl1/Exosc7/Npm1/Eif3e/Rnaseh2c/Btg2/Smg7/Celf1/E2f1/Smg5/Mov10/Dpyd/Pde5a/Vcp/Pum1/Tet3/Cirbp/Upf1/Fhit/Igfbp3/Tnrc6c	27	0.0609585	0.0615779	0.0145862	1.01016	0.0830865	wilcox.test	GO:0019439_737_genes
E13.5_BP	GO:0051402	neuron apoptotic process	29/642	369/28891	5.297e-09	4.35841e-07	3.09995e-07	Hspd1/Set/Aimp2/Hsph1/Grid2/Gapdh/Ube2m/Apoe/Gpi1/Cacna1a/Npm1/Tuba1a/Hsp90ab1/Hdac4/Btg2/Mybl2/Atp7a/Epha7/Ptprz1/Hipk2/Ucp2/Fbxo7/Prdx2/Mef2c/Alkbh1/Kcnq3/Gsk3b/Egr1/Ppp2r2b	29	0.0598439	0.0604033	0.0134247	1.00935	0.0766422	wilcox.test	GO:0051402_471_genes
E13.5_BP	GO:0140236	translation at presynapse	26/642	47/28891	5.09881e-31	1.19567e-27	8.50427e-28	Rpl7/Rpl37a/Rpl7a/Rpl36a/Rpl34/Rpl6/Rpl28/Rps5/Rps11/Rpl27a/Rps15a/Rplp2/Rps26/Uba52/Rpl14/Rpl23a/Rpl23/Rpl27/Rpl38/Rpl37/Rpl35a/Rps10/Rpl10a/Rps28/Rpl17/Rpl29	26	0.941558	0.949162	0.0116044	1.00808	9.13074e-12	wilcox.test	GO:0140236_51_genes
E13.5_BP	GO:0140241	translation at synapse	26/642	48/28891	1.0896e-30	1.27756e-27	9.08672e-28	Rpl7/Rpl37a/Rpl7a/Rpl36a/Rpl34/Rpl6/Rpl28/Rps5/Rps11/Rpl27a/Rps15a/Rplp2/Rps26/Uba52/Rpl14/Rpl23a/Rpl23/Rpl27/Rpl38/Rpl37/Rpl35a/Rps10/Rpl10a/Rps28/Rpl17/Rpl29	26	0.940171	0.947691	0.0114925	1.008	3.16189e-10	wilcox.test	GO:0140241_53_genes
E13.5_BP	GO:0140242	translation at postsynapse	26/642	48/28891	1.0896e-30	1.27756e-27	9.08672e-28	Rpl7/Rpl37a/Rpl7a/Rpl36a/Rpl34/Rpl6/Rpl28/Rps5/Rps11/Rpl27a/Rps15a/Rplp2/Rps26/Uba52/Rpl14/Rpl23a/Rpl23/Rpl27/Rpl38/Rpl37/Rpl35a/Rps10/Rpl10a/Rps28/Rpl17/Rpl29	26	0.940171	0.947691	0.0114925	1.008	3.16189e-10	wilcox.test	GO:0140242_50_genes
E13.5_BP	GO:0043523	regulation of neuron apoptotic process	26/642	310/28891	8.68185e-09	6.90133e-07	4.90861e-07	Hspd1/Set/Aimp2/Hsph1/Grid2/Ube2m/Apoe/Gpi1/Cacna1a/Npm1/Hsp90ab1/Hdac4/Btg2/Mybl2/Atp7a/Epha7/Ptprz1/Hipk2/Ucp2/Fbxo7/Prdx2/Mef2c/Alkbh1/Gsk3b/Egr1/Ppp2r2b	26	0.0554784	0.0558099	0.00859564	1.00598	0.292644	wilcox.test	GO:0043523_388_genes
E13.5_BP	GO:0006338	chromatin remodeling	32/642	489/28891	6.7743e-08	3.87457e-06	2.75581e-06	Set/Tsix/Xist/Anp32b/Ruvbl1/Ruvbl2/Hmga2/Npm1/H3f3b/Mettl23/Dek/Hdac4/Rif1/Rlim/Atrx/Arid1a/Hp1bp3/Rere/Tet3/H19/Kat6b/Setd2/Kansl1/Bptf/Arid4b/Meg3/Smarcd1/Gsk3b/Cggbp1/N6amt1/Airn/Uty	32	0.0783834	0.0787071	0.00594682	1.00413	0.460078	wilcox.test	GO:0006338_691_genes
E13.5_BP	GO:0007015	actin filament organization	30/642	471/28891	3.09942e-07	1.3336e-05	9.48533e-06	Tmsb4x/S100a10/Rhoc/Marcksl1/Hsp90b1/Dlc1/Tpm4/Trf/Pfn1/Cdc42ep1/Cfl1/Tmeff2/Fmn2/Enah/Id1/Stmn1/Coro1c/Ctnna2/Cttn/Pcdh15/Myo5a/Clasp2/Evl/Lima1/Tagln3/Cd47/Dpysl3/Spire1/Kank1/Carmil1	30	0.0495346	0.0494461	-0.00257746	0.998215	0.496108	wilcox.test	GO:0007015_711_genes
E13.5_BP	GO:0043254	regulation of protein-containing complex assembly	27/642	437/28891	2.14203e-06	7.07472e-05	5.03194e-05	Tmsb4x/Rhoc/Apoe/Rps3/Psmc6/Hspa8/Pfn1/H3f3b/Hsp90aa1/Cdc42ep1/Cfl1/Map2/Msn/Stmn2/Vcp/Stmn1/Fblim1/Rnf4/Cttn/Nav3/Arhgef7/Ncam1/Clasp2/Evl/Gsk3b/Kank1/Carmil1	27	0.0713956	0.0712006	-0.00394405	0.99727	0.231126	wilcox.test	GO:0043254_539_genes
E13.5_BP	GO:1902903	regulation of supramolecular fiber organization	28/642	393/28891	7.85544e-08	4.38962e-06	3.12214e-06	Tmsb4x/S100a10/Rhoc/Apoe/Rps3/Dlc1/Hspa8/Pfn1/Cdc42ep1/Cfl1/Tmeff2/Map2/Map1a/Id1/Stmn2/Stmn1/Ctnna2/Akap13/Cttn/Nav3/Arhgef7/Clasp2/Mef2c/Evl/Lima1/Cd47/Kank1/Carmil1	28	0.0557728	0.0552092	-0.0146546	0.989894	0.0589828	wilcox.test	GO:1902903_514_genes
E13.5_BP	GO:0001558	regulation of cell growth	30/642	459/28891	1.78768e-07	8.3842e-06	5.96331e-06	Fdps/Eno1/Apoe/Ndufa13/Xbp1/Npm1/Cfl1/Map2/Serpine2/Epha7/Usp47/Tead1/Cttn/Cirbp/Syt1/Dnm2/Clasp2/Igfbp3/Pttg1/Spag9/Rims2/Ptk2/Dip2b/Gsk3b/N6amt1/Ttc3/Ddr1/Efna5/Sema6a/Afdn	30	0.044442	0.0435246	-0.030093	0.979357	0.000113669	wilcox.test	GO:0001558_533_genes
E13.5_BP	GO:0022411	cellular component disassembly	31/642	462/28891	6.20998e-08	3.6165e-06	2.57225e-06	Nckap5/Slc25a5/Pym1/Hspa8/Rpl23/Cfl1/Adgrb3/Map4k4/Map2/Eif2d/Map1a/Stmn2/Vcp/Arid1a/Stmn1/Pex14/Igf1r/Cttn/Fbxo7/Nav3/Upf1/Itgb1/Clasp2/Igfbp3/Evl/Smarcd1/Lima1/Gsk3b/Scaf8/Ddr1/Carmil1	31	0.059169	0.0577687	-0.0345554	0.976333	9.00773e-06	wilcox.test	GO:0022411_638_genes
E13.5_BP	GO:1901652	response to peptide	27/642	464/28891	6.48662e-06	0.000169013	0.000120211	Cacybp/Bcar3/Cacna1a/Pkm/Xbp1/Grb10/Serpinf1/Rpl23/Cfl1/Usf1/Akt3/Plcb1/Foxo1/Rap1gds1/Cacna2d1/C2cd5/Igf1r/Tcf12/Myo5a/Irf1/Ncoa1/Srsf5/Ptk2/Gsk3b/Mapk14/Egr1/Kank1	27	0.0520898	0.0507724	-0.0369557	0.97471	7.49909e-08	wilcox.test	GO:1901652_609_genes
E13.5_BP	GO:0032535	regulation of cellular component size	31/642	411/28891	4.18305e-09	3.63305e-07	2.58403e-07	Tmsb4x/Apoe/Clns1a/Npm1/Pfn1/Hsp90aa1/Cdc42ep1/Hsp90ab1/Cfl1/Als2/Map2/Akt3/Atp7a/Epha7/Hp1bp3/Cttn/Clcn3/Borcs8/Nefm/Dnm2/Clasp2/Slc12a7/Evl/Lima1/Dip2b/Gsk3b/Ttc3/Efna5/Sema6a/Kank1/Carmil1	31	0.0524327	0.0510306	-0.0391043	0.973259	3.20803e-07	wilcox.test	GO:0032535_545_genes
E13.5_BP	GO:0031346	positive regulation of cell projection organization	43/642	463/28891	3.2219e-15	2.51845e-12	1.79126e-12	Hspa5/Dynll1/Apoe/Tenm3/Camk2b/Pfn1/Serpinf1/Nme2/Hsp90aa1/Cdc42ep1/Ranbp1/Cfl1/Serpine2/Hdac4/Zfp804a/Il1rapl1/Atp7a/Stmn2/Nlgn1/Rapgef2/Fnbp1l/Magi2/Coro1c/Auts2/Cux1/Ptprz1/Ptn/Igf1r/Itgb1/Dnm2/Kalrn/Gsk3b/Robo1/Robo2/Tiam1/Ddr1/Efna5/Alk/Dpysl3/Dcc/Plce1/Carmil1/Afdn	43	0.061876	0.0600579	-0.0430252	0.970618	2.6515e-07	wilcox.test	GO:0031346_574_genes
E13.5_BP	GO:0051656	establishment of organelle localization	30/642	491/28891	7.41e-07	2.75817e-05	1.96176e-05	Nudc/Dynll1/Ran/Npm1/Tuba1a/Cfl1/Pard3b/Map2/Fmn2/Nusap1/Tmem230/Nlgn1/Ect2/Fnbp1l/Mdn1/Dock7/Rcc2/Pex14/Kif1b/Exoc4/Gab2/Borcs8/Itgb1/Myo5a/Clasp2/Sdc1/Syne2/Ptk2/Spire1/Slc18a2	30	0.0490667	0.0474421	-0.048577	0.96689	6.72207e-06	wilcox.test	GO:0051656_669_genes
E13.5_BP	GO:0050767	regulation of neurogenesis	37/642	494/28891	1.58686e-10	3.10099e-08	2.2056e-08	S100a10/Ywhah/Apoe/Hmga2/Prtg/Trf/Camk2b/Serpinf1/Mycn/Map2/Serpine2/Hes6/Btg2/Id1/E2f1/Il1rapl1/Rapgef2/Epha7/Dock7/Cux1/Ptprz1/Ptn/Tlx2/Itgb1/Bmpr1a/Id2/Ptk2/Dip2b/Kalrn/Gsk3b/Robo1/Robo2/Tiam1/Ttc3/Efna5/Sema6a/Afdn	37	0.0500113	0.0482774	-0.0509062	0.96533	3.76779e-06	wilcox.test	GO:0050767_634_genes
E13.5_BP	GO:0031589	cell-substrate adhesion	28/642	368/28891	1.95639e-08	1.39022e-06	9.88802e-07	S100a10/Ajap1/Dlc1/Calr/Cfl1/Map4k4/Rcc2/Coro1c/Ptprz1/Mkln1/Ptn/Cttn/Lims1/Itgb1/Vcl/Dnm2/Ephb1/Rpl29/Clasp2/Spock1/Ptk2/Gsk3b/Tiam1/Ddr1/Efna5/Kank1/Ccn1/Carmil1	28	0.0390609	0.0374806	-0.0595818	0.959542	9.24005e-08	wilcox.test	GO:0031589_482_genes
E13.5_BP	GO:0048638	regulation of developmental growth	31/642	405/28891	2.95104e-09	2.97023e-07	2.1126e-07	Fdps/Apoe/Cited2/Hmga2/Cfl1/Map2/Celf1/Plcb1/Epha7/Sgip1/Atxn2/Igf1r/H19/Cttn/Syt1/Wwc2/Bmpr1a/Dnm2/Ncam1/Clasp2/Spag9/Mef2c/Rims2/Ptk2/Dip2b/Gsk3b/Ttc3/Mapk14/Efna5/Sema6a/Afdn	31	0.0488441	0.0468677	-0.0595912	0.959536	8.74696e-08	wilcox.test	GO:0048638_491_genes
E13.5_BP	GO:0040013	negative regulation of locomotion	30/642	358/28891	6.35817e-10	9.3187e-08	6.62798e-08	Apoe/Cited2/Mif/Dlc1/Calr/Serpinf1/Cfl1/Tmeff2/Plcb1/Magi2/Coro1c/Ptn/Nav3/Ptprg/Bmpr1a/S1pr2/Clasp2/Igfbp3/Arid4b/Mef2c/Evl/Ptk2/Gsk3b/Robo1/Robo2/Dpysl3/Sema6a/Kank1/Prkg1/Afdn	30	0.0441885	0.0424005	-0.0595919	0.959536	3.54249e-08	wilcox.test	GO:0040013_408_genes
E13.5_BP	GO:0048588	developmental cell growth	30/642	291/28891	3.78988e-12	1.18497e-09	8.42815e-10	Fdps/Apoe/Hsp90aa1/Hsp90ab1/Nrp2/Map2/Dclk1/Epha7/Auts2/Akap13/Cttn/Syt1/Itgb1/Vcl/Dnm2/Clasp2/Meis1/Spag9/Rims2/Ext1/Dip2b/Gsk3b/Robo1/Tiam1/Ttc3/Ddr1/Efna5/Sema6a/Prkg1/Afdn	30	0.0516967	0.0495173	-0.0621397	0.957842	5.32036e-08	wilcox.test	GO:0048588_368_genes
E13.5_BP	GO:2000146	negative regulation of cell motility	28/642	326/28891	1.36714e-09	1.68734e-07	1.20013e-07	Apoe/Cited2/Mif/Dlc1/Calr/Serpinf1/Cfl1/Tmeff2/Plcb1/Magi2/Coro1c/Ptn/Nav3/Ptprg/Bmpr1a/S1pr2/Clasp2/Igfbp3/Arid4b/Mef2c/Evl/Ptk2/Gsk3b/Robo1/Dpysl3/Kank1/Prkg1/Afdn	28	0.0462819	0.0443289	-0.0622016	0.957801	5.59436e-09	wilcox.test	GO:2000146_369_genes
E13.5_BP	GO:0099173	postsynapse organization	27/642	252/28891	1.8687e-11	4.38209e-09	3.11679e-09	Grid2/Apoe/Hspa8/Camk2b/Gap43/Cfl1/Nrp2/Zfp804a/Rbmx/Il1rapl1/Nlgn1/Epha7/Dock7/Magi2/Ptn/Igf1r/Dlg2/Cttn/Arhgef7/Itgb1/Cadm1/Ephb1/Sipa1l1/Asap1/Kalrn/Tiam1/Afdn	27	0.0505916	0.04829	-0.0671727	0.954507	1.34097e-08	wilcox.test	GO:0099173_391_genes
E13.5_BP	GO:0030336	negative regulation of cell migration	27/642	313/28891	2.45072e-09	2.61224e-07	1.85797e-07	Apoe/Cited2/Mif/Dlc1/Calr/Serpinf1/Tmeff2/Plcb1/Magi2/Coro1c/Ptn/Nav3/Ptprg/Bmpr1a/S1pr2/Clasp2/Igfbp3/Arid4b/Mef2c/Evl/Ptk2/Gsk3b/Robo1/Dpysl3/Kank1/Prkg1/Afdn	27	0.0420726	0.0399951	-0.0730593	0.95062	2.02653e-09	wilcox.test	GO:0030336_354_genes
E13.5_BP	GO:0060560	developmental growth involved in morphogenesis	30/642	292/28891	4.13699e-12	1.21266e-09	8.62508e-10	Apoe/Hsp90aa1/Hsp90ab1/Cfl1/Nrp2/Map2/Dclk1/Epha7/Auts2/Zfp568/Cttn/Syt1/Itgb1/Vcl/Dnm2/Cadm1/Clasp2/Spag9/Rims2/Ext1/Dip2b/Gsk3b/Robo1/Tiam1/Ttc3/Ddr1/Efna5/Sema6a/Prkg1/Afdn	30	0.0485065	0.0460845	-0.0738983	0.950067	3.71952e-10	wilcox.test	GO:0060560_378_genes
E13.5_BP	GO:0050807	regulation of synapse organization	33/642	309/28891	1.15669e-13	7.42446e-11	5.28069e-11	Grid2/Apoe/Hspa8/Camk2b/Tuba1a/Cfl1/Adgrb3/Nrp2/Zfp804a/Rbmx/Il1rapl1/Nlgn1/Epha7/Vcp/Magi2/Ptn/Ctnna2/Lrrn1/Setd5/Itgb1/Ephb1/Mef2c/Sipa1l1/Asap1/Ptk2/Kalrn/Gsk3b/Robo1/Tiam1/Mapk14/Efna5/Malat1/Afdn	33	0.0597463	0.0566258	-0.0773897	0.947771	7.53669e-13	wilcox.test	GO:0050807_487_genes
E13.5_BP	GO:0050803	regulation of synapse structure or activity	33/642	317/28891	2.38525e-13	1.18117e-10	8.40115e-11	Grid2/Apoe/Hspa8/Camk2b/Tuba1a/Cfl1/Adgrb3/Nrp2/Zfp804a/Rbmx/Il1rapl1/Nlgn1/Epha7/Vcp/Magi2/Ptn/Ctnna2/Lrrn1/Setd5/Itgb1/Ephb1/Mef2c/Sipa1l1/Asap1/Ptk2/Kalrn/Gsk3b/Robo1/Tiam1/Mapk14/Efna5/Malat1/Afdn	33	0.0587975	0.0557185	-0.0775999	0.947633	7.02657e-13	wilcox.test	GO:0050803_499_genes
E13.5_BP	GO:0030900	forebrain development	34/642	425/28891	1.57609e-10	3.10099e-08	2.2056e-08	Dbi/Hmga2/Dlc1/Tuba1a/Nrp2/Btg2/Celf1/Plcb1/E2f1/Atrx/Atp7a/Dclk1/Rapgef2/Dclk2/Nfib/Dock7/Arid1a/Coro1c/Fabp7/Rarb/Bmpr1a/Ncam1/Setd2/Ogdh/Id2/Syne2/Ext1/Gsk3b/Robo1/Robo2/Alk/Prkg1/Large1/Afdn	34	0.0545455	0.0516647	-0.07828	0.947186	1.71561e-12	wilcox.test	GO:0030900_529_genes
E13.5_BP	GO:0034329	cell junction assembly	41/642	481/28891	2.51849e-13	1.18117e-10	8.40115e-11	S100a10/Rhoc/Grid2/Dlc1/Cacna1a/Cdh10/Gap43/Cfl1/Adgrb3/Dst/Map4k4/Nfasc/Il1rapl1/Nlgn1/Ect2/Rapgef2/Epha7/Dock7/Rcc2/Magi2/Coro1c/Lrrn1/Setd5/Gabrb3/Cttn/Lims1/Itgb1/Vcl/Cadm1/Ephb1/Clasp2/Gjc1/Mef2c/Sipa1l1/Ptk2/Arvcf/Gsk3b/Robo1/Efna5/Large1/Afdn	41	0.0396814	0.0372027	-0.093057	0.937534	2.04236e-11	wilcox.test	GO:0034329_676_genes
E13.5_BP	GO:0016358	dendrite development	33/642	327/28891	5.70426e-13	2.22942e-10	1.58568e-10	Ywhah/Apoe/Cacna1a/Camk2b/Cfl1/Adgrb3/Map2/Map1a/Id1/Il1rapl1/Atp7a/Nlgn1/Dclk1/Rapgef2/Rere/Cux1/Ptprz1/Ptn/Ctnna2/Tlx2/Itgb1/Ephb1/Mef2c/Sipa1l1/Asap1/Kalrn/Gsk3b/Robo1/Tiam1/Alk/Spire1/Prkg1/Afdn	33	0.0447776	0.0417105	-0.102366	0.931504	1.50586e-12	wilcox.test	GO:0016358_412_genes

## Sheet: E15.5_Neuroblast
Cluster	ID	Description	GeneRatio	BgRatio	pvalue	p.adjust	qvalue	geneID	Count	Mean_Pathway_Score_Control	Mean_Pathway_Score_Vcl_cKO	log2meanfc	meanfc	pval	test	path
E15.5_Neuroblast	GO:0006163	purine nucleotide metabolic process	33/732	444/28891	4.52586e-08	3.25592e-06	2.34577e-06	Ndufs3/Ndufb11/Ndufb5/Ndufs5/Hmgcl/Sdhb/Ran/Mdh2/Fis1/Ndufb2/Nudt19/Ndufc2/Ndufab1/Taldo1/Ndufs7/Ndufa13/Ndufb7/Hspa8/Hint1/Guk1/Nme2/Nme1/Ndufb4/Ndufa7/Ndufa11/Ndufs8/Ndufb8/Vcp/Pde2a/Txnrd1/Slc4a7/Stat3/Oga	33	0.0663883	0.0752042	0.179884	1.13279	1.66067e-15	wilcox.test	GO:0006163_709_genes
E15.5_Neuroblast	GO:0009117	nucleotide metabolic process	38/732	497/28891	1.98688e-09	1.77348e-07	1.27773e-07	Ndufs3/Dut/Ndufb11/Ndufb5/Ndufs5/Hmgcl/Sdhb/Park7/Tyms/Ran/Mdh2/Fis1/Ndufb2/Nudt19/Ndufc2/Ndufab1/Dctpp1/Taldo1/Ndufs7/Ndufa13/Ndufb7/Hspa8/Hint1/Guk1/Nme2/Nme1/Ndufb4/Ndufa7/Ndufa11/Ndufs8/Ndufb8/Vcp/Pde2a/Rrm1/Txnrd1/Slc4a7/Stat3/Oga	38	0.0649633	0.0735381	0.178866	1.13199	6.59158e-17	wilcox.test	GO:0009117_866_genes
E15.5_Neuroblast	GO:0045333	cellular respiration	42/732	254/28891	3.66712e-22	2.94592e-19	2.12243e-19	Cox5b/Mtch2/Ndufs3/Ndufb11/Cox7b/Ndufb5/Ndufs5/Sdhb/Park7/Chchd2/Mdh2/Ndufb2/Cycs/Etfb/Ndufc2/Ndufab1/Cisd1/Ndufs7/Bloc1s1/Ndufa13/Ndufb7/Cox4i1/Ppif/Etfa/Cox5a/Uqcr10/Uqcrq/Hoxb3os/Uqcrfs1/Uqcrb/Cyc1/Ndufb4/Uqcc2/Ndufa7/Ndufa11/Ndufs8/Cox8a/Ndufb8/Vcp/Pink1/Pde2a/Mybbp1a	42	0.13505	0.152761	0.177788	1.13115	1.43912e-18	wilcox.test	GO:0045333_363_genes
E15.5_Neuroblast	GO:0009150	purine ribonucleotide metabolic process	28/732	345/28891	7.74416e-08	5.33241e-06	3.8418e-06	Ndufs3/Ndufb11/Ndufb5/Ndufs5/Hmgcl/Sdhb/Ran/Fis1/Ndufb2/Nudt19/Ndufc2/Ndufab1/Ndufs7/Ndufa13/Ndufb7/Hspa8/Hint1/Guk1/Nme2/Nme1/Ndufb4/Ndufa7/Ndufa11/Ndufs8/Ndufb8/Vcp/Pde2a/Stat3	28	0.0740445	0.0835301	0.173904	1.12811	2.40294e-15	wilcox.test	GO:0009150_542_genes
E15.5_Neuroblast	GO:0009060	aerobic respiration	37/732	196/28891	1.00871e-21	6.94568e-19	5.00411e-19	Cox5b/Mtch2/Ndufs3/Ndufb11/Cox7b/Ndufb5/Ndufs5/Sdhb/Park7/Chchd2/Mdh2/Ndufb2/Cycs/Ndufc2/Ndufab1/Ndufs7/Bloc1s1/Ndufa13/Ndufb7/Cox4i1/Ppif/Cox5a/Uqcr10/Uqcrq/Uqcrfs1/Uqcrb/Cyc1/Ndufb4/Uqcc2/Ndufa7/Ndufa11/Ndufs8/Cox8a/Ndufb8/Vcp/Pink1/Pde2a	37	0.166989	0.188162	0.172219	1.12679	6.64502e-18	wilcox.test	GO:0009060_290_genes
E15.5_Neuroblast	GO:0006119	oxidative phosphorylation	35/732	147/28891	3.56705e-24	8.5966e-21	6.19353e-21	Cox5b/Mtch2/Ndufs3/Ndufb11/Cox7b/Ndufb5/Ndufs5/Sdhb/Park7/Chchd2/Ndufb2/Cycs/Ndufc2/Ndufab1/Ndufs7/Ndufa13/Ndufb7/Cox4i1/Ppif/Cox5a/Uqcr10/Uqcrq/Uqcrfs1/Uqcrb/Cyc1/Ndufb4/Uqcc2/Ndufa7/Ndufa11/Ndufs8/Cox8a/Ndufb8/Vcp/Pink1/Pde2a	35	0.216685	0.243466	0.16812	1.12359	6.65362e-18	wilcox.test	GO:0006119_215_genes
E15.5_Neuroblast	GO:0009259	ribonucleotide metabolic process	28/732	364/28891	2.34838e-07	1.31619e-05	9.48264e-06	Ndufs3/Ndufb11/Ndufb5/Ndufs5/Hmgcl/Sdhb/Ran/Fis1/Ndufb2/Nudt19/Ndufc2/Ndufab1/Ndufs7/Ndufa13/Ndufb7/Hspa8/Hint1/Guk1/Nme2/Nme1/Ndufb4/Ndufa7/Ndufa11/Ndufs8/Ndufb8/Vcp/Pde2a/Stat3	28	0.0724673	0.0813251	0.16637	1.12223	7.78725e-16	wilcox.test	GO:0009259_576_genes
E15.5_Neuroblast	GO:0019693	ribose phosphate metabolic process	28/732	373/28891	3.85716e-07	2.02082e-05	1.45592e-05	Ndufs3/Ndufb11/Ndufb5/Ndufs5/Hmgcl/Sdhb/Ran/Fis1/Ndufb2/Nudt19/Ndufc2/Ndufab1/Ndufs7/Ndufa13/Ndufb7/Hspa8/Hint1/Guk1/Nme2/Nme1/Ndufb4/Ndufa7/Ndufa11/Ndufs8/Ndufb8/Vcp/Pde2a/Stat3	28	0.0711444	0.0798335	0.166245	1.12213	8.18538e-16	wilcox.test	GO:0019693_590_genes
E15.5_Neuroblast	GO:0072521	purine-containing compound metabolic process	35/732	479/28891	2.70995e-08	2.10676e-06	1.51785e-06	Ndufs3/Ndufb11/Ndufb5/Ndufs5/Hmgcl/Sdhb/Ran/Mdh2/Fis1/Ndufb2/Nudt19/Ndufc2/Ndufab1/Taldo1/Ndufs7/Gamt/Ndufa13/Ndufb7/Hspa8/Hint1/Guk1/Nme2/Nme1/Ndufb4/Ndufa7/Ndufa11/Ndufs8/Ndufb8/Vcp/Kdm1a/Pde2a/Txnrd1/Slc4a7/Stat3/Oga	35	0.0656615	0.0736501	0.165641	1.12166	7.75893e-16	wilcox.test	GO:0072521_777_genes
E15.5_Neuroblast	GO:0015980	energy derivation by oxidation of organic compounds	45/732	350/28891	3.73441e-19	1.26693e-16	9.12779e-17	Cox5b/Mtch2/Ndufs3/Ndufb11/Cox7b/Ndufb5/Ndufs5/Sdhb/Park7/Chchd2/Mdh2/Ndufb2/Cycs/Etfb/Ndufc2/Ndufab1/Cisd1/Ndufs7/Bloc1s1/Ndufa13/Ndufb7/Cox4i1/Ppif/Etfa/Cox5a/Uqcr10/Uqcrq/Inpp5k/Hoxb3os/Uqcrfs1/Uqcrb/Cyc1/Ndufb4/Uqcc2/Ndufa7/Ndufa11/Ndufs8/Cox8a/Ndufb8/Vcp/Pink1/Hmgb1/Pde2a/Grb10/Mybbp1a	45	0.114594	0.127287	0.151552	1.11076	1.52546e-18	wilcox.test	GO:0015980_520_genes
E15.5_Neuroblast	GO:0006091	generation of precursor metabolites and energy	56/732	484/28891	2.51971e-21	1.34945e-18	9.72226e-19	Cox5b/Mtch2/Ndufs3/Ndufb11/Cox7b/Pgk1/Ndufb5/Ndufs5/Hmgcl/Sdhb/Park7/Chchd2/Mdh2/Ndufa4/Ndufb2/Cycs/Gapdh/Etfb/Ndufc2/Ndufab1/Taldo1/Cisd1/Ndufs7/Bloc1s1/Ndufa13/Ndufb7/Cox4i1/Ppif/Etfa/Cox5a/Uqcr10/Uqcrq/Inpp5k/Hoxb3os/Uqcrfs1/Uqcrb/Cyc1/Ndufb4/Uqcc2/Ndufa7/Ndufa11/Ndufs8/Cox8a/Ndufb8/Vcp/Pink1/Por/Hmgb1/Pde2a/Grb10/Ncor1/Mybbp1a/Stat3/Oxct1/Zbtb20/App	56	0.106606	0.117189	0.136551	1.09927	2.50069e-16	wilcox.test	GO:0006091_769_genes
E15.5_Neuroblast	GO:0031400	negative regulation of protein modification process	28/732	473/28891	3.4697e-05	0.000853263	0.000614744	Dbi/Rpl11/Park7/Rabgef1/Limk1/Actb/Rps3/Spry2/Ppia/Inpp5k/Gadd45g/Pde4d/Rps7/Vps28/Adnp/Dnaja1/Apoe/Chrna7/Inppl1/Cdkn1c/Fyn/Pard3/Cadm1/Ywhae/Sox4/Apc/Gnaq/Oga	28	0.0681081	0.0697967	0.0353324	1.02479	3.0871e-06	wilcox.test	GO:0031400_610_genes
E15.5_Neuroblast	GO:0034470	ncRNA processing	35/732	413/28891	5.91588e-10	5.70291e-08	4.10873e-08	Rpl7a/Rbm3/Rpp25l/Rpl11/Mrto4/Pop5/Emg1/Tsen34/Rps19/Exosc5/Fbl/Rps16/Pop4/Rps24/Rps27rt/Nhp2/Rpl27/Rps7/Rpl10a/Trmt112/Snu13/Ncl/Ddx18/Rps21/Ddx3x/Rps27/Chd7/Wbp11/Alkbh8/Wdr6/Stat3/Ddx5/Ddx1/Rps28/Pdcd11	35	0.100818	0.102284	0.0208227	1.01454	8.65741e-05	wilcox.test	GO:0034470_719_genes
E15.5_Neuroblast	GO:0042254	ribosome biogenesis	41/732	322/28891	2.07762e-17	5.56341e-15	4.00823e-15	Rpl7a/Rpl10/Rpl11/Mrto4/Mrpl20/Pop5/Rplp0/Ran/Emg1/Rps5/Rps19/Exosc5/Fbl/Rps16/Pop4/Rps11/Rps13/Rps24/Rsl24d1/Rps27rt/Rpsa/Nhp2/Rpl27/Rps7/Rpl10a/Trmt112/Snu13/Ncl/Ddx18/Rps21/Ddx3x/Eif2a/Rps3a1/Rps27/Chd7/Wbp11/Rps12/Mybbp1a/Rpl38/Rps28/Pdcd11	41	0.178627	0.180863	0.0179463	1.01252	1.9707e-05	wilcox.test	GO:0042254_549_genes
E15.5_Neuroblast	GO:0003012	muscle system process	28/732	446/28891	1.20758e-05	0.000393281	0.000283344	Fkbp1a/Fdps/Grcc10/Myl6/Slc25a4/Hsbp1/Rangrf/Pde4d/Uty/Rgs4/Fgf13/Tpm3/Atp1a1/Ank2/Akap9/Cacna2d1/Tbx3/Cald1/Foxp1/Hand2/Tpm4/Meis1/Dock4/Calm1/Abat/Nedd4l/Large1/Oga	28	0.045213	0.0457527	0.0171192	1.01194	0.277885	wilcox.test	GO:0003012_626_genes
E15.5_Neuroblast	GO:0022613	ribonucleoprotein complex biogenesis	53/732	440/28891	4.86559e-21	2.34521e-18	1.68964e-18	Snrpe/Rpl7a/Rpl10/Rpl11/Mrto4/Mrpl20/Pop5/Rplp0/Ran/Emg1/Rps5/Snrpd2/Rps19/Exosc5/Fbl/Rps16/Pop4/Rps11/Rps13/Rps24/Rsl24d1/Rps27rt/Rpsa/Nhp2/Rpl27/Rps7/Snrpc/Rpl10a/Eif2s3y/Snrpd1/Trmt112/Snu13/Ncl/Ddx18/Dhx9/Snrnp200/Rps21/Ddx3x/Eif2s3x/Eif2a/Mbnl1/Rps3a1/Rps27/Celf3/Chd7/Wbp11/Rps12/Mybbp1a/Prpf8/Rpl38/Srpk1/Rps28/Pdcd11	53	0.178015	0.179883	0.0150567	1.01049	0.000585208	wilcox.test	GO:0022613_719_genes
E15.5_Neuroblast	GO:0002181	cytoplasmic translation	44/732	148/28891	1.28735e-34	6.20505e-31	4.47051e-31	Rpl7a/Rpl22l1/Rps20/Rpl11/Rpl9/Rplp0/Cnbp/Rps5/Rps19/Rps16/Rps11/Rpl18/Rps3/Rps13/Rpl41/Rpl18a/Rpl13/Rps24/Rpl29/Rpsa/Rps27a/Rpl19/Rpl27/Rps7/Rpl8/Rps2/Rps10/Rpl10a/Eif2s3y/Rpl37a/Dhx9/Hnrnpu/Rps21/Rpl39/Eif2s3x/Rps3a1/Rps12/Eef2/Uba52/Rpl38/Rbm24/Rps29/Rps28/Etf1	44	0.617746	0.615869	-0.00438946	0.996962	0.0483876	wilcox.test	GO:0002181_203_genes
E15.5_Neuroblast	GO:0000375	RNA splicing, via transesterification reactions	42/732	304/28891	3.94274e-19	1.26693e-16	9.12779e-17	Snrpe/Rbm3/Rbm15/Magohb/Snrpd2/Cirbp/Lsm7/Ubl5/Dcps/Hspa8/Srsf2/Sf3b6/Wtap/Snrpc/U2af1/Snrpd1/Sap18b/Snu13/Ncl/Dhx9/Hnrnpu/Snrnp200/Rbm39/Mbnl1/Celf3/Sfpq/Srrm4/Hnrnpc/Acin1/Prpf8/Cwc25/Ddx5/Rbm24/Srsf5/Snw1/Tra2b/Son/Srpk1/Hnrnpm/Zmat2/Sf3b2/Malat1	42	0.146745	0.145261	-0.0146601	0.98989	0.180224	wilcox.test	GO:0000375_510_genes
E15.5_Neuroblast	GO:0000377	RNA splicing, via transesterification reactions with bulged adenosine as nucleophile	42/732	304/28891	3.94274e-19	1.26693e-16	9.12779e-17	Snrpe/Rbm3/Rbm15/Magohb/Snrpd2/Cirbp/Lsm7/Ubl5/Dcps/Hspa8/Srsf2/Sf3b6/Wtap/Snrpc/U2af1/Snrpd1/Sap18b/Snu13/Ncl/Dhx9/Hnrnpu/Snrnp200/Rbm39/Mbnl1/Celf3/Sfpq/Srrm4/Hnrnpc/Acin1/Prpf8/Cwc25/Ddx5/Rbm24/Srsf5/Snw1/Tra2b/Son/Srpk1/Hnrnpm/Zmat2/Sf3b2/Malat1	42	0.146745	0.145261	-0.0146601	0.98989	0.180224	wilcox.test	GO:0000377_508_genes
E15.5_Neuroblast	GO:0000398	mRNA splicing, via spliceosome	42/732	304/28891	3.94274e-19	1.26693e-16	9.12779e-17	Snrpe/Rbm3/Rbm15/Magohb/Snrpd2/Cirbp/Lsm7/Ubl5/Dcps/Hspa8/Srsf2/Sf3b6/Wtap/Snrpc/U2af1/Snrpd1/Sap18b/Snu13/Ncl/Dhx9/Hnrnpu/Snrnp200/Rbm39/Mbnl1/Celf3/Sfpq/Srrm4/Hnrnpc/Acin1/Prpf8/Cwc25/Ddx5/Rbm24/Srsf5/Snw1/Tra2b/Son/Srpk1/Hnrnpm/Zmat2/Sf3b2/Malat1	42	0.146745	0.145261	-0.0146601	0.98989	0.180224	wilcox.test	GO:0000398_508_genes
E15.5_Neuroblast	GO:0008380	RNA splicing	57/732	449/28891	1.09581e-23	1.76061e-20	1.26845e-20	Snrpe/Rbm38/Rbm3/Rbm15/Magohb/Tsen34/Snrpd2/Prmt1/Taf10/Rps13/Cirbp/Lsm7/Ubl5/Dcps/Hspa8/Srsf2/Alyref/Sf3b6/Wtap/Snrpc/U2af1/Snrpd1/Sap18b/Snu13/Ncl/Dhx9/Hnrnpu/Snrnp200/Rbm39/Aff2/Mbnl1/Celf3/Zranb2/Sfpq/Dhx15/Srrm4/Rbm28/Wbp11/Hnrnph3/Hnrnpc/Acin1/Clk3/Prpf8/Cwc25/Ddx5/Rbm24/Ddx1/Srsf5/Snw1/Tra2b/Son/Srpk1/Hnrnpm/Zmat2/Sf3b2/Malat1/Virma	57	0.13621	0.134375	-0.0195691	0.986527	0.0519796	wilcox.test	GO:0008380_892_genes
E15.5_Neuroblast	GO:0051098	regulation of binding	30/732	405/28891	1.9858e-07	1.13947e-05	8.20947e-06	1810037I17Rik/Txn1/Rpl11/Park7/Ran/Actb/Cycs/Taf10/Nme1/Cthrc1/Dhx9/Adnp/Tgfbr1/Nfib/Kdm1a/Hmgb1/Cald1/Apoe/Spon1/Tdg/Hand2/Hmgb2/Tns3/Hdac5/Sox11/Calm1/App/Hsp90ab1/Tmem132a/Large1	30	0.0767295	0.0756529	-0.0203862	0.985969	0.0189758	wilcox.test	GO:0051098_446_genes
E15.5_Neuroblast	GO:0140694	non-membrane-bounded organelle assembly	32/732	402/28891	1.45885e-08	1.21235e-06	8.73456e-07	Rpl10/Rpl11/Mrto4/Mrpl20/Rplp0/Rps5/Rps19/Rps3/Cirbp/Csrp2/Rpsa/Actg1/Tubb5/Vps4b/Clasp1/Hnrnpu/Caprin1/Tpx2/Ddx3x/Eif2a/Arhgef2/Ubap2l/Rps27/Pogz/Cenpc1/Tubgcp2/Tns3/G3bp1/Ncor1/Rpl38/Dync1h1/Rps28	32	0.0998251	0.0982077	-0.0235665	0.983798	0.000503583	wilcox.test	GO:0140694_531_genes
E15.5_Neuroblast	GO:0006417	regulation of translation	37/732	418/28891	5.51025e-11	6.63986e-09	4.78377e-09	Rbm3/Rpl10/Tyms/Cnbp/Gapdh/Exosc5/Eif3k/Prmt1/Rps3/Cirbp/Cdk4/Dcps/Eif1/Uqcc2/Polr2g/Ncl/Btg2/Dhx9/Hnrnpu/Caprin1/Ddx3x/Eif2a/Pink1/Aplp1/Eif4g2/Mex3d/Eef2/Calr/Rbms3/Msi2/Rpl38/Sox4/Rbm24/App/Etf1/Neurl1a/Gcn1	37	0.113906	0.111864	-0.0261026	0.98207	0.00123293	wilcox.test	GO:0006417_670_genes
E15.5_Neuroblast	GO:0006397	mRNA processing	55/732	496/28891	4.25092e-20	1.86267e-17	1.34199e-17	Snrpe/Rbm38/Rbm3/Rbm15/Magohb/Tsen34/Snrpd2/Cirbp/Lsm7/Ubl5/Dcps/Hspa8/Srsf2/Alyref/Sf3b6/Wtap/Snrpc/U2af1/Snrpd1/Sap18b/Snu13/Ncl/Dhx9/Hnrnpu/Snrnp200/Rbm39/Aff2/Mbnl1/Celf3/Zranb2/Sfpq/Dhx15/Srrm4/Rbm28/Wbp11/Aplp1/Hnrnpc/Acin1/Pabpn1/Prpf8/Cwc25/Ddx5/Rbm24/Ddx1/Srsf5/Snw1/Tra2b/App/Son/Srpk1/Hnrnpm/Zmat2/Sf3b2/Malat1/Virma	55	0.119887	0.117355	-0.0308016	0.978876	0.000882234	wilcox.test	GO:0006397_947_genes
E15.5_Neuroblast	GO:1902903	regulation of supramolecular fiber organization	30/732	393/28891	1.03554e-07	6.7742e-06	4.88056e-06	Stmn2/Limk1/Tmsb10/Rps3/Cotl1/Hspa8/Rangrf/Pfn1/Inpp5k/Cdc42ep4/Actg1/Pfdn6/Arfgef1/Tmeff2/Clasp1/Rgs4/Tpx2/Fgf13/Arhgef2/Tgfbr1/Akap9/Ctnna2/Apoe/Chrna7/Ccdc88a/Map1b/Evl/App/Svil/Apc	30	0.0585314	0.0571727	-0.033883	0.976788	0.00216172	wilcox.test	GO:1902903_514_genes
E15.5_Neuroblast	GO:0034248	regulation of amide metabolic process	42/732	482/28891	4.52157e-12	8.71759e-10	6.2807e-10	Rbm3/Rpl10/Tyms/Cnbp/Gapdh/Exosc5/Eif3k/Prmt1/Rps3/Cirbp/Cdk4/Dcps/Eif1/Uqcc2/Polr2g/Ncl/Btg2/Dhx9/Hnrnpu/Caprin1/Ddx3x/Eif2a/Pink1/Apoe/Aplp1/Chrna7/Eif4g2/Spon1/Mex3d/Eef2/Atcay/Calr/Rbms3/Msi2/Rpl38/Sox4/Rbm24/App/Apc/Etf1/Neurl1a/Gcn1	42	0.106877	0.104281	-0.0354696	0.975714	5.41176e-06	wilcox.test	GO:0034248_761_genes
E15.5_Neuroblast	GO:0044270	cellular nitrogen compound catabolic process	28/732	446/28891	1.20758e-05	0.000393281	0.000283344	Traf5/Dut/Rbm38/Mrto4/Magohb/Exosc5/Nudt19/Dctpp1/Cirbp/Lsm7/Dcps/Hint1/Rnaset2b/Rnaset2a/Polr2g/Btg2/Dhx9/Hnrnpu/Caprin1/Pnrc1/Vcp/Por/Pde2a/Mex3d/Hnrnpc/Ddx5/Rbm24/Etf1	28	0.0602225	0.0584833	-0.0422795	0.971119	0.00170696	wilcox.test	GO:0044270_707_genes
E15.5_Neuroblast	GO:0019439	aromatic compound catabolic process	28/732	467/28891	2.76837e-05	0.000721273	0.000519651	Traf5/Dut/Rbm38/Mrto4/Magohb/Exosc5/Nudt19/Dctpp1/Cirbp/Lsm7/Dcps/Hint1/Rnaset2b/Rnaset2a/Polr2g/Btg2/Dhx9/Hnrnpu/Caprin1/Pnrc1/Vcp/Pde2a/Mex3d/Hnrnpc/Ddx5/Rbm24/Comt/Etf1	28	0.05868	0.0569769	-0.0424927	0.970976	0.00130474	wilcox.test	GO:0019439_737_genes
E15.5_Neuroblast	GO:0030099	myeloid cell differentiation	30/732	480/28891	6.49875e-06	0.000239114	0.000172273	Slc25a5/Atp6ap1/Notch2/Rbm15/Rps19/Prmt1/Rbp1/Nme2/Nme1/Hoxb8/Tcea1/Kdm1a/Hmgb1/Hoxa5/Foxp1/Gab2/Cdkn1c/Hmgb2/Junb/Meis1/Ncor1/Pafah1b1/Stat3/Arid4a/Fos/App/Dll1/Apc/Chuk/Large1	30	0.0501371	0.0486569	-0.0432348	0.970477	0.000378606	wilcox.test	GO:0030099_655_genes
E15.5_Neuroblast	GO:1901361	organic cyclic compound catabolic process	29/732	491/28891	2.6348e-05	0.000698179	0.000503012	Traf5/Dut/Rbm38/Mrto4/Magohb/Exosc5/Nudt19/Dctpp1/Cirbp/Lsm7/Dcps/Hint1/Rnaset2b/Rnaset2a/Polr2g/Btg2/Dhx9/Hnrnpu/Caprin1/Pnrc1/Vcp/Apoe/Pde2a/Mex3d/Hnrnpc/Ddx5/Rbm24/Comt/Etf1	29	0.0575504	0.0557416	-0.0460697	0.968571	0.00033413	wilcox.test	GO:1901361_776_genes
E15.5_Neuroblast	GO:0022411	cellular component disassembly	30/732	462/28891	3.05315e-06	0.000123666	8.90964e-05	Cst3/Slc25a5/Stmn2/Fis1/Slc25a4/Hspa8/Map4k4/Vps4b/Clasp1/Tpx2/Fgf13/Arhgef2/Vcp/Tgfbr1/Arid1a/Pink1/Tomm7/Uvrag/Smarcc2/Acin1/Smarcc1/Pafah1b1/Map1b/Calm1/Evl/Smarcd1/Svil/Apc/Etf1/Oga	30	0.0605268	0.0584312	-0.0508361	0.965377	5.36583e-07	wilcox.test	GO:0022411_638_genes
E15.5_Neuroblast	GO:0051656	establishment of organelle localization	29/732	491/28891	2.6348e-05	0.000698179	0.000503012	Dynll1/Ran/Rabgef1/Bloc1s1/Hsbp1/Spry2/Tuba1a/Eya1/Pard3b/Vps4b/Clasp1/Hnrnpu/Kif5c/Arhgef2/Rcc2/Cenpc1/Exoc4/Exoc6b/Gab2/Ap3d1/Pcm1/Pard3/Pafah1b1/Map1b/Dync1h1/Arfgap3/Syt4/Apc/Slit1	29	0.0463908	0.0447372	-0.0523624	0.964356	2.86069e-05	wilcox.test	GO:0051656_669_genes
E15.5_Neuroblast	GO:1903706	regulation of hemopoiesis	32/732	452/28891	2.17831e-07	1.23523e-05	8.89938e-06	Adrm1/Notch2/Rbm15/Actb/Ptn/Prmt1/Prdx2/Rbp1/Nme2/Nme1/Hoxb8/Arid1a/Kdm1a/Hmgb1/Hoxa5/Foxp1/Ap3d1/Smarcc2/Hmgb2/Zmiz1/Zfp609/Smarcc1/Meis1/Stat3/Sox4/Fos/Smarcd1/Arid1b/Dll1/Zeb1/Apc/Zfp608	32	0.0551483	0.0531091	-0.0543584	0.963023	4.57443e-06	wilcox.test	GO:1903706_573_genes
E15.5_Neuroblast	GO:0042391	regulation of membrane potential	33/732	491/28891	4.60423e-07	2.31171e-05	1.6655e-05	Mtch2/Park7/Dynll1/Ptn/Ndufc2/Rangrf/Rgs4/Fgf13/Kcnmb2/Atp1a1/Ank2/Vcp/Grik3/Pink1/Akap9/Cacna2d1/Dpp6/Dgki/Foxp1/Chrna7/Gna11/Nalcn/Tmem108/Ywhae/Calm1/Abat/Cxadr/App/Slc25a27/Kcnh8/Nedd4l/Gnaq/Oga	33	0.0450795	0.0433327	-0.057013	0.961252	0.000132591	wilcox.test	GO:0042391_707_genes
E15.5_Neuroblast	GO:0030098	lymphocyte differentiation	31/732	486/28891	3.02624e-06	0.000123614	8.90594e-05	Adrm1/Slc25a5/Notch2/Actb/Prdx2/Gadd45g/Lgals1/Chd7/Arid1a/Hmgb1/Phf14/Foxp1/Ap3d1/Smarcc2/Top2b/Zmiz1/Zfp609/Smarcc1/Ncor1/Stat3/Hdac5/Sox4/Hdac7/Lmbr1l/Smarcd1/Arid1b/Dll1/Zeb1/Apc/Egr1/Zfp608	31	0.0498022	0.0477523	-0.0606402	0.958839	1.49667e-05	wilcox.test	GO:0030098_635_genes
E15.5_Neuroblast	GO:0009895	negative regulation of catabolic process	28/732	349/28891	9.8532e-08	6.59617e-06	4.7523e-06	Dbi/Traf5/Mtch2/Cst3/Rbm38/Alad/Rpl11/Park7/Cirbp/Rps7/Laptm4b/Dhx9/Hnrnpu/Pink1/Eif4g2/Fyn/Hnrnpc/Usp19/Wdr6/Smarcc1/Ncor1/Stat3/Rbm24/Anks1/Bag6/Hsp90ab1/Alk/Tmem132a	28	0.0627862	0.0600191	-0.0650255	0.955928	1.56941e-07	wilcox.test	GO:0009895_430_genes
E15.5_Neuroblast	GO:0042692	muscle cell differentiation	28/732	468/28891	2.87551e-05	0.000741174	0.000533988	Rbm38/Fdps/Med28/Cd9/Csrp2/Naca/Slc25a4/Actg1/Rgs4/Hnrnpu/Sort1/Ank2/Arid1a/Kdm1a/Ankrd17/Tbx3/Foxp1/Hand2/Meis1/Hdac5/Rbm24/Cxadr/Dll1/Sik1/Svil/Zeb1/Chuk/Large1	28	0.0512106	0.0488875	-0.066976	0.954637	2.56153e-06	wilcox.test	GO:0042692_639_genes
E15.5_Neuroblast	GO:0007059	chromosome segregation	30/732	416/28891	3.51813e-07	1.88416e-05	1.35746e-05	Slc25a5/Ran/Actb/Rps3/Pttg1/Tubb5/Ciao2b/Vps4b/Clasp1/Hnrnpu/Tpx2/Ddx3x/Arid1a/Rcc2/Cenpc1/Anapc5/Bcl7a/Uvrag/Tubgcp2/Smarcc2/Smarca5/Top2b/Smarcc1/Ncor1/Dync1h1/Smarcd1/Arid1b/Srpk1/Bag6/Apc	30	0.0449601	0.0428043	-0.0708871	0.952052	6.96512e-06	wilcox.test	GO:0007059_633_genes
E15.5_Neuroblast	GO:0001558	regulation of cell growth	29/732	459/28891	7.51534e-06	0.000268326	0.000193319	Ndufs3/Fdps/Limk1/Cirbp/Slc25a4/Ndufa13/Pttg1/Igfbp4/Tnr/Rgs4/Adnp/Ddx3x/Fgf13/Tgfbr1/Rufy3/Plxna4/Foxp1/Dact3/Apoe/Eif4g2/Syt1/Slit3/Pafah1b1/Map1b/Ttc3/Efna5/Syt4/Nedd4l/Slit1	29	0.0506401	0.0482102	-0.0709428	0.952016	2.14752e-06	wilcox.test	GO:0001558_533_genes
E15.5_Neuroblast	GO:1901652	response to peptide	28/732	464/28891	2.46831e-05	0.000675981	0.000487019	Adrm1/Anxa5/Fis1/Uchl3/Inpp5k/Lgmn/Cyc1/Ncl/Akt3/Zfp106/Arhgef2/Sort1/Bcar3/Cacna2d1/Ywhag/Chrna7/Inppl1/Prkcb/Fyn/Smarcc1/Grb10/Stat3/Srsf5/Rangap1/App/Apc/Egr1/Chuk	28	0.0505948	0.048026	-0.0751715	0.949229	5.65966e-07	wilcox.test	GO:1901652_609_genes
E15.5_Neuroblast	GO:0007517	muscle organ development	29/732	382/28891	1.89385e-07	1.11321e-05	8.02028e-06	Fkbp1a/Id3/Naca/Myl6/Psma6/Uqcc2/Foxn2/Btg2/Zbtb18/Mbnl1/Chd7/Tgfbr1/Phox2b/Foxp1/Zfp609/Usp19/Hdac5/Ddx5/Rbm24/Sox11/Etv1/Fos/Snw1/Meg3/Hdac7/Dll1/Svil/Egr1/Large1	29	0.0390676	0.0368119	-0.0858001	0.942262	2.85888e-06	wilcox.test	GO:0007517_476_genes
E15.5_Neuroblast	GO:1903311	regulation of mRNA metabolic process	31/732	304/28891	6.08267e-11	7.15084e-09	5.15192e-09	Traf5/Rbm38/Rbm3/Rbm15/Exosc5/Cirbp/Dcps/Hspa8/Srsf2/Wtap/Polr2g/Sap18b/Ncl/Btg2/Dhx9/Hnrnpu/Caprin1/Rbm39/Celf3/Srrm4/Mex3d/Hnrnpc/Acin1/Pabpn1/Ddx5/Rbm24/Snw1/Tra2b/Son/Srpk1/Malat1	31	0.11407	0.107483	-0.0858198	0.942249	7.43397e-09	wilcox.test	GO:1903311_454_genes
E15.5_Neuroblast	GO:0031346	positive regulation of cell projection organization	36/732	463/28891	3.40892e-09	2.98745e-07	2.15235e-07	Stmn2/Dynll1/Limk1/Ptn/Pfn1/Nme2/Nme1/Cdc42ep4/Ranbp1/Dynlt1c/Dynlt1f/Caprin1/Adnp/Tgfbr1/Kdm1a/Magi2/Rufy3/Auts2/Plxna4/Apoe/Eif4g2/Fyn/Tenm3/Ccdc88a/Pafah1b1/Map1b/Kidins220/Kalrn/Robo1/Robo2/Efna5/Alk/Apc/Dpysl3/Dcc/Neurl1a	36	0.0661181	0.062244	-0.0871106	0.941406	5.34151e-08	wilcox.test	GO:0031346_574_genes
E15.5_Neuroblast	GO:0030900	forebrain development	36/732	425/28891	3.39947e-10	3.51761e-08	2.5343e-08	Dbi/Dlx5/Grcc10/Fabp7/Uqcrq/Tubb2a/Tuba1a/Btg2/Tnr/Zbtb18/Fgf13/Dclk2/Chd7/Nfib/Arid1a/Kdm1a/Tbx3/Plxna4/Aplp1/Fyn/Ascl1/Pcm1/Top2b/Zmiz1/Tmem108/Ncor1/Pafah1b1/Ywhae/Tra2b/Robo1/Robo2/App/Alk/Gnaq/Slit1/Large1	36	0.0637745	0.0594302	-0.101784	0.93188	2.68798e-07	wilcox.test	GO:0030900_529_genes
E15.5_Neuroblast	GO:0050767	regulation of neurogenesis	34/732	494/28891	1.77751e-07	1.08101e-05	7.78826e-06	Hes6/Notch2/Limk1/Ptn/Btg2/Tnr/Caprin1/Adnp/Fgf13/Arhgef2/Chd7/Kdm1a/Rufy3/Plxna4/Tlx2/Apoe/Eif4g2/Ascl1/Pcm1/Hmgb2/Pafah1b1/Hoxb3/Map1b/Sox11/Snw1/Kalrn/Robo1/Robo2/Ttc3/Dll1/Efna5/Syt4/Slit1/Neurl1a	34	0.0576022	0.052538	-0.132763	0.912083	2.87809e-10	wilcox.test	GO:0050767_634_genes
E15.5_Neuroblast	GO:0006338	chromatin remodeling	41/732	489/28891	2.73468e-11	3.66143e-09	2.63792e-09	Rbm15/Actb/Ndn/Eif1/Kdm5d/Uty/Trmt112/Kdm5b/Hnrnpu/Set/Tsix/Xist/Rlim/Chd7/Sfpq/Arid1a/Kdm1a/Hp1bp3/Bcl7a/Hmgb1/Chd4/Supt5/Kcnq1ot1/Cdkn1c/Nap1l4/Tspyl4/Tdg/Smarcc2/Gatad2a/Smarca5/Morf4l1/Smarcc1/Chd3/Mybbp1a/Brd9/Arid4a/Meg3/Smarcd1/Glyr1/Arid1b/Tasor2	41	0.0782456	0.0709674	-0.140853	0.906983	6.58385e-14	wilcox.test	GO:0006338_691_genes
E15.5_Neuroblast	GO:0048638	regulation of developmental growth	35/732	405/28891	3.50301e-10	3.51761e-08	2.5343e-08	Fdps/Limk1/Spr/Gamt/Naca/Slc25a4/Lgmn/Tnr/Rgs4/Adnp/Fgf13/Chd7/Tgfbr1/Sgip1/Rufy3/Plxna4/Foxp1/Apoe/Eif4g2/Syt1/Wwc2/Ncor1/Pafah1b1/Stat3/Map1b/Cxadr/App/Ttc3/Dll1/Efna5/Syt4/Apc/Nedd4l/Tnks2/Slit1	35	0.0589172	0.0532167	-0.146809	0.903246	5.79655e-10	wilcox.test	GO:0048638_491_genes
E15.5_Neuroblast	GO:0048588	developmental cell growth	31/732	291/28891	1.988e-11	2.73776e-09	1.97245e-09	Fdps/Limk1/Ndn/Slc25a4/Tnr/Rgs4/Adnp/Fgf13/Fubp1/Kdm1a/Rufy3/Auts2/Plxna4/Foxp1/Apoe/Eif4g2/Syt1/Vcl/Tmem108/Meis1/Slit3/Pafah1b1/Map1b/Robo1/App/Ttc3/Hsp90ab1/Efna5/Syt4/Nedd4l/Slit1	31	0.0647389	0.0575195	-0.170582	0.888484	1.13098e-10	wilcox.test	GO:0048588_368_genes
E15.5_Neuroblast	GO:0060560	developmental growth involved in morphogenesis	29/732	292/28891	4.71437e-10	4.6374e-08	3.34107e-08	Limk1/Ndn/Spry2/Kdm5b/Tnr/Adnp/Fgf13/Kdm1a/Rufy3/Auts2/Plxna4/Apoe/Eif4g2/Syt1/Vcl/Cadm1/Tmem108/Slit3/Pafah1b1/Map1b/Robo1/App/Ttc3/Hsp90ab1/Efna5/Syt4/Nedd4l/Slit1/Lzts2	29	0.063111	0.0556925	-0.180408	0.882454	1.80848e-11	wilcox.test	GO:0060560_378_genes

## Sheet: E13.5_BranchA
Cluster	ID	Description	GeneRatio	BgRatio	pvalue	p.adjust	qvalue	geneID	Count	Mean_Pathway_Score_Control	Mean_Pathway_Score_Vcl_cKO	log2meanfc	meanfc	pval	test	path
E13.5_BranchA	GO:0045787	positive regulation of cell cycle	37/826	365/28891	3.38207e-11	3.69822e-09	2.57951e-09	Tgfb2/Meis2/Ube2c/Aurka/Ect2/Smc4/Cenpe/Cdc20/Cdca8/Pebp1/Hmgb1/Rps15a/Ccnd1/Cdk1/Ascl1/Cdk4/Rad23a/Calr/Smpd3/Apex1/Kif23/Npm1/Aurkb/Birc5/Ccnb1/Rrm2/Racgap1/Ranbp1/Hes1/Prkce/Rpl17/Ttl/Plcb1/Kcna5/Dync1li1/Usp22/Dusp3	37	0.0606111	0.0649479	0.0997011	1.07155	2.55802e-09	wilcox.test	GO:0045787_428_genes
E13.5_BranchA	GO:0000280	nuclear division	40/826	450/28891	2.97917e-10	2.41697e-08	1.68584e-08	Aspm/Tpx2/Ube2c/Aurka/Smc4/Cenpe/Cdc20/Cdca8/Nudc/Pebp1/Ran/Ube2s/Plk1/Cdk1/Calr/Smpd3/Cdt1/Kif23/Ccnb2/Ttk/Clasp2/Fignl1/Aurkb/Top2a/Birc5/Cks2/Trip13/Ccnb1/Racgap1/Ranbp1/Gsk3b/Rpl24/Kif11/Plcb1/Dctn2/Chmp1a/Chmp7/Dync1li1/Pttg1/Kif2a	40	0.0464041	0.04945	0.0917188	1.06564	6.33978e-07	wilcox.test	GO:0000280_644_genes
E13.5_BranchA	GO:0008380	RNA splicing	37/826	449/28891	1.06629e-08	5.64572e-07	3.93789e-07	Hnrnpa3/Rbm39/Srsf6/Celf3/Khdrbs1/Srsf10/Srsf9/Hnrnpa2b1/Snrpg/Hnrnpf/Prmt1/Taf10/Rps13/Snrpf/Rps26/Hnrnpc/Mbnl2/Hspa8/Npm1/Srsf2/Eif4a3/Pik3r1/Phf5a/Srsf3/Hnrnpm/Srsf7/Malat1/Khdrbs2/Cwc22/Hnrnpl/Snrpn/Cirbp/Zbtb7a/Usp22/Habp4/Rbfox1/Celf4	37	0.121042	0.128781	0.0894131	1.06394	2.58493e-08	wilcox.test	GO:0008380_892_genes
E13.5_BranchA	GO:0006397	mRNA processing	38/826	496/28891	4.69227e-08	2.08868e-06	1.45686e-06	Hnrnpa3/Rbm39/Srsf6/Celf3/Khdrbs1/Srsf10/Srsf9/Pan3/Hnrnpa2b1/Snrpg/Pcbp1/Hnrnpf/Snrpf/Hnrnpc/Mbnl2/Hspa8/Npm1/Srsf2/Eif4a3/Ccnb1/Zfp36l1/Phf5a/Srsf3/Hnrnpm/Srsf7/Malat1/Tut1/Khdrbs2/Cwc22/Plcb1/Hnrnpl/Aplp1/Snrpn/Cirbp/Zbtb7a/Habp4/Rbfox1/Celf4	38	0.107316	0.11375	0.0840052	1.05996	1.57498e-07	wilcox.test	GO:0006397_947_genes
E13.5_BranchA	GO:0098813	nuclear chromosome segregation	35/826	312/28891	6.70183e-12	9.63148e-10	6.71795e-10	Aspm/Cenpf/Tpx2/Ube2c/Aurka/Ect2/Actl6a/Smc4/Cenpe/Cdc20/Cdca8/Nudc/Ran/Actb/Plk1/Cdk1/Cdt1/Kif23/Ccnb2/Ttk/Clasp2/Aurkb/Top2a/Birc5/Trip13/Ccnb1/Racgap1/Kif11/Ttl/Dctn2/Chmp1a/Chmp7/Dync1li1/Pttg1/Kif2a	35	0.0372373	0.0393183	0.0784529	1.05589	0.00278142	wilcox.test	GO:0098813_457_genes
E13.5_BranchA	GO:0044772	mitotic cell cycle phase transition	39/826	454/28891	1.3258e-09	8.89172e-08	6.20197e-08	Cenpf/Ube2c/Actl6a/Ccna2/Cks1b/Cenpe/Rps6/Cdc20/Cdca8/Actb/Ube2s/Taf10/Plk1/Ccnd1/Cdk1/Cdk4/Apex1/Ccnb2/Ttk/Clasp2/Aurkb/Birc5/Cks2/Trip13/Ccnb1/Rrm2/Zfp36l1/Calm1/Rpl24/Calm2/Rpl17/Plcb1/Pkia/Taok3/Kcna5/Prmt2/Chmp7/Dync1li1/Dact1	39	0.0593912	0.0624608	0.0727015	1.05168	1.48731e-05	wilcox.test	GO:0044772_587_genes
E13.5_BranchA	GO:1901987	regulation of cell cycle phase transition	35/826	449/28891	1.04479e-07	4.13804e-06	2.88628e-06	Cenpf/Ube2c/Aurka/Actl6a/Sox2/Cenpe/Rps6/Cdc20/Cdca8/Actb/Plk1/Ccnd1/Cdk1/Cdk4/Cdt1/Apex1/Ttk/Npm1/Aurkb/Birc5/Trip13/Ccnb1/Rrm2/Zfp36l1/Rpl24/Rpl17/Plcb1/Pkia/Taok3/Kcna5/Apbb1/Prmt2/Cirbp/Dync1li1/Dact1	35	0.0516202	0.0537135	0.0573481	1.04055	0.000662437	wilcox.test	GO:1901987_586_genes
E13.5_BranchA	GO:0007059	chromosome segregation	42/826	416/28891	1.79605e-12	3.11522e-10	2.17286e-10	Aspm/Cenpl/Cenpf/Tpx2/Ube2c/Aurka/Slc25a5/Ect2/Actl6a/Smc4/Cenpe/Itgb3bp/Cdc20/Cdca8/Nudc/Ran/Actb/Rps3/Plk1/Cdk1/Cenpn/Cdt1/Kif23/Ccnb2/Ttk/Clasp2/Aurkb/Top2a/Birc5/Trip13/Ccnb1/Racgap1/Kif11/Ttl/Usp9x/Dctn2/Chmp1a/Chmp7/Dync1li1/Pttg1/Csnk1d/Kif2a	42	0.0447066	0.0464929	0.0565241	1.03996	0.0041107	wilcox.test	GO:0007059_633_genes
E13.5_BranchA	GO:0022613	ribonucleoprotein complex biogenesis	49/826	440/28891	5.22543e-16	3.38563e-13	2.36148e-13	Rpl7/Ddx18/Rpp38/Rpl7a/Rpl35/Srsf6/Rps21/Eif2s3x/Rps27/Celf3/Rpf1/Rps6/Rps8/Srsf10/Rpl11/Rplp0/Ran/Serbp1/Snrpg/Emg1/Rps5/Rps19/Rps16/Rps11/Rpl13a/Rps17/Rps13/Rps15a/Rps12/Rps15/Snrpf/Rps25/Rpsa/Rpl14/Npm1/Rpl23a/Rpl27/Rps23/Rps7/Hsp90aa1/Rpl35a/Rpl24/Rpl10a/Rps28/Rps14/Fau/Gnl3l/Eif2s3y/Celf4	49	0.166341	0.172811	0.0550493	1.03889	6.53512e-09	wilcox.test	GO:0022613_719_genes
E13.5_BranchA	GO:0034248	regulation of amide metabolic process	37/826	482/28891	6.70166e-08	2.85673e-06	1.99256e-06	Ssb/Khdrbs1/Tyms/Pan3/Serbp1/Gapdh/Apoe/Prmt1/Rpl13a/Rps3/Cdk4/Calr/Smpd3/Rpl10-ps3/Pkm/Rplp1/Rbms3/Npm1/Eif4a3/Bzw2/Zfp36l1/Rack1/Prnp/Pcif1/Cpeb2/Aplp1/Cirbp/Hap1/Dapk1/Habp4/Akap6/Rtn1/Ep300/Slc2a13/Prr16/Cpeb3/Ccn1	37	0.106574	0.109699	0.0416984	1.02932	3.24471e-06	wilcox.test	GO:0034248_761_genes
E13.5_BranchA	GO:0042254	ribosome biogenesis	39/826	322/28891	3.49246e-14	1.09794e-11	7.65813e-12	Rpl7/Ddx18/Rpp38/Rpl7a/Rpl35/Rps21/Rps27/Rpf1/Rps6/Rps8/Rpl11/Rplp0/Ran/Serbp1/Emg1/Rps5/Rps19/Rps16/Rps11/Rps17/Rps13/Rps15a/Rps12/Rps15/Rps25/Rpsa/Rpl14/Npm1/Rpl23a/Rpl27/Rps23/Rps7/Rpl35a/Rpl24/Rpl10a/Rps28/Rps14/Fau/Gnl3l	39	0.171326	0.176052	0.039257	1.02758	2.63004e-07	wilcox.test	GO:0042254_549_genes
E13.5_BranchA	GO:1904951	positive regulation of establishment of protein localization	34/826	362/28891	1.57827e-09	1.01778e-07	7.09901e-08	Tgfb2/Ect2/Pdcd10/Rufy3/Dynll1/Ran/Trim28/Cdk1/Xbp1/Ppia/Pik3r1/Hsp90aa1/Cct5/Gsk3b/Cct8/Hnrnpm/Prkce/Ier3ip1/Nutf2-ps1/C1qtnf12/Rack1/Cnst/Prnp/Plcb1/Nnat/Ptpn5/Apbb1/Ank3/Coro2b/Sec24a/Ep300/Cacnb3/Camk4/Gnaq	34	0.0783696	0.0802978	0.035067	1.0246	3.15566e-05	wilcox.test	GO:1904951_425_genes
E13.5_BranchA	GO:0051098	regulation of binding	38/826	405/28891	1.77651e-10	1.59569e-08	1.11299e-08	Tgfb2/Itga4/Aurka/Rpl11/Ran/Actb/Hmgb1/Trim28/Apoe/Taf10/Plk1/Tdg/Hmga2/Hmgb2/Cdt1/Tns3/Aurkb/Eif4a3/Calm1/Cthrc1/H1f0/Hes1/Gsk3b/Btaf1/Rack1/Gpsm1/Id1/Usp9x/Gnl3l/Zfp618/Stmn1/Add1/Crmp1/Zbtb7a/Map1lc3b/Habp4/Dact1/Ep300	38	0.0745445	0.0762411	0.0324675	1.02276	0.000282134	wilcox.test	GO:0051098_446_genes
E13.5_BranchA	GO:0002181	cytoplasmic translation	67/826	148/28891	3.64309e-63	1.83248e-59	1.27815e-59	Rpl7/Rpl31/Rpl37a/Rpl7a/Rpl12/Eif3m/Rps21/Eif2s3x/Rps4x/Rpl36a/Rpl22l1/Rpl34/Rps20/Rps6/Rps8/Rpl11/Rpl22/Rplp0/Rpl21/Rpl32/Rpl28/Rps5/Rps19/Rps16/Rps11/Rpl13a/Rpl18/Rps17/Rps3/Rpl27a/Rps13/Rps15a/Rplp2/Rps12/Rps15/Rps26/Uba52/Rpl18a/Rpl13/Rps25/Pkm/Rplp1/Rpsa/Rpl14/Rps27a/Rpl23a/Rpl23/Rpl27/Rps23/Rps7/Rpl30/Rpl8/Rpl3/Rpl35a/Rpl24/Rps2/Rps10/Rpl10a/Rps28/Rpl36/Rps14/Rpl17/Fau/Cpeb2/Eif4a2/Eif2s3y/…	67	0.59631	0.60898	0.0303325	1.02125	8.75105e-11	wilcox.test	GO:0002181_203_genes
E13.5_BranchA	GO:0140236	translation at presynapse	37/826	47/28891	1.35388e-48	3.405e-45	2.37499e-45	Rpl7/Rpl37a/Rpl7a/Rpl12/Rpl35/Rpl36a/Rps27/Rpl34/Rpl22/Rpl32/Rpl28/Rps5/Rps16/Rps11/Rpl13a/Rpl27a/Rps15a/Rplp2/Rps12/Rps26/Uba52/Rpl13/Rpl14/Rps27a/Rpl23a/Rpl23/Rpl27/Rpl37/Rpl8/Rpl35a/Rpl24/Rps10/Rpl10a/Rps28/Rpl36/Rps14/Rpl17	37	0.924739	0.941227	0.0254955	1.01783	5.33512e-13	wilcox.test	GO:0140236_51_genes
E13.5_BranchA	GO:0140241	translation at synapse	37/826	48/28891	5.75051e-48	7.23127e-45	5.0438e-45	Rpl7/Rpl37a/Rpl7a/Rpl12/Rpl35/Rpl36a/Rps27/Rpl34/Rpl22/Rpl32/Rpl28/Rps5/Rps16/Rps11/Rpl13a/Rpl27a/Rps15a/Rplp2/Rps12/Rps26/Uba52/Rpl13/Rpl14/Rps27a/Rpl23a/Rpl23/Rpl27/Rpl37/Rpl8/Rpl35a/Rpl24/Rps10/Rpl10a/Rps28/Rpl36/Rps14/Rpl17	37	0.924285	0.940352	0.0248626	1.01738	2.73957e-12	wilcox.test	GO:0140241_53_genes
E13.5_BranchA	GO:0140242	translation at postsynapse	37/826	48/28891	5.75051e-48	7.23127e-45	5.0438e-45	Rpl7/Rpl37a/Rpl7a/Rpl12/Rpl35/Rpl36a/Rps27/Rpl34/Rpl22/Rpl32/Rpl28/Rps5/Rps16/Rps11/Rpl13a/Rpl27a/Rps15a/Rplp2/Rps12/Rps26/Uba52/Rpl13/Rpl14/Rps27a/Rpl23a/Rpl23/Rpl27/Rpl37/Rpl8/Rpl35a/Rpl24/Rps10/Rpl10a/Rps28/Rpl36/Rps14/Rpl17	37	0.924285	0.940352	0.0248626	1.01738	2.73957e-12	wilcox.test	GO:0140242_50_genes
E13.5_BranchA	GO:0140694	non-membrane-bounded organelle assembly	44/826	402/28891	3.09983e-14	1.03947e-11	7.25033e-12	Aspm/Tpx2/Aurka/Rps27/Cenpe/Rps6/Cdc20/Cdca8/Rpl11/Cenpa/Rplp0/Pan3/Rps5/Rps19/Rps3/Plk1/Rps15/Rps25/Kif23/Ccnb2/Clasp2/Rpsa/Tns3/Npm1/Aurkb/Rpl23a/Birc5/Actg1/Rps23/Racgap1/Rpl24/Rps28/Rps14/Fau/Kif11/Akap13/Cirbp/Csrp2/Chmp1a/Chmp7/Csnk1d/Kif2a/Ep300/Fhod3	44	0.102605	0.103796	0.016639	1.0116	0.0258202	wilcox.test	GO:0140694_531_genes
E13.5_BranchA	GO:0031400	negative regulation of protein modification process	36/826	473/28891	1.24375e-07	4.81237e-06	3.35662e-06	Dbi/Bex2/Rpl11/Pebp1/Rabgef1/Actb/Apoe/Rps3/Plk1/Ppia/Npm1/Rpl23/Ccnb1/Pde4d/Rps7/Gsk3b/Prkce/Taf7/Rack1/Bex3/Prnp/Gnl3l/Pkia/Sh3gl2/Ephb2/Slit2/Uchl1/Fry/Ptpn5/Ncoa7/Srcin1/Dusp3/Mapt/Fkbp1b/Slc8a1/Gnaq	36	0.0711772	0.0711054	-0.00145673	0.998991	0.711844	wilcox.test	GO:0031400_610_genes
E13.5_BranchA	GO:0050767	regulation of neurogenesis	42/826	494/28891	4.20281e-10	3.25233e-08	2.2685e-08	Aspm/Zeb2/Mdk/Sox2/Rufy3/Apoe/Idh2/Ascl1/Hmga2/Hmgb2/Serpinf1/Sox10/Hes1/Gsk3b/Ttc3/Metrn/Ptprs/Efna5/Sema6d/Id1/L1cam/Tnik/Ephb2/Draxin/Slit2/Cux2/Ptn/Cd24a/Nrg1/Nefl/Dixdc1/Islr2/Efnb3/Hap1/Mapt/Map1b/Ep300/Chodl/Dscam/Man2a1/Sema6a/Afdn	42	0.058847	0.058186	-0.0162971	0.988767	0.242901	wilcox.test	GO:0050767_634_genes
E13.5_BranchA	GO:0010639	negative regulation of organelle organization	40/826	387/28891	2.90833e-12	4.57153e-10	3.18864e-10	Tmeff2/Tpx2/Slc25a5/Tmsb4x/Cenpe/Cdc20/Cdca8/Tmsb10/Plk1/Hnrnpc/Ttk/Clasp2/Npm1/Aurkb/Top2a/Birc5/Trip13/Ccnb1/Pik3r1/Camsap2/Sptan1/Map1a/Gnl3l/Stmn2/Pfn2/Stmn1/Add1/Slit2/Ctnna2/Apc2/Nav3/Coro2b/Map4/Dync1li1/Sptbn1/Vat1/Mapt/Map1b/Evl/Fhod3	40	0.0718896	0.0708982	-0.0200337	0.98621	0.0788498	wilcox.test	GO:0010639_492_genes
E13.5_BranchA	GO:0003012	muscle system process	38/826	446/28891	2.70815e-09	1.66122e-07	1.1587e-07	Cacna2d1/Grcc10/Aldoa/Glrx3/Myl6/Tpm4/Smpd3/Ednrb/Tpm3-rs7/Pde4d/Calm1/Gsk3b/Calm2/Myl1/Atp1b1/Tpm3/Pde5a/Ank2/Rap1gds1/Pde4b/Kcnd2/Chrm2/Kcna5/Fkrp/Akap13/Apbb1/Sorbs2/Kcnma1/Scn3b/Meis1/Fkbp1b/Akap6/Chga/Ep300/Slc8a1/Uty/Kcnn2/Nedd4l	38	0.0546135	0.0533692	-0.033249	0.977217	0.0174821	wilcox.test	GO:0003012_626_genes
E13.5_BranchA	GO:0051962	positive regulation of nervous system development	36/826	391/28891	8.98162e-10	6.45393e-08	4.50161e-08	Aspm/Zeb2/Mdk/Sox2/Rufy3/Apoe/Ascl1/Serpinf1/Pik3r1/Sox10/Hes1/Gsk3b/Metrn/Efna5/Adgrb3/L1cam/Nlgn1/Tnik/Ephb2/Slit2/Cux2/Ptn/Nrg1/Nefl/Dixdc1/Islr2/Asic2/Hap1/Mapt/Map1b/Ep300/Chodl/Dscam/Man2a1/Nrxn1/Afdn	36	0.0518567	0.0506292	-0.0345621	0.976328	0.0384263	wilcox.test	GO:0051962_490_genes
E13.5_BranchA	GO:0040013	negative regulation of locomotion	39/826	358/28891	1.05678e-12	1.89843e-10	1.32415e-10	Tmeff2/Zeb2/Pdcd10/Rabgef1/Hmgb1/Stard13/Apoe/Idh2/Mif/Sap30/Calr/Apex1/Clasp2/Serpinf1/Nedd9/Gsk3b/Ptprm/Frmd5/Sema6d/Plcb1/Pfn2/Magi2/Slit2/Ptn/Srgap3/Abhd2/Nav3/Ptprr/Nrg1/Cdh11/Ptprg/Nrg3/Stat3/Dusp3/Rhob/Evl/Dpysl3/Sema6a/Afdn	39	0.0477383	0.0465949	-0.0349746	0.976049	0.00704865	wilcox.test	GO:0040013_408_genes
E13.5_BranchA	GO:2000146	negative regulation of cell motility	38/826	326/28891	2.51616e-13	5.50274e-11	3.83816e-11	Tmeff2/Zeb2/Pdcd10/Rabgef1/Hmgb1/Stard13/Apoe/Idh2/Mif/Sap30/Calr/Apex1/Clasp2/Serpinf1/Nedd9/Gsk3b/Ptprm/Frmd5/Sema6d/Plcb1/Pfn2/Magi2/Slit2/Ptn/Srgap3/Abhd2/Nav3/Ptprr/Nrg1/Cdh11/Ptprg/Nrg3/Stat3/Dusp3/Rhob/Evl/Dpysl3/Afdn	38	0.0491661	0.0479531	-0.0360397	0.975329	0.00683738	wilcox.test	GO:2000146_369_genes
E13.5_BranchA	GO:0071692	protein localization to extracellular region	38/826	441/28891	1.98229e-09	1.24636e-07	8.69337e-08	Klf7/Tgfb2/Dynll1/Apoe/Idh2/Ednrb/Ppia/Birc5/Lyst/Efna5/Ltbp1/Prkce/Ier3ip1/Ptpmt1/C1qtnf12/Ptprn/Cacna1e/Plcb1/Snap25/Nnat/Rap1gds1/Cplx1/Vgf/Apbb1/Stxbp5/Ahi1/Gnaz/Rab3a/Gnao1/Sncg/Sec24a/Srcin1/Fkbp1b/Chga/Ptprn2/Rims2/Ep300/Gnaq	38	0.0428046	0.0416285	-0.0401958	0.972523	0.00904665	wilcox.test	GO:0071692_557_genes
E13.5_BranchA	GO:0031346	positive regulation of cell projection organization	51/826	463/28891	2.05347e-16	2.06579e-13	1.44089e-13	Hspa5/Zeb2/Mdk/Rufy3/Dynll1/Auts2/Apoe/Tenm3/Serpinf1/Nme2/Nedd9/Pik3r1/Hsp90aa1/Ranbp1/Gsk3b/Metrn/Efna5/Dcc/Zfp804a/L1cam/Stmn2/Nlgn1/Tnik/Fnbp1l/Negr1/Ephb2/Magi2/Cux2/Ptn/Ptpn5/Apbb1/Ahi1/Cd24a/Nrg1/Def8/Nefl/Dixdc1/Islr2/Hap1/Mapt/Tubb2b/Map1b/Fkbp1b/Ep300/Cntn1/Chodl/Dscam/Alk/Nrxn1/Dpysl3/Afdn	51	0.0783988	0.0762419	-0.0402489	0.972487	0.000404625	wilcox.test	GO:0031346_574_genes
E13.5_BranchA	GO:0043254	regulation of protein-containing complex assembly	47/826	437/28891	7.89092e-15	3.13867e-12	2.18922e-12	Arpc5/Tmsb4x/Rhoc/Lmo4/Hmgb1/Tmsb10/Atf7ip/Apoe/Rpl13a/Rps3/Psmc6/Hspa8/Clasp2/Cck/Hsp90aa1/Hes1/Gsk3b/Prkce/Rack1/Camsap2/Sptan1/Gnl3l/Stmn2/Pfn2/Syt11/Vcp/Stmn1/Add1/Slit2/Crbn/Stxbp5/Cd24a/Nav3/Nrg1/Rab3a/Unc13a/Tppp3/Slain1/Ncam1/Sptbn1/Thra/Mapt/Map1b/Dact1/Evl/Ep300/Fhod3	47	0.0829282	0.0806438	-0.0402983	0.972454	9.65196e-05	wilcox.test	GO:0043254_539_genes
E13.5_BranchA	GO:0030336	negative regulation of cell migration	37/826	313/28891	3.37844e-13	7.08065e-11	4.93875e-11	Tmeff2/Zeb2/Pdcd10/Rabgef1/Hmgb1/Stard13/Apoe/Idh2/Mif/Sap30/Calr/Apex1/Clasp2/Serpinf1/Nedd9/Gsk3b/Ptprm/Sema6d/Plcb1/Pfn2/Magi2/Slit2/Ptn/Srgap3/Abhd2/Nav3/Ptprr/Nrg1/Cdh11/Ptprg/Nrg3/Stat3/Dusp3/Rhob/Evl/Dpysl3/Afdn	37	0.045571	0.0442859	-0.0412704	0.971799	0.00520744	wilcox.test	GO:0030336_354_genes
E13.5_BranchA	GO:0021700	developmental maturation	36/826	389/28891	7.81366e-10	5.77981e-08	4.03141e-08	Tgfb2/Aurka/Cdc20/Pebp1/Dlg2/Ascl1/Ednrb/Xbp1/Trip13/Ccnb1/Ywhaz/Sox10/Hes1/Gsk3b/Gal/Adgrb3/Ptprn/Plcb1/Kcnq2/Nlgn1/Atp6v0e2/Pou2f2/Abhd2/Ank3/Zbtb7a/Atp6v1b2/Rab3a/Unc13a/Kcnma1/Zdhhc20/Nefl/Kcnq3/Ano6/Tcp11/Nrxn1/Gnaq	36	0.0493103	0.0479148	-0.0414157	0.971701	0.00283656	wilcox.test	GO:0021700_498_genes
E13.5_BranchA	GO:0009306	protein secretion	37/826	434/28891	4.31152e-09	2.52174e-07	1.75891e-07	Klf7/Tgfb2/Dynll1/Apoe/Idh2/Ednrb/Ppia/Birc5/Lyst/Efna5/Prkce/Ier3ip1/Ptpmt1/C1qtnf12/Ptprn/Cacna1e/Plcb1/Snap25/Nnat/Rap1gds1/Cplx1/Vgf/Apbb1/Stxbp5/Ahi1/Gnaz/Rab3a/Gnao1/Sncg/Sec24a/Srcin1/Fkbp1b/Chga/Ptprn2/Rims2/Ep300/Gnaq	37	0.043041	0.0417015	-0.0456125	0.968878	0.00319924	wilcox.test	GO:0009306_546_genes
E13.5_BranchA	GO:0035592	establishment of protein localization to extracellular region	37/826	435/28891	4.5865e-09	2.65174e-07	1.84958e-07	Klf7/Tgfb2/Dynll1/Apoe/Idh2/Ednrb/Ppia/Birc5/Lyst/Efna5/Prkce/Ier3ip1/Ptpmt1/C1qtnf12/Ptprn/Cacna1e/Plcb1/Snap25/Nnat/Rap1gds1/Cplx1/Vgf/Apbb1/Stxbp5/Ahi1/Gnaz/Rab3a/Gnao1/Sncg/Sec24a/Srcin1/Fkbp1b/Chga/Ptprn2/Rims2/Ep300/Gnaq	37	0.0429513	0.0416146	-0.0456125	0.968878	0.00319924	wilcox.test	GO:0035592_548_genes
E13.5_BranchA	GO:0042391	regulation of membrane potential	44/826	491/28891	2.92519e-11	3.34403e-09	2.33246e-09	Grik3/Cacna2d1/Dynll1/Cck/Eif4a3/Calm1/Gsk3b/Prkce/Rack1/Atp1b1/Kcnh7/Scn3a/Gjd2/Kcnq2/Nlgn1/Mllt11/Ank2/Vcp/Cux2/Kcnd2/Ptn/Dgki/Kcna5/Gabrg3/Gabrb3/Ank3/Kcnma1/Fgf14/Scn3b/Asic2/Mapt/Fkbp1b/Akap6/Rims2/Kcnq3/Ano6/Cacnb3/Slc8a1/Nrxn1/Celf4/Kcnn2/Nedd4l/Gnaq/Afdn	44	0.0518074	0.0500699	-0.0492152	0.966462	0.0031709	wilcox.test	GO:0042391_707_genes
E13.5_BranchA	GO:0022411	cellular component disassembly	41/826	462/28891	1.87324e-10	1.62455e-08	1.13312e-08	Nckap5/Tgfb2/Tpx2/Aurka/Slc25a5/Plk1/Cdk1/Hspa8/Clasp2/Gabarap/Rpl23/Top2a/Nedd9/Pik3r1/Calm1/Gsk3b/Adgrb3/Camsap2/Sptan1/Map1a/Map1lc3a/Stmn3/Stmn2/Vcp/Sh3gl2/Stmn1/Add1/Cd24a/Apc2/Nav3/Nrg1/Map1lc3b/Chmp1a/Stmn4/Chmp7/Map4/Sptbn1/Dusp3/Map1b/Evl/Klc1	41	0.0704054	0.0679373	-0.0514818	0.964945	8.87396e-06	wilcox.test	GO:0022411_638_genes
E13.5_BranchA	GO:0060560	developmental growth involved in morphogenesis	35/826	292/28891	9.83584e-13	1.83238e-10	1.27808e-10	Zeb2/Itga4/Aurka/Rufy3/Auts2/Trim28/Apoe/Syt1/Clasp2/Slit3/Hsp90aa1/Gsk3b/Ttc3/Ptprs/Efna5/Kif26b/Sema6d/Ttl/Usp9x/L1cam/Dclk1/Sh3gl2/Draxin/Slit2/Unc13a/Vcl/Islr2/Mapt/Map1b/Rims2/Ep300/Dscam/Sema6a/Nedd4l/Afdn	35	0.0716645	0.0690634	-0.0533384	0.963704	0.000507914	wilcox.test	GO:0060560_378_genes
E13.5_BranchA	GO:0034765	regulation of monoatomic ion transmembrane transport	45/826	490/28891	7.6053e-12	1.06263e-09	7.41183e-10	Kcnq5/Dbi/Tgfb2/Cacna2d1/Pde4d/Calm1/Prkce/Calm2/Gal/Kcnb2/Dpp10/Cacna1e/Atp1b1/Cacna1b/Kcnh7/Scn3a/Ubr3/Prnp/Plcb1/Kcnq2/Ank2/Pde4b/Ephb2/Kcnip4/Tpcn1/Kcnd2/Crbn/Kcna5/Ank3/Kcnma1/Cacna2d3/Fgf14/Scn3b/Fxyd6/Asic2/Hap1/Hecw1/Fkbp1b/Akap6/Kcnq3/Ano6/Cacnb3/Slc8a1/Kcnn2/Nedd4l	45	0.0572974	0.0551191	-0.0559175	0.961982	0.000152752	wilcox.test	GO:0034765_681_genes
E13.5_BranchA	GO:0032535	regulation of cellular component size	35/826	411/28891	1.16174e-08	6.08701e-07	4.24568e-07	Arpc5/Tmsb4x/Rufy3/Tmsb10/Apoe/Cdk4/Clasp2/Npm1/Hsp90aa1/Gsk3b/Ttc3/Ptprs/Efna5/Prkce/Sptan1/Sema6d/Ttl/L1cam/Pfn2/Draxin/Add1/Slit2/Kcnma1/Nefl/Islr2/Sptbn1/Mapt/Map1b/Evl/Ep300/Ano6/Dscam/Fhod3/Sema6a/Prr16	35	0.0699322	0.0672686	-0.0560248	0.961911	0.000458889	wilcox.test	GO:0032535_545_genes
E13.5_BranchA	GO:0048588	developmental cell growth	38/826	291/28891	6.53064e-15	2.98628e-12	2.08293e-12	Zeb2/Itga4/Aurka/Rufy3/Auts2/Apoe/Syt1/Clasp2/Slit3/Hsp90aa1/Gsk3b/Ttc3/Ptprs/Efna5/Sema6d/Ttl/Usp9x/L1cam/Dclk1/Sh3gl2/Draxin/Slit2/Akap13/Prmt2/Sorbs2/Unc13a/Vcl/Islr2/Meis1/Mapt/Map1b/Akap6/Rims2/Ep300/Dscam/Sema6a/Nedd4l/Afdn	38	0.0759093	0.0728994	-0.0583708	0.960348	0.00025801	wilcox.test	GO:0048588_368_genes
E13.5_BranchA	GO:0051656	establishment of organelle localization	52/826	491/28891	5.38471e-16	3.38563e-13	2.36148e-13	Cenpf/Sapcd2/Itga4/Snap23/Ect2/Pdcd10/Cenpe/Cdca8/Nudc/Kif1b/Cenpa/Dynll1/Ran/Rabgef1/Gab2/Plk1/Rps15/Smpd3/Cdt1/Clasp2/Npm1/Aurkb/Birc5/Ccnb1/Ywhaz/Tuba1a/Racgap1/Kif1a/Gpsm1/Kif5c/Ttl/Atp9a/Nlgn1/Syt11/Fnbp1l/Uchl1/Trappc6a/Ahi1/Ppfia2/Kif5a/Dctn2/Rab3a/Chmp1a/Dpysl2/Nefl/Chmp7/Map4/Hap1/Mapt/Tanc2/Map1b/Chga	52	0.0541116	0.051933	-0.0592859	0.959739	2.03689e-05	wilcox.test	GO:0051656_669_genes
E13.5_BranchA	GO:0010959	regulation of metal ion transport	38/826	461/28891	6.69615e-09	3.66105e-07	2.55358e-07	Dbi/Tgfb2/Tspan18/Cacna2d1/Pde4d/Calm1/Hes1/Prkce/Calm2/Gal/Dpp10/Atp1b1/Cacna1b/Ubr3/Prnp/Plcb1/Ank2/Pde4b/Kcnip4/Crbn/Kcna5/Vip/Ank3/Gnao1/Fgf14/Scn3b/Fxyd6/Hap1/Hecw1/Fkbp1b/Akap6/Cntn1/Ano6/Cacnb3/Slc8a1/Kcnn2/Nedd4l/Gnaq	38	0.0495686	0.0470037	-0.0766507	0.948257	4.87287e-06	wilcox.test	GO:0010959_616_genes
E13.5_BranchA	GO:0050807	regulation of synapse organization	41/826	309/28891	3.13348e-16	2.6269e-13	1.83226e-13	Cdc20/Cttnbp2/Apoe/Hspa8/Sparc/Nedd9/Pik3r1/Ywhaz/Tuba1a/Gsk3b/Hnrnpm/Ptprs/Efna5/Malat1/Adgrb3/Kif1a/Zfp804a/Prnp/Nlgn1/Negr1/Vcp/Elavl2/Ephb2/Magi2/Slit2/Cux2/Ptn/Ctnna2/Ppfia2/Nrg1/Slc18a3/Arhgap22/Nefl/Efnb3/Asic2/Srcin1/Tanc2/Rhob/Dact1/Nrxn1/Afdn	41	0.0729711	0.0686787	-0.0874634	0.941176	3.79634e-09	wilcox.test	GO:0050807_487_genes
E13.5_BranchA	GO:0050803	regulation of synapse structure or activity	41/826	317/28891	7.74645e-16	4.3294e-13	3.01976e-13	Cdc20/Cttnbp2/Apoe/Hspa8/Sparc/Nedd9/Pik3r1/Ywhaz/Tuba1a/Gsk3b/Hnrnpm/Ptprs/Efna5/Malat1/Adgrb3/Kif1a/Zfp804a/Prnp/Nlgn1/Negr1/Vcp/Elavl2/Ephb2/Magi2/Slit2/Cux2/Ptn/Ctnna2/Ppfia2/Nrg1/Slc18a3/Arhgap22/Nefl/Efnb3/Asic2/Srcin1/Tanc2/Rhob/Dact1/Nrxn1/Afdn	41	0.0718122	0.0675789	-0.0876545	0.941051	3.63598e-09	wilcox.test	GO:0050803_499_genes
E13.5_BranchA	GO:0050890	cognition	43/826	371/28891	8.11186e-15	3.13867e-12	2.18922e-12	Dbi/Mdk/Meis2/Grcc10/Apoe/Cck/Serpinf1/Nedd9/Pde4d/Tuba1a/Adgrb3/Cacna1e/Map1a/Prnp/Plcb1/Snap25/Kcnq2/Syt11/Pde5a/Ephb2/Cux2/Ptn/Dgki/Chl1/Grm7/Gabrb3/Vip/Sobp/Csmd1/Nrg1/Ncam1/Thra/Mapt/Nrxn3/Ep300/Btbd9/Rcan2/Nrxn1/Camk4/Egr1/Nrxn2/Cpeb3/Tafa2	43	0.0477802	0.0446136	-0.0989265	0.933727	3.29577e-08	wilcox.test	GO:0050890_441_genes
E13.5_BranchA	GO:0034329	cell junction assembly	42/826	481/28891	1.85444e-10	1.62455e-08	1.13312e-08	Ect2/Rhoc/Rps6/Actb/Cd9/Clasp2/Actg1/Pik3r1/Cdh6/Gsk3b/Gap43/Ptprs/Efna5/Adgrb3/Dst/Nlgn1/Negr1/Elavl2/Ephb2/Magi2/Slit2/Cux2/Fkrp/Gabrb3/Nrg1/Cdh11/Vcl/Nrg3/Cntn5/Kirrel3/Coro2b/Efnb3/Asic2/Srcin1/Dusp3/Mapt/Nrxn3/Epb41l3/Nrxn1/Nedd4l/Nrxn2/Afdn	42	0.0517739	0.0481062	-0.106001	0.92916	1.10639e-07	wilcox.test	GO:0034329_676_genes
E13.5_BranchA	GO:0007411	axon guidance	34/826	252/28891	6.67784e-14	1.86608e-11	1.30159e-11	Klf7/Tgfb2/Lmo4/Tubb3/Slit3/Gap43/Rpl24/Efna5/Ptprm/Dcc/Kif5c/Sema6d/L1cam/Unc5c/Bmpr1b/Ephb2/Draxin/Slit2/Chl1/Apbb1/Ank3/Kif5a/Cntn5/Ncam1/Tenm2/Efnb3/Tubb2b/Etv1/Evl/Trio/Cntn1/Alcam/Dscam/Sema6a	34	0.0591726	0.0548417	-0.109654	0.92681	9.01949e-06	wilcox.test	GO:0007411_363_genes
E13.5_BranchA	GO:0097485	neuron projection guidance	34/826	252/28891	6.67784e-14	1.86608e-11	1.30159e-11	Klf7/Tgfb2/Lmo4/Tubb3/Slit3/Gap43/Rpl24/Efna5/Ptprm/Dcc/Kif5c/Sema6d/L1cam/Unc5c/Bmpr1b/Ephb2/Draxin/Slit2/Chl1/Apbb1/Ank3/Kif5a/Cntn5/Ncam1/Tenm2/Efnb3/Tubb2b/Etv1/Evl/Trio/Cntn1/Alcam/Dscam/Sema6a	34	0.0591726	0.0548417	-0.109654	0.92681	9.01949e-06	wilcox.test	GO:0097485_369_genes
E13.5_BranchA	GO:0007611	learning or memory	40/826	331/28891	1.7631e-14	6.33456e-12	4.41835e-12	Dbi/Mdk/Meis2/Apoe/Cck/Serpinf1/Nedd9/Pde4d/Tuba1a/Adgrb3/Cacna1e/Map1a/Prnp/Plcb1/Snap25/Kcnq2/Syt11/Pde5a/Ephb2/Cux2/Ptn/Dgki/Grm7/Gabrb3/Vip/Csmd1/Nrg1/Ncam1/Thra/Mapt/Nrxn3/Ep300/Btbd9/Rcan2/Nrxn1/Camk4/Egr1/Nrxn2/Cpeb3/Tafa2	40	0.0433891	0.0401869	-0.110608	0.926198	8.58769e-08	wilcox.test	GO:0007611_389_genes
E13.5_BranchA	GO:1990778	protein localization to cell periphery	39/826	400/28891	3.24016e-11	3.62178e-09	2.52619e-09	Sapcd2/Tspan18/Snap23/Nbea/Kif1b/Actb/Mex3b/Dlg2/Plk1/Gpc6/Clasp2/Pik3r1/Gsk3b/Arl3/Rack1/Kcnb2/Dpp10/Atp1b1/Cnst/Prnp/Snap25/Tnik/Ank2/Ephb2/Magi2/Nsg1/Kcnip4/Mapk10/Cplx1/Ank3/Rab3a/Scn3b/Ptpn9/Sptbn1/Nrxn3/Cacnb3/Epb41l3/Nrxn1/Afdn	39	0.0461898	0.0417413	-0.146096	0.903693	1.93309e-09	wilcox.test	GO:1990778_563_genes
E13.5_BranchA	GO:0099003	vesicle-mediated transport in synapse	34/826	270/28891	5.03946e-13	1.01394e-10	7.07222e-11	Snap23/Actb/Ap2s1/Syt1/Ap2b1/Actg1/Cacna1e/Cacna1b/Snap25/Nlgn1/Pfn2/Syt11/Sh3gl2/Magi2/Nsg1/Mapk10/Cplx1/Atp6v0e2/Stxbp5/Cd24a/Ppfia2/Nrg1/Atp6v1b2/Rab3a/Unc13a/Cadps/Erc2/Slc18a3/Sncg/Fgf14/Hap1/Rims2/Btbd9/Nrxn1	34	0.0507471	0.0449465	-0.175116	0.885696	1.67528e-11	wilcox.test	GO:0099003_594_genes
E13.5_BranchA	GO:0007626	locomotory behavior	35/826	273/28891	1.33756e-13	3.20378e-11	2.23463e-11	Apoe/Npas3/Tuba1a/Lsamp/Prkce/Cacna1e/Cacna1b/Pbx3/Snap25/Negr1/Penk/Uchl1/Mapk10/Kcnd2/Chl1/Crbn/Fkrp/Sobp/Pcdh15/Nrg1/Gnao1/Zfhx3/Kcnma1/Sncg/Fgf14/Meis1/Efnb3/Mapt/Cntn1/Dscam/Btbd9/Rcan2/Alk/Egr1/Apba1	35	0.0460233	0.0406226	-0.180081	0.882653	8.39177e-10	wilcox.test	GO:0007626_299_genes

## Sheet: E15.5_BranchA
Cluster	ID	Description	GeneRatio	BgRatio	pvalue	p.adjust	qvalue	geneID	Count	Mean_Pathway_Score_Control	Mean_Pathway_Score_Vcl_cKO	log2meanfc	meanfc	pval	test	path
E15.5_BranchA	GO:0009117	nucleotide metabolic process	78/1919	497/28891	1.19417e-12	1.01385e-10	6.67756e-11	Ndufb3/Idh1/Dtymk/Atp1b1/Uck1/Ndufs3/Dut/Ndufb11/Ndufb5/Gnai3/Ndufb6/Vcp/Cmpk1/Hmgcl/Sdhb/Tyms/Ran/Mdh2/Slc25a13/Nt5c3/Suclg2/Ldhb/Ndufa3/Nudt19/Idh2/Ndufc2/Ndufab1/Aldoa/Dctpp1/Taldo1/Txnrd1/Ndufa13/Ndufb7/Adk/Fdx1/Rhoa/Mdh1/Vdac1/Hint1/Pfas/Trp53/Nme2/Nme1/Acly/Rrm2/Acot2/Acot1/Dnm1l/Opa1/Umps/Ndufb4/Nme3/Nme4/Ndufa7/Dnph1/Ndufa11/Ndufs8/Ndufb8/Pid1/Nmnat2/Uck2/Acss2/Atp7a/Acot9/Ak4/Hpca/Acot7/…	78	0.0652075	0.0717756	0.138455	1.10073	3.28372e-12	wilcox.test	GO:0009117_866_genes
E15.5_BranchA	GO:0006163	purine nucleotide metabolic process	67/1919	444/28891	2.61229e-10	1.13373e-08	7.46717e-09	Ndufb3/Idh1/Atp1b1/Ndufs3/Ndufb11/Ndufb5/Gnai3/Ndufb6/Vcp/Hmgcl/Sdhb/Ran/Mdh2/Slc25a13/Suclg2/Ldhb/Ndufa3/Nudt19/Idh2/Ndufc2/Ndufab1/Aldoa/Taldo1/Txnrd1/Ndufa13/Ndufb7/Adk/Fdx1/Rhoa/Mdh1/Vdac1/Hint1/Pfas/Trp53/Nme2/Nme1/Acly/Acot2/Acot1/Dnm1l/Opa1/Ndufb4/Nme3/Nme4/Ndufa7/Dnph1/Ndufa11/Ndufs8/Ndufb8/Pid1/Nmnat2/Acss2/Atp7a/Acot9/Ak4/Hpca/Acot7/Mvk/Nos1/Snca/Atp2b2/Pdhb/Acat1/Acsl6/Gmpr/Hmgcs1/Gucy…	67	0.066953	0.0733635	0.131913	1.09575	1.94369e-10	wilcox.test	GO:0006163_709_genes
E15.5_BranchA	GO:0072521	purine-containing compound metabolic process	73/1919	479/28891	2.59818e-11	1.53765e-09	1.01275e-09	Ndufb3/Idh1/Atp1b1/Ndufs3/Ndufb11/Ndufb5/Gnai3/Ndufb6/Vcp/Mtap/Hmgcl/Sdhb/Ran/Mdh2/Slc25a13/Nt5c3/Suclg2/Ldhb/Ndufa3/Nudt19/Idh2/Ndufc2/Ndufab1/Aldoa/Taldo1/Gamt/Txnrd1/Ndufa13/Ndufb7/Adk/Fdx1/Rhoa/Mdh1/Vdac1/Hint1/Pfas/Trp53/Nme2/Nme1/Acly/Acot2/Acot1/Dnm1l/Opa1/Ndufb4/Nme3/Nme4/Ndufa7/Dnph1/Ndufa11/Ndufs8/Ndufb8/Pid1/Nmnat2/Macrod2/Acss2/Atp7a/Acot9/Ak4/Hpca/Acot7/Mvk/Nos1/Snca/Atp2b2/Pdhb/Acat…	73	0.0658833	0.0718067	0.124204	1.08991	5.71159e-11	wilcox.test	GO:0072521_777_genes
E15.5_BranchA	GO:0006091	generation of precursor metabolites and energy	82/1919	484/28891	4.19973e-15	5.23536e-13	3.4482e-13	Cox5b/Ndufb3/Idh1/Fh1/Ndufs3/1810024B03Rik/Chchd5/Gnas/Ndufb11/Ndufb5/Ndufb6/Vcp/Uqcrh/Hmgcl/Sdhb/Iscu/Chchd2/Mdh2/Slc25a13/Ndufa4/Cycs/Suclg2/Phb2/Ndufa3/Idh2/Ndufc2/Ndufab1/Aldoa/Taldo1/Bloc1s1/Ndufa13/Ndufb7/Thap11/Cox4i1/Fdx1/Etfa/Cox5a/Cox7a2/Rhoa/Grb10/Mdh1/Uqcrq/Lyrm7/Trp53/Acly/Uqcrb/Cyc1/Ndufb4/Uqcc2/Ndufa7/Ndufa11/Ndufs8/Ndufb8/Tcf7l2/Etfbkmt/Fdx2/Atp7a/Nr4a3/Ak4/Pink1/Pgm1/Por/Vgf/Snca…	82	0.106801	0.115154	0.108645	1.07822	1.66884e-13	wilcox.test	GO:0006091_769_genes
E15.5_BranchA	GO:0000375	RNA splicing, via transesterification reactions	65/1919	304/28891	2.90751e-17	6.81403e-15	4.48797e-15	Snrpe/Hnrnpu/Celf2/Snrpb/Rbm3/Celf3/Rbm15/Rnpc3/Magoh/Ppie/Thrap3/Srpk2/Srsf9/Srrm4/Lsm8/Lsm5/Snrpg/Tia1/Lsm3/Magohb/Strap/Snrpd2/Snrpd3/Lsm7/Snrpf/Rbmxl1/Lsm6/Ubl5/Pcbp4/Npm1/Coil/Luc7l3/Srsf2/Nova1/Srsf5/Rbm25/Rbfox1/Son/Snrpc/U2af1/Hnrnpm/Ddx39b/Srsf7/Snrpd1/Zmat2/Txnl4a/Sap18b/Snu13/Khdrbs2/Dhx9/Aqr/Snrnp200/Srsf12/Srsf4/Snrpn/Zbtb7a/Celf6/Prpf8/Casc3/Dhx8/Ddx5/Rbfox3/Ddx23/Celf4/Malat1	65	0.124912	0.132872	0.0891271	1.06373	2.35571e-07	wilcox.test	GO:0000375_510_genes
E15.5_BranchA	GO:0000377	RNA splicing, via transesterification reactions with bulged adenosine as nucleophile	65/1919	304/28891	2.90751e-17	6.81403e-15	4.48797e-15	Snrpe/Hnrnpu/Celf2/Snrpb/Rbm3/Celf3/Rbm15/Rnpc3/Magoh/Ppie/Thrap3/Srpk2/Srsf9/Srrm4/Lsm8/Lsm5/Snrpg/Tia1/Lsm3/Magohb/Strap/Snrpd2/Snrpd3/Lsm7/Snrpf/Rbmxl1/Lsm6/Ubl5/Pcbp4/Npm1/Coil/Luc7l3/Srsf2/Nova1/Srsf5/Rbm25/Rbfox1/Son/Snrpc/U2af1/Hnrnpm/Ddx39b/Srsf7/Snrpd1/Zmat2/Txnl4a/Sap18b/Snu13/Khdrbs2/Dhx9/Aqr/Snrnp200/Srsf12/Srsf4/Snrpn/Zbtb7a/Celf6/Prpf8/Casc3/Dhx8/Ddx5/Rbfox3/Ddx23/Celf4/Malat1	65	0.124912	0.132872	0.0891271	1.06373	2.35571e-07	wilcox.test	GO:0000377_508_genes
E15.5_BranchA	GO:0000398	mRNA splicing, via spliceosome	65/1919	304/28891	2.90751e-17	6.81403e-15	4.48797e-15	Snrpe/Hnrnpu/Celf2/Snrpb/Rbm3/Celf3/Rbm15/Rnpc3/Magoh/Ppie/Thrap3/Srpk2/Srsf9/Srrm4/Lsm8/Lsm5/Snrpg/Tia1/Lsm3/Magohb/Strap/Snrpd2/Snrpd3/Lsm7/Snrpf/Rbmxl1/Lsm6/Ubl5/Pcbp4/Npm1/Coil/Luc7l3/Srsf2/Nova1/Srsf5/Rbm25/Rbfox1/Son/Snrpc/U2af1/Hnrnpm/Ddx39b/Srsf7/Snrpd1/Zmat2/Txnl4a/Sap18b/Snu13/Khdrbs2/Dhx9/Aqr/Snrnp200/Srsf12/Srsf4/Snrpn/Zbtb7a/Celf6/Prpf8/Casc3/Dhx8/Ddx5/Rbfox3/Ddx23/Celf4/Malat1	65	0.124912	0.132872	0.0891271	1.06373	2.35571e-07	wilcox.test	GO:0000398_508_genes
E15.5_BranchA	GO:0008380	RNA splicing	81/1919	449/28891	1.56698e-16	2.86904e-14	1.88965e-14	Snrpe/Hnrnpu/Celf2/Snrpb/Rbm38/Rbm3/Celf3/Rbm15/Rnpc3/Magoh/Elavl4/Ppie/Thrap3/Srpk2/Dhx15/Srsf9/Srrm4/Lsm8/Lsm5/Snrpg/Tia1/Lsm3/Magohb/Strap/Tsen34/Snrpd2/Prmt1/Taf10/Rps13/Snrpd3/Lsm7/Snrpf/Rbmxl1/Lsm6/Ubl5/Pcbp4/Npm1/Usp22/Taf15/Coil/Luc7l3/Srsf2/Alyref/Ddx1/Nova1/Srsf5/Rbm25/Eny2/Rbfox1/Son/Snrpc/U2af1/Hnrnpm/Ddx39b/Srsf7/Snrpd1/Zmat2/Txnl4a/Sap18b/Snu13/Khdrbs2/Dhx9/Aqr/Snrnp200/Srsf12/Srsf4…	81	0.11406	0.120564	0.0800076	1.05702	1.75611e-06	wilcox.test	GO:0008380_892_genes
E15.5_BranchA	GO:0006397	mRNA processing	85/1919	496/28891	6.59345e-16	1.02927e-13	6.77916e-14	Snrpe/Hnrnpu/Celf2/Snrpb/Rbm38/Rbm3/Celf3/Rbm15/Rnpc3/Magoh/Elavl4/Ppie/Thrap3/Srpk2/Slbp/Dhx15/Fip1l1/Srsf9/Srrm4/Srrt/Pan3/Lsm8/Lsm5/Snrpg/Tia1/Lsm3/Magohb/Strap/Tsen34/Snrpd2/Snrpd3/Lsm7/Snrpf/Rbmxl1/Lsm6/Nudt21/Pabpn1/Rbm26/Ubl5/Pcbp4/Npm1/Coil/Luc7l3/Srsf2/Alyref/Ddx1/Nova1/Srsf5/Rbm25/Rbfox1/Son/Snrpc/U2af1/Hnrnpm/Ddx39b/Safb/Srsf7/Snrpd1/Polr2d/Zmat2/Txnl4a/Sap18b/Snu13/Khdrbs2/Dhx9/Aqr/Sn…	85	0.100436	0.105718	0.0739326	1.05258	1.93238e-05	wilcox.test	GO:0006397_947_genes
E15.5_BranchA	GO:0022613	ribonucleoprotein complex biogenesis	98/1919	440/28891	8.28471e-27	6.06751e-24	3.99628e-24	Rpl7/Snrpe/Celf2/Rpl7a/Ckap5/Nop10/Snrpb/Rps21/Rpl10/Gnl3l/Rps27/Celf3/Gar1/Rps6/Ythdf2/Rpl11/Mrto4/Srpk2/Rpl5/Rplp0/Denr/Ran/Snrpg/Emg1/Strap/Rps9/Rps5/Snrpd2/Rps19/Exosc5/Fbl/Rps16/Pop4/Rps11/Rpl13a/Rps17/Rps13/Rps15a/Snrpd3/Rps15/Utp20/Snrpf/Lsm6/Abce1/Nudt21/Nip7/Rps24/Rps27l/Rsl24d1/Rps27rt/Rpsa/Npm1/Nhp2/Rpl26/Coil/Luc7l3/Rpl27/Rpl38/Pak1ip1/Rps23/Nsa2/Dimt1/Rps7/Fcf1/Hsp90aa1/Eif5/Brix1/Rp…	98	0.162338	0.168438	0.0532161	1.03758	8.39626e-12	wilcox.test	GO:0022613_719_genes
E15.5_BranchA	GO:0042254	ribosome biogenesis	70/1919	322/28891	6.72831e-19	2.31889e-16	1.52731e-16	Rpl7/Rpl7a/Nop10/Rps21/Rpl10/Gnl3l/Rps27/Gar1/Rps6/Ythdf2/Rpl11/Mrto4/Rpl5/Rplp0/Ran/Emg1/Rps9/Rps5/Rps19/Exosc5/Fbl/Rps16/Pop4/Rps11/Rps17/Rps13/Rps15a/Rps15/Utp20/Lsm6/Abce1/Nip7/Rps24/Rps27l/Rsl24d1/Rps27rt/Rpsa/Npm1/Nhp2/Rpl26/Rpl27/Rpl38/Pak1ip1/Rps23/Nsa2/Dimt1/Rps7/Fcf1/Eif5/Brix1/Rpl35a/Rpl24/Rpl10a/Rrp36/Rps14/Fau/Trmt112/Wdr74/Rpp30/Npm3/Pdcd11/Rbis/Snu13/Utp14b/Eif2a/Rps3a1/Ddx54/Wbp11…	70	0.164756	0.169269	0.0389898	1.02739	9.85104e-13	wilcox.test	GO:0042254_549_genes
E15.5_BranchA	GO:0031400	negative regulation of protein modification process	69/1919	473/28891	6.29193e-10	2.67133e-08	1.75944e-08	Dbi/Dab2ip/Trim44/Ywhab/Bex2/Gnl3l/Wwtr1/Dnaja1/Jun/P3h1/Rpl11/Camk2n1/Uchl1/Ptpn13/Rpl5/Coro1c/Rabgef1/Actb/Rps3/Fyn/Spry2/Gnai2/Prkar2a/Ppia/Npm1/Hspa4/Gps2/Rpl23/Prkar1a/Gadd45g/Pde4d/Rps7/Fbln1/Heg1/Slc8a1/Apc/Ptpn2/Rack1/Dnajb2/Pid1/Mapk8ip1/Ptpn1/Tesk1/Shb/Prkcz/Dvl1/Nos1/Hspb1/Prkar1b/Snca/Dysf/Apoe/Ptpn5/Ntrk3/Ncoa7/Sh3bp5/Dmtn/Ubash3b/Spred2/Sqstm1/Ywhae/Mapt/Prkca/Fkbp1b/Bdkrb2/Akt1/Dus…	69	0.0708836	0.0722157	0.0268616	1.01879	1.30524e-05	wilcox.test	GO:0031400_610_genes
E15.5_BranchA	GO:0034248	regulation of amide metabolic process	71/1919	482/28891	2.30091e-10	1.02129e-08	6.72659e-09	Igfbp5/Hnrnpu/Vim/Rbm3/Rpl10/Magoh/Elavl4/Ythdf2/Tyms/Rpl5/Eif2ak1/Pan3/Ptcd3/Tia1/Cnbp/Exosc5/Eif3k/Prmt1/Rpl13a/Rps3/Eif4g2/Eef2/Cdk4/Sarnp/Eif4ebp1/Abce1/Rplp1/Rps27l/Rbms3/Rtn4/Npm1/Rpl26/Trp53/Msi2/Rpl38/Eif5/Mrpl13/Csnk1e/Tnrc6b/Uqcc2/Ddx39b/Abcf1/Apc/Rtn3/Polr2g/Rack1/Btg2/Nmnat2/Dhx9/Caprin1/Eif2a/Trim2/Pink1/Mvk/Snca/Apoe/Aplp1/Mex3d/Smpd3/Trim71/Casc3/Hap1/Prkca/Akap6/Rtn1/Akt1/Dap/Slc2…	71	0.101459	0.102926	0.0207161	1.01446	0.0184222	wilcox.test	GO:0034248_761_genes
E15.5_BranchA	GO:0002181	cytoplasmic translation	73/1919	148/28891	5.02018e-46	2.94132e-42	1.93726e-42	Rpl7/Hnrnpu/Rpl7a/Ckap5/Rps21/Rps4x/Rpl22l1/Rps20/Rps6/Eif3i/Ythdf2/Rpl11/Rpl22/Slbp/Rpl9/Rpl5/Rplp0/Denr/Cnbp/Rpl32/Rps9/Rpl28/Rps5/Rps19/Rps16/Rps11/Rpl13a/Rpl18/Rps17/Rps3/Rpl27a/Rps13/Rps15a/Rplp2/Rps15/Eef2/Rpl41/Eif4ebp1/Uba52/Rpl18a/Rpl13/Rps24/Rplp1/Rpl29/Rpsa/Rps27a/Rpl26/Rpl23/Rpl19/Rpl27/Rpl38/Rps23/Rps7/Rps29/Eif5/Rpl30/Rpl8/Rpl35a/Rpl24/Rps2/Rps10/Rpl10a/Rps18/Eif2s3y/Rps14/Rpl17/Fau…	73	0.594828	0.602066	0.017448	1.01217	0.000105531	wilcox.test	GO:0002181_203_genes
E15.5_BranchA	GO:0044772	mitotic cell cycle phase transition	69/1919	454/28891	1.02816e-10	5.06216e-09	3.33412e-09	Bcl2/Vps4b/Dtl/Ube2c/Rbm38/Actl6a/Cks1b/Ccne2/Rps6/Nfia/Nasp/Clspn/Rpa2/Pdpn/Actb/Ezh2/Phb2/Ccnd2/Ube2s/Ccne1/Taf10/Bub3/Brsk2/Ccnd1/Zwint/Smarcb1/Cdk4/Eif4ebp1/Brd7/Itgb1/Rgcc/Spc24/Chek1/Rps27l/Ccnb2/Smarcc1/Rpl26/Trp53/Cdc6/Smarce1/Birc5/Cks2/Rrm2/Calm1/Fbxl7/Rad21/Rpl24/Tcf19/Calm2/Apc/Rpl17/Bub1b/Cdk16/Smarcd3/Anapc5/Actl6b/Kcna5/Dpf1/Prmt2/Fzr1/Vps4a/Trim71/Plk2/Dact1/Akt1/Smarcd1/Arid1b/Cc…	69	0.050781	0.0512829	0.0141901	1.00988	0.127627	wilcox.test	GO:0044772_587_genes
E15.5_BranchA	GO:0140694	non-membrane-bounded organelle assembly	67/1919	402/28891	2.95566e-12	2.22016e-10	1.46227e-10	Cflar/Vps4b/Hnrnpu/Mapre1/Rpl10/Plk4/Ubap2l/Rps27/Chmp5/Rps6/Ythdf2/Rpl11/Mrto4/Cenpa/Rpl5/Rplp0/Fscn1/Pan3/Tia1/Lsm3/Rps5/Rps19/Akap13/Rps3/Atxn2l/Bccip/Rps15/Nip7/Itgb1/Rps27l/Tpm1/Ccnb2/Rhoa/Rpsa/Npm1/Cltc/Prkar1a/Rpl38/Birc5/Mef2c/Rps23/Dync1h1/Eif5/Brix1/Rpl24/Kifc5b/Tubb5/Mapre2/Rps14/Haus1/Rttn/Fau/Snhg15/Ripor2/Caprin1/Msn/Eif2a/Map9/Mapre3/Tmod2/Tns3/Mapk9/Flii/Plk2/Sqle/Fhod3/Cep120	67	0.0983584	0.0982411	-0.00172119	0.998808	0.874027	wilcox.test	GO:0140694_531_genes
E15.5_BranchA	GO:0030900	forebrain development	64/1919	425/28891	7.12948e-10	3.00021e-08	1.97604e-08	Dbi/Dab2ip/Zeb2/Mdk/B2m/Usp9x/Fgf13/Sox2/Dclk2/Dab1/Elavl4/Coro1c/Dlx5/Foxp2/Grcc10/Arhgap35/Fyn/Fabp7/Hmga2/Dlc1/Nrp1/Nrg3/Tmem108/Rhoa/Ulk4/Rtn4/Uqcrq/Kdm6b/Gli3/Phactr1/Wdr89/Bcl11b/Ccdc85c/Robo2/Prkg1/Tcf7l2/Cdk5r2/Kif1a/Btg2/Tnr/Tyro3/Atp7a/Wdr47/Nr4a3/Chd5/Tbx3/Aplp1/Pak1/Nrg1/Rarb/Kirrel3/Kif3a/Pafah1b1/Ywhae/Hap1/Rac3/Tubb2a/Tubb2b/Agtpbp1/Kif26a/Mapk8ip3/Cep120/Scn2a/Bmerb1	64	0.0710446	0.0703183	-0.0148238	0.989778	0.401267	wilcox.test	GO:0030900_529_genes
E15.5_BranchA	GO:0006338	chromatin remodeling	67/1919	489/28891	1.45493e-08	4.19923e-07	2.76576e-07	Hnrnpu/Hat1/Gnas/Rbbp7/Actl6a/Rbm15/Itgb3bp/Nasp/Hp1bp3/Srpk2/Cenpa/Actb/Ezh2/Cbx3/H19/Smarcb1/Hmga2/Brd7/Dnajc9/Mphosph8/Chek1/Morf4l1/Smarcc1/Npm1/Kdm6b/Trp53/Smarce1/Arid4b/Dnmt3a/Hdac9/Baz1a/Jdp2/Kmt2d/Chaf1b/Airn/Uhrf1/Dpy30/Kdm5d/Uty/Trmt112/Hells/Npm3/Nap1l2/Tsix/Xist/Rlim/Msl3/Chd5/Smarcd3/Actl6b/Nap1l5/Chd4/Dpf1/Pak1/Apbb1/Nap1l4/Tspyl4/Zbtb7a/Tdg/Ash2l/Brd9/Meg3/Ddx23/Smarcd1/Glyr1/Arid…	67	0.0680162	0.0669664	-0.0224404	0.984566	0.385183	wilcox.test	GO:0006338_691_genes
E15.5_BranchA	GO:0050890	cognition	72/1919	371/28891	1.4397e-16	2.72103e-14	1.79217e-14	Adgrb3/Dbi/Gpr155/Ckap5/Mdk/Meis2/B2m/Gnas/Shroom4/Pgrmc1/Fgf13/Bche/Syt11/Slc24a2/Jun/Elavl4/Camk2n1/Foxp2/Ptn/Grcc10/Ccnd2/Gabrb3/Ube3a/Csmd1/Vdac3/Itgb1/Vdac1/Mef2c/Pde4d/Ctnnd2/Pja2/Nrxn1/Tafa2/Btg2/Cacna1e/Tnr/Spg11/Bhlhb9/Cnr1/Prkcz/Jakmip1/Prkar1b/Dgki/Grm7/Cacna1c/Clstn3/Apoe/Atp1a3/Pak1/Vip/Sgk1/Sobp/Nrg1/Chat/Jph4/Tmod2/Pafah1b1/Thra/Mapt/Prkca/Atxn1/Shc3/Plk2/Nrxn3/Mapk8ip2/Comt/Rcan2/…	72	0.0546711	0.0537712	-0.0239446	0.98354	0.165861	wilcox.test	GO:0050890_441_genes
E15.5_BranchA	GO:0034765	regulation of monoatomic ion transmembrane transport	86/1919	490/28891	1.01494e-16	2.05053e-14	1.35055e-14	Kcnq5/Bcl2/Dbi/Atp1b1/Rgs4/Scn3a/Stk39/Fgf13/Plp1/1810037I17Rik/Ywhah/Iscu/Gnb2/Ndufa4/Phb2/Fxyd1/Fyn/Cd63/Cyba/Itgb1/Ramp3/Vdac1/Pde4d/Calm1/Ano6/Kcnh8/Slc8a1/Calm2/Kcnb2/Cacna1e/Cacna1b/Stom/Kcnh7/Scn9a/Atp7a/S100a1/Kcnd3/Ank2/Pde4b/Hpca/Pink1/Dpp6/Nos1/Kcnd2/Snca/Dysf/Cacna1c/Kcna5/Fxyd7/Kcnc1/Hk1/Ank3/Hcn2/Cbarp/Kcnc2/Cacna1a/Kcnma1/Cacna1d/Scn3b/Ubash3b/Fxyd6/Htr3a/Htr3b/Oxsr1/Kcnj12/Pirt/Yw…	86	0.0610397	0.0599949	-0.0249092	0.982882	0.0515371	wilcox.test	GO:0034765_681_genes
E15.5_BranchA	GO:0007059	chromosome segregation	66/1919	416/28891	3.99424e-11	2.20776e-09	1.45411e-09	Ppp1r7/Vps4b/Actr3/Hnrnpu/Mapre1/Ube2c/Usp9x/Slc25a5/Actl6a/Mnd1/Pmf1/Ccne2/Chmp5/Itgb3bp/Ncapg/Ran/Actb/Ccne1/Rps3/Bub3/Bccip/Zwint/Smarcb1/Nup37/Syce2/Brd7/Cdt1/Spc24/Ncapd3/Ccnb2/Rhoa/Smarcc1/Pttg1/Cltc/Cdc6/Smarce1/Psmc3ip/Birc5/Dync1h1/Rad21/Cenpm/Rmi2/Ppp2r1a/Ube2i/Kifc5b/Bag6/Tubb5/Mapre2/Apc/Haus1/Snhg15/Ripor2/Arl8a/Bub1b/Map9/Smarcd3/Mapre3/Anapc5/Actl6b/Dpf1/Vps4a/Becn1/Smarcd1/Top3b/A…	66	0.0428404	0.0420069	-0.0283439	0.980545	0.822972	wilcox.test	GO:0007059_633_genes
E15.5_BranchA	GO:0010959	regulation of metal ion transport	75/1919	461/28891	5.21616e-13	4.85103e-11	3.19506e-11	Bcl2/Dbi/Atp1b1/Rgs4/Stk39/B2m/Gnas/Fgf13/Plp1/1810037I17Rik/Ywhah/Iscu/Gnb2/Fxyd1/Fyn/Cd63/Cyba/Itgb1/Gnai2/Rhoa/Ramp3/Vdac1/Pde4d/Calm1/Atf4/Ano6/Slc8a1/Calm2/Cacna1b/Stom/Spg11/Atp7a/S100a1/Atp1a1/Ank2/Pde4b/Hpca/Dpp6/Nos1/Snca/Dysf/Atp2b2/Cacna1c/Kcna5/Sptbn4/Fxyd7/Kcnc1/Vip/Sgk1/Ank3/Cbarp/Kcnc2/Cacna1a/Gnao1/Cacna1d/Jph4/Scn3b/Ubash3b/Fxyd6/Oxsr1/Trpv2/Ywhae/Cacnb1/Hap1/Rgs9/Hecw1/Fkbp1b/Ts…	75	0.0525452	0.0514427	-0.0305941	0.979017	0.0772185	wilcox.test	GO:0010959_616_genes
E15.5_BranchA	GO:0003012	muscle system process	68/1919	446/28891	1.21863e-10	5.66665e-09	3.73226e-09	Cflar/Igfbp5/Atp1b1/Rgs4/Sulf2/Fgf13/Rap1gds1/Ezh2/Grcc10/Fxyd1/Akap13/Aldoa/Hand2/Cyba/Adk/Ednrb/Tpm1/Rhoa/Sgcd/Chrm3/Mef2c/Pde4d/Calm1/Setd3/Ddx39b/Slc8a1/Calm2/Uty/Prkg1/Tpm3/Atp1a1/Ank2/Nr4a3/Pde4b/Apbb2/Nos1/Tbx3/Kcnd2/Chrm2/Cacna1c/Kcna5/Atp1a3/Tshz3/Synm/Pak1/Apbb1/Cttn/Sorbs2/Npy1r/Smad1/Smpd3/Kcnma1/Cacna1d/Atp8a2/Scn3b/Tmod2/Cacnb1/Becn1/Prkca/Dbn1/Fkbp1b/Akap6/Chga/Bdkrb2/Nr4a1/Nedd4l/…	68	0.0553098	0.0541038	-0.0318061	0.978195	0.0117575	wilcox.test	GO:0003012_626_genes
E15.5_BranchA	GO:0007611	learning or memory	66/1919	331/28891	6.61507e-16	1.02927e-13	6.77916e-14	Adgrb3/Dbi/Ckap5/Mdk/Meis2/B2m/Pgrmc1/Fgf13/Bche/Syt11/Slc24a2/Jun/Elavl4/Camk2n1/Foxp2/Ptn/Ccnd2/Gabrb3/Ube3a/Csmd1/Vdac3/Itgb1/Vdac1/Mef2c/Pde4d/Ctnnd2/Pja2/Nrxn1/Tafa2/Btg2/Cacna1e/Tnr/Spg11/Bhlhb9/Cnr1/Prkcz/Prkar1b/Dgki/Grm7/Cacna1c/Clstn3/Apoe/Atp1a3/Pak1/Vip/Sgk1/Nrg1/Chat/Jph4/Tmod2/Pafah1b1/Thra/Mapt/Prkca/Atxn1/Shc3/Plk2/Nrxn3/Mapk8ip2/Comt/Rcan2/Syt4/Egr1/Nrxn2/Cpeb3/Scn2a	66	0.0511242	0.0495838	-0.0441355	0.969871	0.03024	wilcox.test	GO:0007611_389_genes
E15.5_BranchA	GO:0032970	regulation of actin filament-based process	65/1919	402/28891	2.42991e-11	1.45274e-09	9.56824e-10	Tmeff2/Actr3/Rgs4/Zeb2/Fmn1/Fgf13/Pak3/Pfn2/Pdpn/Fscn1/Capza2/Ctnna2/Arhgap35/Fxyd1/Akap13/Hras/Abracl/Dlc1/Nrp1/Rgcc/Tpm1/Rhoa/Sptbn1/Cyfip2/Pfn1/Grb2/Mef2c/Iqgap2/Pde4d/Fer/Stau2/Arpc5/Sptan1/Id1/Tenm1/S100a10/Atp1a1/Ank2/Tesk1/Pde4b/Arhgef10l/Add1/Nos1/Add2/Cacna1c/Pak1/Cttn/Dmtn/Tmod2/Flii/Rac3/Dbn1/Akap6/Sptb/Evl/Kank3/Cdc42ep3/Prkce/Svil/Fhod3/Acta2/Add3/Washc2/Carmil2/Carmil1	65	0.0663138	0.0637839	-0.0561172	0.961849	6.95274e-05	wilcox.test	GO:0032970_541_genes
E15.5_BranchA	GO:0042391	regulation of membrane potential	100/1919	491/28891	3.6965e-24	2.16578e-21	1.42646e-21	Bcl2/Atp1b1/Rgs4/Scn3a/Ckap5/B2m/Fgf13/Nlgn1/Kcnmb2/Vcp/Jun/Ywhah/Dynll1/Ptn/Fxyd1/Gabrb3/Ndufc2/Grik2/Bnip3l/Tmem108/Mef2c/Ppp2r3c/Calm1/Rims2/Ano6/Igsf11/Kcnh8/Slc8a1/Nrxn1/Prdx3/Rack1/Pid1/Kcnk2/Kcnh7/Scn9a/Gjd2/Rims4/Mllt11/Atp1a1/Kcnd3/Ank2/Cnr1/Unc13b/Rims3/Pink1/Prkcz/Dvl1/Pclo/Dpp6/Nos1/Rimbp2/Stx1a/Prkar1b/Kcnd2/Dgki/Snca/Cacna1c/Kcna5/Atp1a3/Ntrk3/Bnip3/Oprm1/Ank3/Hcn2/Gna11/Kcnc2/Cacna…	100	0.0583913	0.0560001	-0.0603233	0.959049	3.82348e-05	wilcox.test	GO:0042391_707_genes
E15.5_BranchA	GO:0071692	protein localization to extracellular region	71/1919	441/28891	3.61461e-12	2.64725e-10	1.74357e-10	Map4k4/Gnas/Ube2q1/Rap1gds1/P3h1/Camk2n1/Dynll1/Idh2/Brsk2/Bsg/Vps35/Ednrb/Hmgn3/Ppia/Stxbp4/Prkar1a/Birc5/Chrm3/Lyst/Tmem167/Rims2/Eny2/Dnm1l/Cd200/Uqcc2/Ltbp1/Fbn2/Tcf7l2/Klf7/Ptprn/Cacna1e/Cdk16/Cnr1/Unc13b/Atp13a2/Cyp51/Pclo/Cplx1/Nos1/Aacs/Stx1a/Vgf/Gpr27/Cacna1c/Clstn3/Apoe/Apbb1/Oprm1/Gnaz/Pfkl/Gna11/Rab3a/Gnao1/Cacna1d/Sncg/Olfm2/Ptpn23/Nlgn2/Pafah1b1/Cartpt/Rab3c/Fkbp1b/Mia2/Chga/Ptprn2/…	71	0.0452766	0.0433123	-0.0639885	0.956616	5.8248e-06	wilcox.test	GO:0071692_557_genes
E15.5_BranchA	GO:0009306	protein secretion	69/1919	434/28891	1.30932e-11	8.61945e-10	5.67708e-10	Map4k4/Gnas/Ube2q1/Rap1gds1/P3h1/Camk2n1/Dynll1/Idh2/Brsk2/Bsg/Vps35/Ednrb/Hmgn3/Ppia/Stxbp4/Prkar1a/Birc5/Chrm3/Lyst/Tmem167/Rims2/Eny2/Dnm1l/Cd200/Uqcc2/Tcf7l2/Klf7/Ptprn/Cacna1e/Cdk16/Cnr1/Unc13b/Atp13a2/Cyp51/Pclo/Cplx1/Nos1/Aacs/Stx1a/Vgf/Gpr27/Cacna1c/Clstn3/Apoe/Apbb1/Oprm1/Gnaz/Pfkl/Gna11/Rab3a/Gnao1/Cacna1d/Sncg/Olfm2/Ptpn23/Nlgn2/Pafah1b1/Cartpt/Rab3c/Fkbp1b/Mia2/Chga/Ptprn2/Oxct1/Sybu/…	69	0.04556	0.0435252	-0.065915	0.955339	2.51235e-06	wilcox.test	GO:0009306_546_genes
E15.5_BranchA	GO:0035592	establishment of protein localization to extracellular region	69/1919	435/28891	1.45723e-11	9.48659e-10	6.24821e-10	Map4k4/Gnas/Ube2q1/Rap1gds1/P3h1/Camk2n1/Dynll1/Idh2/Brsk2/Bsg/Vps35/Ednrb/Hmgn3/Ppia/Stxbp4/Prkar1a/Birc5/Chrm3/Lyst/Tmem167/Rims2/Eny2/Dnm1l/Cd200/Uqcc2/Tcf7l2/Klf7/Ptprn/Cacna1e/Cdk16/Cnr1/Unc13b/Atp13a2/Cyp51/Pclo/Cplx1/Nos1/Aacs/Stx1a/Vgf/Gpr27/Cacna1c/Clstn3/Apoe/Apbb1/Oprm1/Gnaz/Pfkl/Gna11/Rab3a/Gnao1/Cacna1d/Sncg/Olfm2/Ptpn23/Nlgn2/Pafah1b1/Cartpt/Rab3c/Fkbp1b/Mia2/Chga/Ptprn2/Oxct1/Sybu/…	69	0.045465	0.0434345	-0.065915	0.955339	2.51235e-06	wilcox.test	GO:0035592_548_genes
E15.5_BranchA	GO:0031346	positive regulation of cell projection organization	101/1919	463/28891	7.78236e-27	6.06751e-24	3.99628e-24	Cflar/Actr3/Plxna2/Dab2ip/Zeb2/Zfp804a/Mdk/L1cam/Pak3/Stmn2/Nlgn1/Fnbp1l/Sh3glb1/Negr1/Elavl4/P3h1/Coro1c/Dynll1/Fscn1/Ptn/Ezh2/Arhgap35/Eif4g2/Hras/Fyn/Cd24a/Palm/Nrp1/Itgb1/Snap91/Trak1/Cobl/Pfn1/Nme2/Nme1/Kidins220/Hsp90aa1/Dnm1l/Ranbp1/Opa1/Robo2/Chodl/Dynlt1c/Dynlt1f/Metrn/Nrxn1/Apc/Ripor2/Stau2/Dnm3/Caprin1/Ltk/Tenm1/Atp7a/Bhlhb9/Serpini1/Cnr1/Dvl1/Rufy3/Clip1/Auts2/Hspb1/Ache/Ret/Apoe/Fuz/…	101	0.0822354	0.0782631	-0.0714279	0.951696	6.73018e-07	wilcox.test	GO:0031346_574_genes
E15.5_BranchA	GO:0043254	regulation of protein-containing complex assembly	87/1919	437/28891	1.70286e-20	7.67464e-18	5.05479e-18	Map2/Actr3/Dab2ip/Ckap5/Fmn1/Dut/Usp50/Mapre1/Pak3/Gnl3l/Stmn2/Pfn2/Syt11/Lmo4/Sh3glb1/Vcp/Fscn1/Capza2/Rpl13a/Rps3/Cd24a/Eif4ebp1/Vps35/Tpm1/Snap91/Rhoa/Sptbn1/Cyfip2/Trp53/Pfn1/Grb2/Hsp90aa1/Fer/Apc/Rack1/Arpc5/Sptan1/Tenm1/Msn/Pde4dip/Unc13b/Pink1/Fblim1/Prkcz/Mapre3/Add1/Clip1/Stx1a/Ica1/Snca/Dctn1/Add2/Epn1/Apoe/Pak1/Caly/Cttn/Sgk1/Nav3/Bbs10/Nrg1/Rab3a/Tppp3/Dmtn/Tmod2/Mapk9/Flii/Skap1/Thra…	87	0.0807127	0.0768048	-0.0716004	0.951582	9.32976e-11	wilcox.test	GO:0043254_539_genes
E15.5_BranchA	GO:0050807	regulation of synapse organization	82/1919	309/28891	4.38594e-28	6.4243e-25	4.23127e-25	Adgrb3/Actr3/Dab2ip/Zfp804a/Lrp4/Gripap1/Pgrmc1/Pak3/Nlgn1/Negr1/Epha7/Vcp/Elavl2/Clstn1/Adgrl3/Ptpn13/Ptn/Ctnna2/Ube3a/St8sia2/Fyn/Vps35/Cntnap4/Itgb1/Mycbp2/Slitrk6/Farp1/Snap91/Rhoa/Sparc/Tanc2/Mef2c/Lrfn5/Mdga2/Sipa1l1/Ywhaz/Dnm1l/Il1rap/Opa1/Hnrnpm/Tubb5/Nrxn1/Flrt1/Stau2/Kif1a/Dnm3/C1ql3/Caprin1/Syndig1/Rims4/Bhlhb9/Frmpd4/Slitrk3/Rims3/Dvl1/Snca/Dctn1/Clstn3/Chd4/Apoe/Lrrc4b/Ntrk3/Ppfia2/N…	82	0.0848043	0.0806066	-0.0732396	0.950501	0.000229069	wilcox.test	GO:0050807_487_genes
E15.5_BranchA	GO:0050803	regulation of synapse structure or activity	83/1919	317/28891	5.69641e-28	6.67506e-25	4.39643e-25	Adgrb3/Actr3/Dab2ip/Zfp804a/Lrp4/Gripap1/Pgrmc1/Pak3/Nlgn1/Negr1/Epha7/Vcp/Elavl2/Clstn1/Adgrl3/Ptpn13/Ptn/Ctnna2/Ube3a/St8sia2/Fyn/Vps35/Cntnap4/Itgb1/Mycbp2/Slitrk6/Farp1/Snap91/Rhoa/Sparc/Tanc2/Mef2c/Lrfn5/Mdga2/Sipa1l1/Ywhaz/Dnm1l/Il1rap/Opa1/Hnrnpm/Tubb5/Nrxn1/Flrt1/Stau2/Kif1a/Dnm3/C1ql3/Caprin1/Syndig1/Rims4/Bhlhb9/Frmpd4/Slitrk3/Rims3/Dvl1/Snca/Dctn1/Clstn3/Chd4/Apoe/Lrrc4b/Ntrk3/Ppfia2/N…	83	0.0834413	0.0793074	-0.0733049	0.950458	0.000222377	wilcox.test	GO:0050803_499_genes
E15.5_BranchA	GO:0010639	negative regulation of organelle organization	69/1919	387/28891	5.02743e-14	5.16767e-12	3.40361e-12	Tmeff2/Map2/Hnrnpu/Mapre1/Slc25a5/Fgf13/Naa10/Gnl3l/Stmn2/Pfn2/Capza2/Ctnna2/Ercc1/Bub3/Zwint/Dlc1/Spc24/Chek1/Tpm1/Sptbn1/Npm1/Trp53/Pfn1/Birc5/Sub1/Rad21/Mpv17l/Dnm1l/Opa1/Tmem39a/Apc/Sptan1/Bub1b/Mid1ip1/Wdr47/Tesk1/Pink1/Add1/Snca/Dysf/Add2/Clstn3/Bnip3/Sgk1/Nav3/Dmtn/Fez1/Tmod2/Map4/Flii/Becn1/Vat1/Mapt/Dbn1/Map1b/Sptb/Evl/Akt1/Ccnf/Kank3/Ier3/Tubb4a/Svil/Fhod3/Syt4/Add3/Carmil2/Carmil1/Bmer…	69	0.0728054	0.0689663	-0.0781536	0.947269	7.1061e-15	wilcox.test	GO:0010639_492_genes
E15.5_BranchA	GO:0001558	regulation of cell growth	73/1919	459/28891	3.28879e-12	2.43912e-10	1.60649e-10	Map2/Igfbp5/Bcl2/Actr3/Rgs4/Mapkap1/Dab2ip/Ndufs3/Ncoa3/Fgf13/L1cam/Rbbp7/Sh3glb1/Epha7/Igfbpl1/P3h1/Clstn1/Uri1/Eif4g2/Smarcb1/Syt1/Ndufa13/Cyba/Nrp1/Mmp14/Ei24/Rhoa/Rtn4/Npm1/Pttg1/Trp53/Igfbp4/Rims2/Ttc3/Ddx39b/Dnph1/Rack1/Dnajb2/Tnr/Olfm1/Tro/Sema6c/Sema3d/Cgref1/Rufy3/Rnf6/Clstn3/Dact3/Apoe/Ntrk3/Pak1/Cttn/Sgk1/Nrg1/Mt3/Islr2/Xbp1/Slit3/Trpv2/Pafah1b1/Mapt/Rnf157/Dbn1/Map1b/Akap6/Kif26a/Akt1…	73	0.059545	0.0562627	-0.0818017	0.944877	7.06925e-10	wilcox.test	GO:0001558_533_genes
E15.5_BranchA	GO:0001667	ameboidal-type cell migration	64/1919	471/28891	4.17234e-08	1.0769e-06	7.09288e-07	Map4k4/Actr3/Dab2ip/Zeb2/Itga4/Pak3/Pfn2/Fbxw7/Glipr2/Jun/Coro1c/Gab2/Arid5b/Bsg/Cd63/Hand2/Gipc1/Nrp1/Itgb1/Capn7/Rgcc/Ednrb/Rhoa/Rtn4/Sparc/Pfn1/Map3k3/Mef2c/Hdac9/Csnk2b/Fer/Ptprm/Slc8a1/Mapre2/Apc/Fbn2/Schip1/Sema6c/Tesk1/Cap1/Sema3d/Phox2b/Hspb1/Ret/Apoe/Pak1/Akap12/Ptprr/Ptprg/Dmtn/Ptpn23/Tns3/Pafah1b1/Prkca/Plk2/Fut8/Evl/Akt1/Nr4a1/Vegfa/Prkce/Fgf1/Sema6a/Acta2	64	0.0460487	0.0434882	-0.0825364	0.944396	1.89474e-06	wilcox.test	GO:0001667_570_genes
E15.5_BranchA	GO:0051962	positive regulation of nervous system development	68/1919	391/28891	2.61546e-13	2.54956e-11	1.67923e-11	Adgrb3/Actr3/Plxna2/Vim/Zeb2/Mdk/L1cam/Pak3/Nlgn1/Sox2/Notch2/Sh3glb1/Clstn1/Adgrl3/Srrt/Ptn/St8sia2/Eif4g2/Nrp1/Itgb1/Slitrk6/Snap91/Trak1/Rtn4/Gli3/Dnm1l/Il1rap/Opa1/Robo2/Chodl/Metrn/Nrxn1/Flrt1/Stau2/Caprin1/Syndig1/Bhlhb9/Slitrk3/Smarcd3/Rufy3/Ache/Clstn3/Apoe/Lrrc4b/Ntrk3/Pak1/Map6/Oprm1/Sgk1/Nrg1/Nefl/Slitrk1/Islr2/Trpv2/Nlgn2/Pafah1b1/Asic2/Hap1/Mapt/Prkca/Atxn1/Dbn1/Map1b/Lrrn3/Map3k13/T…	68	0.056852	0.0536408	-0.0838819	0.943516	0.000114114	wilcox.test	GO:0051962_490_genes
E15.5_BranchA	GO:0034329	cell junction assembly	83/1919	481/28891	9.6537e-16	1.41403e-13	9.31328e-14	Adgrb3/Dst/Map4k4/Bcl2/Cdh19/Actr3/Lrp4/Fmn1/Fgf13/Nlgn1/Negr1/Epha7/Rps6/Elavl2/Clstn1/Adgrl3/Ptpn13/Coro1c/Actb/Fscn1/Gabrb3/St8sia2/Dlc1/Vps35/Nrp1/Itgb1/Nrg3/Mmp14/Mycbp2/Slitrk6/Farp1/Rhoa/Mef2c/Lrfn5/Mdga2/Sipa1l1/Cdh10/Cdh12/Ctnnd2/Il1rap/Nrxn1/Flrt1/Stau2/Dnm3/C1ql3/Syndig1/Bhlhb9/Slitrk3/S100a10/Dvl1/Pclo/Ache/Snca/Add2/Clstn3/Chd4/Lrrc4b/Ntrk3/Cttn/Nrg1/Cacna1a/Vcl/Dmtn/Slitrk1/Cntn5/Ki…	83	0.057375	0.0540332	-0.0865756	0.941755	0.000139839	wilcox.test	GO:0034329_676_genes
E15.5_BranchA	GO:0051656	establishment of organelle localization	77/1919	491/28891	1.73248e-12	1.4098e-10	9.28546e-11	Map2/Vps4b/Hnrnpu/Sapcd2/Itga4/Mapre1/Nlgn1/Pmf1/Syt11/Fnbp1l/Chmp5/Cenpa/Uchl1/Dynll1/Ran/Rabgef1/Ap3s2/Ap3b2/Gab2/Bub3/Bccip/Rps15/Lin7a/Bloc1s1/Abce1/Cdt1/Itgb1/Spry2/Spc24/Snap91/Trak1/Npm1/Tanc2/Birc5/Trappc6b/Dync1h1/Ywhaz/Dnm1l/Kifc5b/Fer/Apc/Snhg15/Kif1a/Dnm3/Dnm1/Kif5c/Spg11/Tesk1/Nr4a3/Atp13a2/Prkcz/Pclo/Snca/Dctn1/Rab7/Borcs5/Map6/Ppfia2/Kif5a/Rab3a/Smpd3/Vps4a/Nefl/Fez1/Map4/Pafah1b1/…	77	0.0572471	0.0538211	-0.0890291	0.940155	9.62611e-10	wilcox.test	GO:0051656_669_genes
E15.5_BranchA	GO:0050767	regulation of neurogenesis	86/1919	494/28891	1.68247e-16	2.98714e-14	1.96744e-14	Map2/Hes6/Actr3/Kifap3/Plxna2/Vim/Zeb2/Lrp4/Mdk/B2m/Fgf13/L1cam/Pak3/Sox2/Notch2/Sh3glb1/Epha7/Dab1/Ythdf2/Ywhah/Rnf10/Srrt/Ptn/Ezh2/Idh2/Eif4g2/Cd24a/Hmga2/Hmgb2/Nrp1/Itgb1/Anxa2/Snap91/Trak1/Rtn4/Trp53/Hoxb3/Gli3/Dnm1l/Opa1/Robo2/Chodl/Ttc3/Metrn/Stau2/Btg2/Tnr/Caprin1/Id1/Bhlhb9/S100a10/Sema6c/Sema3d/Smarcd3/Dpysl5/Rufy3/Nos1/Ache/Rnf6/Tlx2/Apoe/Ntrk3/Pak1/Map6/Oprm1/Sgk1/Nrg1/Mt3/Nefl/Slitrk1…	86	0.0620287	0.058259	-0.0904542	0.939227	1.01007e-06	wilcox.test	GO:0050767_634_genes
E15.5_BranchA	GO:0022411	cellular component disassembly	83/1919	462/28891	8.50586e-17	1.77985e-14	1.17227e-14	Adgrb3/Map4k4/Map2/Vps4b/Nckap5/Map1lc3a/Slc25a5/Fgf13/Stmn2/Fbxw7/Chmp5/Vcp/Pdpn/Tomm7/Denr/Fscn1/Capza2/Phb2/Peg12/Cd24a/Smarcb1/Abce1/Itgb1/Bnip3l/Tpm1/Rhoa/Smarcc1/Sptbn1/Vdac1/Trp53/Rpl23/Smarce1/Calm1/Dnm1l/Tmem39a/Mapre2/Apc/Mrpl58/Sptan1/Stmn3/Mid1ip1/Aifm1/Wdr47/Dnajc6/Pink1/Smarcd3/Add1/Dctn1/Dysf/Add2/Mical3/Gabarapl1/Sh3gl3/Bnip3/Cttn/Sgk1/Nav3/Nrg1/Vps4a/Dmtn/Tmod2/Map4/Sqstm1/Flii/P…	83	0.0747872	0.070103	-0.0933156	0.937366	2.01963e-16	wilcox.test	GO:0022411_638_genes
E15.5_BranchA	GO:0016358	dendrite development	75/1919	327/28891	1.30234e-21	6.35867e-19	4.18805e-19	Adgrb3/Map2/Actr3/Dab2ip/Lrp4/Pak3/Nlgn1/Sh3glb1/Dab1/Elavl4/Ywhah/Ptn/Ezh2/Ctnna2/Ube3a/Eif4g2/Fyn/Palm/Nrp1/Itgb1/Farp1/Rhoa/Trak1/Cobl/Tanc2/Phactr1/Mef2c/Kidins220/Sipa1l1/Ctnnd2/Dnm1l/Opa1/Dynlt1c/Dynlt1f/Flrt1/Prkg1/Stau2/Klf7/Kif1a/Dnm3/Caprin1/Id1/Atp7a/Bhlhb9/Dvl1/Dpysl5/Clip1/Ache/Actl6b/Tlx2/Apoe/Cyth2/Pak1/Map6/Sgk1/Ppfia2/Cacna1a/Chat/Klhl1/Fat3/Nlgn2/Pafah1b1/Hecw1/Dbn1/Map1b/Plk2/D…	75	0.0702786	0.0658729	-0.0933993	0.937312	1.9056e-06	wilcox.test	GO:0016358_412_genes
E15.5_BranchA	GO:1902903	regulation of supramolecular fiber organization	71/1919	393/28891	1.0866e-14	1.27328e-12	8.38628e-13	Tmeff2/Map2/Actr3/Rgs4/Ckap5/Fmn1/Mapre1/Fgf13/Vbp1/Pak3/Stmn2/Pfn2/Capza2/Ctnna2/Arhgap35/Akap13/Rps3/Dlc1/Nrp1/Rgcc/Tpm1/Rhoa/Sptbn1/Cyfip2/Pfn1/Grb2/Mef2c/Pfdn6/Fer/Apc/Arpc5/Sptan1/Id1/Mid1ip1/Tenm1/S100a10/Pde4dip/Wdr47/Tesk1/Arhgef10l/Mapre3/Add1/Clip1/Snca/Dctn1/Dysf/Add2/Apoe/Pak1/Cttn/Sgk1/Nav3/Dmtn/Tmod2/Flii/Mapt/Dbn1/Map1b/Sptb/Evl/Kank3/Tubb4a/Cdc42ep3/Prkce/Svil/Fhod3/Add3/Washc2/Ca…	71	0.076193	0.0713031	-0.0956947	0.935822	5.9321e-11	wilcox.test	GO:1902903_514_genes
E15.5_BranchA	GO:0007015	actin filament organization	71/1919	471/28891	8.0489e-11	4.13671e-09	2.72459e-09	Tmeff2/Bcl2/Actr3/Rgs4/Tagln2/Enah/Zeb2/Rnd3/Fmn1/Shroom4/Pak3/Pfn2/Coro1c/Fscn1/Capza2/Ctnna2/Arpc4/Arhgap35/Hsp90b1/Dlc1/Nrp1/Rgcc/Tpm1/Rhoa/Cobl/Sptbn1/Cyfip2/Pfn1/Grb2/Phactr1/Iqgap2/Fer/Arpc5/Sptan1/Id1/Tenm1/Tpm3/S100a10/Tesk1/Pakap/Cap1/Arhgef10l/Add1/Rufy3/Add2/Mical3/Pak1/Cttn/Pcdh15/Dmtn/Tmod2/Flii/Samd14/Rac3/Dbn1/Sptb/Actn1/Evl/Pacsin1/Kank3/Cdc42ep3/Prkce/Svil/Arhgap12/Fhod3/Dpysl3/A…	71	0.0616049	0.0570987	-0.109587	0.926854	3.56216e-16	wilcox.test	GO:0007015_711_genes
E15.5_BranchA	GO:0048638	regulation of developmental growth	63/1919	405/28891	2.53423e-10	1.11414e-08	7.33815e-09	Map2/Bcl2/Actr3/Rgs4/Gnas/Fgf13/L1cam/Sh3glb1/Epha7/Spr/Ccnd2/Eif4g2/H19/Cited2/Gamt/Syt1/Hmga2/Naca/Nrp1/Mycbp2/Rtn4/Mef2c/Rims2/Ttc3/Pim1/Ddx39b/Apc/Tcf7l2/Tnr/Kcnk2/Olfm1/Sema6c/Sgip1/Sema3d/Rufy3/Rnf6/Cacna1c/Apoe/Sptbn4/Ntrk3/Pak1/Cttn/Nrg1/Wwc2/Npy1r/Mt3/Atp8a2/Islr2/Trpv2/Pafah1b1/Mapt/Rnf157/Dbn1/Map1b/Akap6/Akt1/Map3k13/Cxadr/Vegfa/Syt4/Sema6a/Nedd4l/Shtn1	63	0.0716499	0.0663737	-0.110352	0.926362	2.80917e-09	wilcox.test	GO:0048638_491_genes
E15.5_BranchA	GO:1990778	protein localization to cell periphery	67/1919	400/28891	2.33951e-12	1.82316e-10	1.2008e-10	Ramp1/Actr3/Atp1b1/Sapcd2/Gripap1/Pgrmc1/Fgf13/Clstn1/Mapk10/Cnpy4/Actb/Hras/Bsg/Palm/Lin7a/Vps35/Itgb1/Mmp14/Gpc6/Ptpn9/Anxa2/Ramp3/Sptbn1/Cltc/Rab10/Gphn/Fyb/Myl12a/Nrxn1/Rack1/Kcnb2/Pid1/Lypd1/C1ql3/S100a10/Ank2/Prkcz/Gnai1/Dpp6/Nsg1/Cplx1/Clip1/Rilpl1/Snca/Rab7/Sptbn4/Mex3b/Dlg2/Stx7/Ank3/Rab3a/Vps4a/Scn3b/Sqstm1/Snap47/Flot2/Skap1/Rab3c/Nrxn3/Akt1/Cacng2/Cacnb3/Pacsin1/Flot1/Epb41l3/Pkdcc/Pr…	67	0.0500468	0.045848	-0.12642	0.916102	3.06606e-09	wilcox.test	GO:1990778_563_genes
E15.5_BranchA	GO:0032535	regulation of cellular component size	80/1919	411/28891	2.43602e-18	7.92925e-16	5.22249e-16	Map2/Actr3/Stk39/Fmn1/Fgf13/L1cam/Pak3/Pfn2/Epha7/Hp1bp3/Capza2/Arhgap35/Eif4g2/Cdk4/Bloc1s1/Nrp1/Tpm1/Rhoa/Rtn4/Sptbn1/Npm1/Cyfip2/Pfn1/Grb2/Hsp90aa1/Ano6/Ttc3/Rab5a/Fer/Arpc5/Tnr/Olfm1/Sptan1/Tenm1/Atp7a/Sema6c/Atp13a2/Sema3d/Pclo/Add1/Rufy3/Rnf6/Add2/Atp2b2/Ret/Borcs5/Apoe/Ntrk3/Pak1/Cttn/Mt3/Kcnma1/Nefm/Nefl/Dmtn/Islr2/Tmod2/Oxsr1/Flii/Trpv2/Rap1gap2/Pafah1b1/Mapt/Dbn1/Map1b/Sptb/Evl/Akt1/Map…	80	0.072539	0.0662334	-0.131198	0.913073	4.83235e-15	wilcox.test	GO:0032535_545_genes
E15.5_BranchA	GO:0099504	synaptic vesicle cycle	63/1919	230/28891	1.11876e-22	5.9589e-20	3.92474e-20	Atp6v1h/Gripap1/Atp6ap2/Nlgn1/Pfn2/Syt11/Slc10a4/Actb/Atp6v1f/Scrn1/Erc1/Atp6v1e1/Ap3s2/Ap3b2/Cd24a/Syt1/Atp6v0d1/Cadps/Snap91/Cltc/Atp6v1d/Atp6v1c1/Rims2/Dnm1l/Rab5a/Nrxn1/Cacna1e/Dnm3/Cacna1b/Ncs1/Dnm1/Syndig1/Rims4/Syp/Sv2a/Unc13b/Dnajc6/Rims3/Dvl1/Pclo/Cplx1/Rimbp2/Stx2/Stx1a/Prkar1b/Snca/Syt5/Sh3gl3/Ppfia2/Npy1r/Rab3a/Cacna1a/Erc2/Slc18a3/Sncg/Snap47/Nlgn2/Atp6v0a1/Prkca/Pacsin1/Prepl/Syt4/R…	63	0.0477018	0.0430185	-0.149086	0.901821	2.72048e-08	wilcox.test	GO:0099504_501_genes
E15.5_BranchA	GO:0099003	vesicle-mediated transport in synapse	72/1919	270/28891	5.92205e-25	3.85525e-22	2.53921e-22	Atp6v1h/Gripap1/Atp6ap2/Nlgn1/Pfn2/Syt11/Clstn1/Slc10a4/Mapk10/Actb/Rnf216/Atp6v1f/Scrn1/Erc1/Atp6v1e1/Ap3s2/Ap3b2/Cd24a/Syt1/Vps35/Atp6v0d1/Cadps/Snap91/Cltc/Atp6v1d/Atp6v1c1/Rims2/Dnm1l/Rab5a/Nrxn1/Cacna1e/Dnm3/Cacna1b/Ncs1/Dnm1/Syndig1/Rims4/Syp/Sv2a/Unc13b/Dnajc6/Rims3/Hpca/Dvl1/Pclo/Nsg1/Cplx1/Rimbp2/Stx2/Stx1a/Prkar1b/Snca/Syt5/Sh3gl3/Caly/Ppfia2/Nrg1/Npy1r/Rab3a/Cacna1a/Erc2/Slc18a3/Sncg/S…	72	0.0497799	0.0447696	-0.153042	0.899352	1.65045e-09	wilcox.test	GO:0099003_594_genes
E15.5_BranchA	GO:0006887	exocytosis	65/1919	395/28891	1.10831e-11	7.46386e-10	4.91597e-10	Vps4b/Nlgn1/Pfn2/Syt11/Rabgef1/Scrn1/Erc1/Gab2/Brsk2/Lin7a/Syt1/Cadps/Anxa2/Gnai2/Syngr2/Tmem167/Rab10/Ywhaz/Rims2/Dnm1l/Rab5a/Fer/Cdk5r2/Cacna1e/Cacna1b/Ncs1/Rims4/Syp/Cdk16/S100a10/Sv2a/Unc13b/Nr4a3/Rims3/Atp13a2/Dvl1/Pclo/Cplx1/Rimbp2/Stx2/Stx1a/Snca/Rab7/Cacna1c/Mical3/Syt5/Pak1/Cbarp/Ppfia2/Npy1r/Rab3a/Cacna1a/Gnao1/Smpd3/Vps4a/Erc2/Snap47/Hap1/Prkca/Rab3c/Rab15/Chga/Prepl/Syt4/Rab27b	65	0.0292274	0.0260552	-0.16575	0.891465	6.36193e-10	wilcox.test	GO:0006887_677_genes
