# Supplementary material for: Vinculin influences essential processes in enteric nervous system development and Hirschsprung disease pathogenesis
Source: J Clin Invest. 2025 Dec 9;136(3):e198531. doi: 10.1172/JCI198531 (PMC12867144; doi:10.1172/JCI198531)
Supplement: Supplemental data set 5 [file jci-136-198531-s113.xlsx]

## Sheet: Network data
from	to	type	Module	correlation_of_module_gene_with_Vcl	Pvalue_of_correlation
Klf7	Stx1a	TF-target	Module4	0.0646866	3.40438e-11
Klf7	Mapt	TF-target	Module1	0.0814071	7.04567e-17
Klf7	Map1b	TF-target	Module3	0.0783487	9.61234e-16
Klf7	Tuba1a	TF-target	Module4	-0.0146217	0.134476
Klf7	Gap43	TF-target	Module4	0.0671253	6.05469e-12
Klf7	Snap91	TF-target	Module4	0.0878971	1.98425e-19
Klf7	Tubb3	TF-target	Module4	0.0450954	3.87312e-06
Klf7	Nsg1	TF-target	Module3	0.0258523	0.00813182
Klf7	L1cam	TF-target	Module3	0.087568	2.70142e-19
Klf7	Acot7	TF-target	Module4	0.0485882	6.48527e-07
Klf7	Tubb2b	TF-target	background	0.0378721	0.000105411
Klf7	Apbb1	TF-target	Module4	0.0524082	7.96486e-08
Klf7	Scrn1	TF-target	Module4	0.0551471	1.61505e-08
Klf7	Prkce	TF-target	Module4	0.0964183	4.51239e-23
Klf7	Apba1	TF-target	Module4	0.083526	1.08783e-17
Klf7	Cd24a	TF-target	Module4	0.00121923	0.900687
Klf7	Hpca	TF-target	Module3	0.0496067	3.7623e-07
Klf7	Rab3a	TF-target	background	0.0598147	8.91005e-10
Klf7	Fdps	TF-target	Module4	0.017411	0.0747103
Klf7	Hmgcs1	TF-target	Module4	0.0467664	1.67293e-06
Klf7	Ywhah	TF-target	Module4	0.0221721	0.0232258
Klf7	Ncs1	TF-target	Module4	0.0717199	1.97705e-13
Klf7	Rac3	TF-target	Module4	0.0706196	4.57746e-13
Klf7	S100a10	TF-target	Module4	0.0410385	2.64265e-05
Klf7	Palm	TF-target	Module4	0.0288733	0.0031172
Klf7	Akap6	TF-target	Module4	0.0927671	1.80527e-21
Klf7	Uchl1	TF-target	Module4	0.0393655	5.55844e-05
Klf7	Samd14	TF-target	Module3	0.0627077	1.32081e-10
Klf7	Trpv2	TF-target	Module4	0.0440357	6.4996e-06
Klf7	Kif5c	TF-target	Module3	0.064271	4.54125e-11
Klf7	Mvk	TF-target	Module3	0.0564753	7.24568e-09
Klf7	Idh1	TF-target	Module4	0.0273769	0.00506798
Klf7	Flot2	TF-target	Module4	0.0661493	1.21749e-11
Klf7	Olfm1	TF-target	Module3	0.061193	3.62744e-10
Klf7	Kcnma1	TF-target	Module4	0.0913489	7.28138e-21
Klf7	Acot9	TF-target	Module4	0.0605299	5.60322e-10
Klf7	Fhod3	TF-target	Module3	0.0645652	3.70394e-11
Klf7	Smpd3	TF-target	Module3	0.0737388	4.09902e-14
Klf7	Cacna1b	TF-target	Module4	0.0967799	3.10755e-23
Klf7	Nav3	TF-target	Module4	0.0909214	1.10395e-20
Klf7	Prkcz	TF-target	Module3	0.0722207	1.34348e-13
Klf7	Arpc5	TF-target	Module3	0.0265997	0.00646756
Klf7	Gnao1	TF-target	background	0.0899737	2.7585e-20
Klf7	Cd9	TF-target	Module4	-0.0078962	0.418961
Klf7	Ank2	TF-target	Module3	0.0729466	7.63912e-14
Klf7	Nrp1	TF-target	Module3	0.0451261	3.81475e-06
Klf7	Atp6v0d1	TF-target	Module4	0.0371034	0.000145273
Klf7	Flot1	TF-target	Module4	0.0486726	6.20177e-07
Klf7	Kcnd2	TF-target	Module1	0.0796076	3.31777e-16
Klf7	Add3	TF-target	Module3	0.0789351	5.86871e-16
Klf7	Stk39	TF-target	Module3	0.0814873	6.57056e-17
Klf7	Syt4	TF-target	Module4	0.0712022	2.93928e-13
Klf7	Cacna1a	TF-target	Module3	0.0839156	7.67563e-18
Klf7	Ap3b2	TF-target	Module4	0.0783377	9.70094e-16
Klf7	Syt5	TF-target	Module3	0.0596318	1.00233e-09
Klf7	Stx7	TF-target	Module4	0.0704936	5.03537e-13
Klf7	Ptprg	TF-target	Module3	0.0997085	1.43806e-24
Klf7	Pkdcc	TF-target	Module3	0.0568734	5.6778e-09
Klf7	Cacnb3	TF-target	Module3	0.0497188	3.54107e-07
Klf7	Actn1	TF-target	Module3	0.0594717	1.11087e-09
Klf7	Dnm3	TF-target	Module3	0.0759355	7.04909e-15
Klf7	Kif5a	TF-target	Module3	0.0920198	3.77449e-21
Klf7	Shtn1	TF-target	Module4	0.0693832	1.15819e-12
Klf7	Auts2	TF-target	Module4	0.109995	1.42504e-29
Klf7	Dpysl3	TF-target	Module3	0.0741765	2.89808e-14
Klf7	Carmil2	TF-target	Module3	0.0617473	2.51316e-10
Klf7	Sv2a	TF-target	Module3	0.0783604	9.51847e-16
Klf7	Sobp	TF-target	Module3	0.0820323	4.08021e-17
Klf7	Efnb3	TF-target	Module4	0.0618801	2.3006e-10
Klf7	Kcnb2	TF-target	Module4	0.0764283	4.716e-15
Klf7	Pfn2	TF-target	Module3	0.0268531	0.00597704
Klf7	Rims3	TF-target	Module4	0.0707963	4.00332e-13
Klf7	Syp	TF-target	Module4	0.0523183	8.38254e-08
Klf7	Nos1	TF-target	Module3	0.0617189	2.56118e-10
Klf7	Sema6c	TF-target	background	0.0554855	1.31899e-08
Klf7	Cdc42ep3	TF-target	Module3	0.0853479	2.10086e-18
Klf7	Nefm	TF-target	Module3	0.0841212	6.38152e-18
Klf7	Srcin1	TF-target	Module1	0.0615042	2.95326e-10
Klf7	Pcdh15	TF-target	Module4	0.0937719	6.63428e-22
Klf7	Phactr1	TF-target	Module3	0.0565608	6.87678e-09
Klf7	Cntn5	TF-target	background	0.0501389	2.8187e-07
Klf7	Ank3	TF-target	Module4	0.0895473	4.15167e-20
Klf7	Nefl	TF-target	Module4	0.069758	8.75538e-13
Klf7	Unc13a	TF-target	Module3	0.0676576	4.11936e-12
Klf7	Rims4	TF-target	Module3	0.061205	3.59893e-10
Klf7	Add2	TF-target	Module4	0.0739494	3.47028e-14
Klf7	Ret	TF-target	Module3	0.0391759	6.03647e-05
Klf7	Alcam	TF-target	Module1	0.106994	4.62116e-28
Klf7	Carmil1	TF-target	Module1	0.0874789	2.93613e-19
Klf7	Gnai1	TF-target	Module3	0.0552432	1.52504e-08
Klf7	Sptbn4	TF-target	Module4	0.0583483	2.26836e-09
Klf7	Pacsin1	TF-target	Module3	0.0635639	7.38342e-11
Klf7	Tmod2	TF-target	Module4	0.0719995	1.59396e-13
Klf7	Kcnq2	TF-target	Module4	0.0833597	1.26179e-17
Klf7	Islr2	TF-target	Module4	0.0500504	2.95789e-07
Klf7	Dusp3	TF-target	Module4	0.0551137	1.64756e-08
Klf7	Pid1	TF-target	Module4	0.069884	7.96714e-13
Klf7	Arvcf	TF-target	Module4	0.0331806	0.000680963
Klf7	Ctnna2	TF-target	Module3	0.0780018	1.2848e-15
Klf7	Dnajc6	TF-target	background	0.0737109	4.19051e-14
Klf7	Rcan2	TF-target	Module3	0.0877435	2.29182e-19
Klf7	Evl	TF-target	Module3	0.0680437	3.10956e-12
Klf7	Asic2	TF-target	Module3	0.0618447	2.35561e-10
Klf7	Nrg1	TF-target	Module4	0.0775689	1.84221e-15
Klf7	Atp6v0a1	TF-target	Module3	0.0756199	9.10586e-15
Klf7	Cntn1	TF-target	Module4	0.0844127	4.90798e-18
Klf7	Etv1	TF-target	Module1	0.0613556	3.25839e-10
Klf7	Chga	TF-target	Module3	0.0662402	1.14128e-11
Klf7	Cdk5r2	TF-target	Module3	0.0626505	1.3728e-10
Klf7	Rab15	TF-target	Module3	0.0379928	0.000100185
Klf7	Nrp2	TF-target	Module3	0.078639	7.53252e-16
Klf7	Dpp6	TF-target	Module4	0.0901858	2.24907e-20
Klf7	Tnr	TF-target	Module3	0.0745562	2.14166e-14
Klf7	Cbarp	TF-target	Module3	0.0865688	6.84451e-19
Klf7	Cdh11	TF-target	Module3	0.0875951	2.6338e-19
Klf7	Cpeb3	TF-target	Module3	0.087025	4.48273e-19
Klf7	Gabrb3	TF-target	Module3	0.0823573	3.06644e-17
Klf7	Unc13b	TF-target	Module4	0.0799213	2.53874e-16
Klf7	Nrxn1	TF-target	Module1	0.0875702	2.69589e-19
Klf7	Cplx1	TF-target	Module4	0.0464405	1.97492e-06
Klf7	Vip	TF-target	Module4	0.0663587	1.04894e-11
Klf7	Cnst	TF-target	Module4	0.0593613	1.19229e-09
Klf7	Acss2	TF-target	Module3	0.0588198	1.68369e-09
Klf7	Rab3c	TF-target	Module3	0.0725416	1.04744e-13
Klf7	Actg1	TF-target	Module4	0.00571173	0.558798
Klf7	Cfl1	TF-target	Module3	-0.0123899	0.204721
Klf7	Malat1	TF-target	Module3	0.0657309	1.6375e-11
Klf7	Pink1	TF-target	Module4	0.0487824	5.85056e-07
Klf7	Atp6v1b2	TF-target	Module4	0.0470439	1.45127e-06
Klf7	Sptb	TF-target	background	0.0642962	4.46279e-11
Klf7	Kcnk2	TF-target	Module4	0.0655287	1.88854e-11
Klf7	Cyfip2	TF-target	Module3	0.0826598	2.3481e-17
Klf7	Rap1gap2	TF-target	Module3	0.0851157	2.59578e-18
Klf7	Nrxn2	TF-target	Module1	0.084381	5.05022e-18
Klf7	Mical3	TF-target	Module4	0.0681624	2.85112e-12
Klf7	Pak1	TF-target	Module3	0.0607485	4.85725e-10
Klf7	Snap25	TF-target	Module3	0.0872706	3.56642e-19
Klf7	Sncg	TF-target	Module4	0.0788908	6.09238e-16
Klf7	Cited2	TF-target	Module3	0.0289208	0.00306841
Klf7	Slc18a3	TF-target	Module4	0.0685475	2.1494e-12
Klf7	Dnm1	TF-target	Module3	0.061194	3.62504e-10
Klf7	Kank3	TF-target	Module4	0.047308	1.26669e-06
Klf7	Atp6v1d	TF-target	Module4	0.0298617	0.00223438
Klf7	Dmtn	TF-target	background	0.0384123	8.38456e-05
Klf7	Nmnat2	TF-target	Module3	0.0739968	3.34216e-14
Klf7	Grb2	TF-target	Module3	0.0477289	1.01832e-06
Klf7	Mt3	TF-target	Module3	0.0595312	1.06926e-09
Klf7	Camk4	TF-target	Module1	0.0813797	7.21564e-17
Klf7	Atp2b2	TF-target	Module1	0.0765088	4.41549e-15
Klf7	Elavl2	TF-target	Module3	0.067605	4.27963e-12
Klf7	Sema6a	TF-target	background	0.0739256	3.53612e-14
Klf7	Atp6v0e2	TF-target	Module3	0.0368866	0.000158856
Klf7	Cacna1c	TF-target	Module1	0.0867155	5.97506e-19
Klf7	Bcl2	TF-target	Module3	0.0761126	6.10293e-15
Klf7	Alk	TF-target	Module3	0.0976162	1.30417e-23
Klf7	Pik3r1	TF-target	Module3	0.0752298	1.24776e-14
Klf7	Pgrmc1	TF-target	Module3	0.0117492	0.229119
Klf7	Rufy3	TF-target	Module3	0.0687893	1.79864e-12
Klf7	Nt5c3	TF-target	Module4	0.0361874	0.000211252
Klf7	Slit3	TF-target	Module3	0.0602703	6.63465e-10
Klf7	Actr3	TF-target	Module3	0.00336324	0.730663
Klf7	Ap2s1	TF-target	Module4	-0.0158258	0.105244
Klf7	Pclo	TF-target	Module3	0.0818754	4.68142e-17
Klf7	Dscam	TF-target	Module3	0.0873283	3.37953e-19
Klf7	Rtn4	TF-target	Module3	0.0328444	0.000771881
Klf7	Kcna5	TF-target	Module4	0.0512301	1.54524e-07
Klf7	Nlgn2	TF-target	Module3	0.0970942	2.24423e-23
Klf7	Dpp10	TF-target	Module3	0.0544996	2.37156e-08
Klf7	Cmpk1	TF-target	Module4	0.0137896	0.158098
Klf7	Tnik	TF-target	Module4	0.0762097	5.6381e-15
Klf7	Dctn2	TF-target	Module4	0.0189166	0.0528216
Klf7	Atp8a2	TF-target	Module4	0.0731817	6.35465e-14
Klf7	Wwc2	TF-target	Module3	0.0903274	1.96213e-20
Klf7	Slc25a4	TF-target	Module3	-0.0178275	0.0680203
Klf7	Bmpr1b	TF-target	background	0.0788188	6.47373e-16
Klf7	Syt11	TF-target	Module4	0.056078	9.22636e-09
Klf7	Sema6d	TF-target	Module1	0.0923306	2.77938e-21
Klf7	Cdk16	TF-target	Module3	0.0628286	1.2172e-10
Klf7	Atp6v1c1	TF-target	Module3	0.0533994	4.51084e-08
Klf7	Kirrel3	TF-target	Module3	0.0634348	8.0638e-11
Klf7	Add1	TF-target	Module4	0.0535715	4.08256e-08
Klf7	Sdhb	TF-target	Module4	-0.01095	0.262365
Klf7	Prnp	TF-target	Module3	0.0715194	2.30607e-13
Klf7	Atp6ap2	TF-target	Module4	0.0185952	0.056979
Klf7	Sh3gl2	TF-target	Module3	0.0778321	1.48016e-15
Klf7	Nrg3	TF-target	Module3	0.0880064	1.79051e-19
Klf7	Dlg2	TF-target	Module4	0.0745588	2.13728e-14
Klf7	Scn3b	TF-target	Module4	0.0724195	1.15162e-13
Klf7	Ndufb8	TF-target	Module4	-0.0310719	0.00146704
Klf7	Acsl6	TF-target	Module4	0.0628626	1.18959e-10
Klf7	Cacng2	TF-target	Module3	0.0621639	1.90353e-10
Klf7	Atp1b1	TF-target	Module3	0.0635236	7.58979e-11
Klf7	Bloc1s1	TF-target	Module4	0.0130358	0.182096
Klf7	Ndufb6	TF-target	Module3	-0.0129913	0.183591
Klf7	Rab27b	TF-target	Module4	0.0233403	0.0168797
Klf7	Cobl	TF-target	Module4	0.0826577	2.35245e-17
Klf7	Epb41l3	TF-target	Module3	0.075332	1.14914e-14
Klf7	Dst	TF-target	Module3	0.104752	5.8338e-27
Klf7	Clstn1	TF-target	Module3	0.0759412	7.01659e-15
Klf7	Aldoa	TF-target	Module3	-0.0531272	5.27853e-08
Klf7	Tenm2	TF-target	Module3	0.0747799	1.79086e-14
Klf7	Cacna1e	TF-target	Module3	0.0451057	3.8535e-06
Klf7	Syndig1	TF-target	Module1	0.0485882	6.48521e-07
Klf7	Pakap	TF-target	Module3	0.0604899	5.75098e-10
Klf7	Slit2	TF-target	Module3	0.0818718	4.69632e-17
Klf7	Ppfia2	TF-target	Module3	0.0829315	1.84614e-17
Klf7	Thra	TF-target	Module1	0.0723207	1.24338e-13
Klf7	Chmp7	TF-target	Module4	0.0306721	0.00168846
Klf7	Sptan1	TF-target	Module3	0.0876314	2.54576e-19
Klf7	Tenm1	TF-target	Module4	0.0345014	0.000411757
Klf7	Erc2	TF-target	Module3	0.0950313	1.86341e-22
Klf7	Meis1	TF-target	Module3	0.0739385	3.50012e-14
Klf7	Skap1	TF-target	Module4	0.0624132	1.61047e-10
Klf7	Negr1	TF-target	Module4	0.100937	3.85534e-25
Klf7	Pbx3	TF-target	Module3	0.0548851	1.88768e-08
Klf7	Hap1	TF-target	Module4	0.0593991	1.16375e-09
Klf7	Pim1	TF-target	Module4	0.0489177	5.44421e-07
Klf7	Lin7a	TF-target	Module4	0.0914881	6.356e-21
Klf7	Apc	TF-target	Module4	0.0665256	9.31159e-12
Klf7	Gpc6	TF-target	Module1	0.116269	7.22123e-33
Klf7	Ano6	TF-target	Module3	0.0666944	8.25233e-12
Klf7	Dcc	TF-target	Module1	0.0759216	7.12884e-15
Klf7	Rims2	TF-target	Module3	0.0917425	4.95504e-21
Klf7	Snca	TF-target	Module4	0.0483332	7.42018e-07
Klf7	Cap1	TF-target	Module3	0.05551	1.29977e-08
Klf7	Clasp2	TF-target	Module4	0.065083	2.582e-11
Klf7	Pak3	TF-target	Module3	0.0720616	1.51934e-13
Klf7	Sptbn1	TF-target	Module3	0.0931538	1.22969e-21
Klf7	Gnai2	TF-target	Module3	0.040812	2.9274e-05
Klf7	Macrod2	TF-target	Module3	0.078359	9.52992e-16
Klf7	Prepl	TF-target	Module4	0.0703862	5.46083e-13
Klf7	Nbea	TF-target	Module3	0.0781097	1.17408e-15
Klf7	Gars	TF-target	Module4	0.0345316	0.000406968
Klf7	Ntrk3	TF-target	Module3	0.0647242	3.31647e-11
Klf7	Ywhaz	TF-target	Module3	0.0592031	1.31919e-09
Klf7	Slc10a4	TF-target	Module4	0.0937586	6.72366e-22
Klf7	Ncam1	TF-target	Module3	0.0927149	1.90108e-21
Klf7	Actb	TF-target	Module4	0.0236923	0.015293
Klf7	Ap2b1	TF-target	Module4	0.0523738	8.12236e-08
Klf7	Arhgap12	TF-target	Module3	0.0697834	8.59099e-13
Klf7	Tlx2	TF-target	Module3	0.0291329	0.00285887
Klf7	Klf7	TF-target	Module3	0.0981425	7.52306e-24
Klf7	Cox7b	TF-target	Module4	-0.0482848	7.61195e-07
Klf7	Atp7a	TF-target	Module3	0.0772283	2.44266e-15
Klf7	Sema3d	TF-target	background	0.0387319	7.31254e-05
Klf7	Cycs	TF-target	Module3	-0.030366	0.00187832
Klf7	Cux2	TF-target	Module1	0.0801981	2.00292e-16
Klf7	Fgf14	TF-target	Module3	0.0671351	6.01233e-12
Klf7	Npy1r	TF-target	Module3	0.0236147	0.0156313
Egr1	Draxin	TF-target	Module1	0.0382526	8.97442e-05
Egr1	Nr4a3	TF-target	Module1	0.0841906	5.99509e-18
Egr1	Apoe	TF-target	Module1	0.0253138	0.00955867
Egr1	Vcl	TF-target	Module2	1	0
Egr1	Btg2	TF-target	Module2	0.08634	8.45488e-19
Egr1	Nrxn3	TF-target	Module2	0.0714852	2.36722e-13
Egr1	Coro2b	TF-target	Module2	0.0410224	2.66202e-05
Egr1	Egr1	TF-target	Module2	0.179221	2.30765e-76
Egr1	Plcb1	TF-target	Module1	0.100759	4.66804e-25
Egr1	Stat3	TF-target	Module2	0.121461	9.80452e-36
Egr1	Lsamp	TF-target	Module2	0.0945135	3.14729e-22
Egr1	Slit1	TF-target	Module1	0.0542351	2.77125e-08
Egr1	Zeb2	TF-target	Module2	0.0708697	3.78634e-13
Egr1	Grid2	TF-target	Module2	0.069096	1.43355e-12
Egr1	S1pr2	TF-target	Module2	0.0590222	1.48054e-09
Egr1	Fyb	TF-target	Module2	0.023735	0.0151098
Egr1	Ptprz1	TF-target	Module2	0.0896113	3.90513e-20
Egr1	Cadps	TF-target	Module2	0.0990426	2.91587e-24
Egr1	Pde5a	TF-target	Module2	0.0863201	8.61218e-19
Egr1	Adgrb3	TF-target	Module1	0.105227	3.42404e-27
Egr1	Meis2	TF-target	Module1	0.039569	5.08554e-05
Egr1	Arhgef10l	TF-target	Module1	0.0954291	1.24328e-22
Egr1	Ddr1	TF-target	Module2	0.0485676	6.55654e-07
Egr1	Dpp10	TF-target	Module3	0.0544996	2.37156e-08
Egr1	Grb10	TF-target	Module2	0.04758	1.10029e-06
Egr1	Tgfb2	TF-target	Module1	0.060166	7.09941e-10
Egr1	Kirrel3	TF-target	Module3	0.0634348	8.0638e-11
Egr1	Gab2	TF-target	Module2	0.0772584	2.38264e-15
Egr1	Kank1	TF-target	Module1	0.100197	8.53861e-25
Egr1	Tspan18	TF-target	Module2	0.052291	8.51349e-08
Egr1	Vegfa	TF-target	Module2	0.0636008	7.19947e-11
Egr1	Prkg1	TF-target	Module1	0.083419	1.19674e-17
Egr1	Cdh10	TF-target	Module2	0.0347547	0.000373139
Egr1	Tiam1	TF-target	Module2	0.0520261	9.89053e-08
Egr1	Epha7	TF-target	Module1	0.0802381	1.93535e-16
Egr1	Aspm	TF-target	Module1	0.056212	8.50543e-09
Egr1	Sipa1l1	TF-target	Module1	0.0882194	1.46524e-19
Egr1	Lmo4	TF-target	Module1	0.0310651	0.00147057
Egr1	Nfasc	TF-target	Module1	0.0665304	9.27952e-12
Egr1	Alk	TF-target	Module3	0.0976162	1.30417e-23
Egr1	Mef2c	TF-target	Module1	0.0659649	1.38774e-11
Egr1	Oxsr1	TF-target	Module2	0.0837561	8.85497e-18
Egr1	Tlx2	TF-target	Module3	0.0291329	0.00285887
Egr1	Tcf7l2	TF-target	Module1	0.0945382	3.06967e-22
Egr1	Cacng2	TF-target	Module3	0.0621639	1.90353e-10
Egr1	C1ql3	TF-target	Module1	0.0407338	3.0322e-05
Egr1	Aurkb	TF-target	Module2	0.0402345	3.79097e-05
Egr1	Nfib	TF-target	Module2	0.0637594	6.45812e-11
Egr1	Dlc1	TF-target	Module2	0.0343308	0.000439823
Egr1	Dnm3	TF-target	Module3	0.0759355	7.04909e-15
Egr1	Rims4	TF-target	Module3	0.061205	3.59893e-10
Egr1	Racgap1	TF-target	Module2	0.0469413	1.52967e-06
Egr1	Robo2	TF-target	Module2	0.0645251	3.80856e-11
Egr1	Ascl1	TF-target	Module1	0.0355327	0.00027467
Egr1	Fgf14	TF-target	Module3	0.0671351	6.01233e-12
Egr1	Mapk14	TF-target	Module2	0.0730733	6.91817e-14
Egr1	Cux2	TF-target	Module1	0.0801981	2.00292e-16
Egr1	Pde2a	TF-target	Module2	0.0772611	2.37745e-15
Egr1	Il1rapl1	TF-target	Module1	0.0709967	3.43772e-13
Egr1	Hes1	TF-target	Module1	0.0458318	2.68483e-06
Egr1	Syndig1	TF-target	Module1	0.0485882	6.48521e-07
Egr1	Lrrn1	TF-target	Module2	0.0626586	1.36526e-10
Egr1	Hp1bp3	TF-target	Module1	0.050334	2.53367e-07
Egr1	Mex3b	TF-target	Module2	0.0606791	5.08272e-10
Egr1	Cdk16	TF-target	Module3	0.0628286	1.2172e-10
Egr1	Igfbp3	TF-target	Module1	0.078824	6.44579e-16
Egr1	Ccnd2	TF-target	Module1	0.0575768	3.67589e-09
Egr1	Pkdcc	TF-target	Module3	0.0568734	5.6778e-09
Egr1	Wwc2	TF-target	Module3	0.0903274	1.96213e-20
Egr1	Stk39	TF-target	Module3	0.0814873	6.57056e-17
Egr1	Cux1	TF-target	Module2	0.0650258	2.68741e-11
Egr1	Lzts2	TF-target	Module2	0.0534965	4.26426e-08
Egr1	Ywhaz	TF-target	Module3	0.0592031	1.31919e-09
Egr1	Zbtb20	TF-target	Module2	0.0809767	1.02381e-16
Egr1	Nedd4l	TF-target	Module2	0.0931927	1.18298e-21
Egr1	Gamt	TF-target	Module2	0.0511846	1.58483e-07
Egr1	Clip1	TF-target	Module2	0.0740151	3.29403e-14
Egr1	Dvl1	TF-target	Module2	0.0591891	1.33105e-09
Egr1	Akt1	TF-target	Module1	0.0472217	1.32435e-06
Egr1	Nlgn1	TF-target	Module1	0.100342	7.31269e-25
Egr1	Cap1	TF-target	Module3	0.05551	1.29977e-08
Egr1	Ephb1	TF-target	Module1	0.0953099	1.40385e-22
Egr1	Nrg3	TF-target	Module3	0.0880064	1.79051e-19
Egr1	Rab7	TF-target	Module2	0.030731	0.001654
Egr1	Ep300	TF-target	Module2	0.0761624	5.85992e-15
Egr1	Txnrd1	TF-target	Module2	0.039621	4.97094e-05
Egr1	Clstn1	TF-target	Module3	0.0759412	7.01659e-15
Egr1	Carmil2	TF-target	Module3	0.0617473	2.51316e-10
Egr1	Ptn	TF-target	Module2	0.0790089	5.5138e-16
Egr1	Rims2	TF-target	Module3	0.0917425	4.95504e-21
Egr1	Kdm1a	TF-target	Module2	0.0521458	9.24345e-08
Egr1	Enah	TF-target	Module2	0.0814676	6.68397e-17
Egr1	Id2	TF-target	Module2	0.0480058	8.81259e-07
Egr1	Arhgap35	TF-target	Module2	0.0743063	2.61385e-14
Egr1	Uck2	TF-target	Module2	0.0446842	4.74114e-06
Egr1	Rpe	TF-target	Module2	0.0704527	5.1934e-13
Egr1	Vcp	TF-target	Module2	0.039964	4.27406e-05
Egr1	Dbn1	TF-target	Module2	0.0220361	0.0240848
Egr1	Kdm5b	TF-target	Module2	0.0719124	1.70478e-13
Egr1	Sptan1	TF-target	Module3	0.0876314	2.54576e-19
Egr1	Arhgef7	TF-target	Module2	0.0804798	1.57234e-16
Egr1	Ttk	TF-target	Module2	0.048267	7.68342e-07
Egr1	Dnm1	TF-target	Module3	0.061194	3.62504e-10
Egr1	Nos1	TF-target	Module3	0.0617189	2.56118e-10
Egr1	Alcam	TF-target	Module1	0.106994	4.62116e-28
Egr1	Ntrk3	TF-target	Module3	0.0647242	3.31647e-11
Egr1	Chl1	TF-target	Module2	0.0818479	4.79541e-17
Egr1	Sh3glb1	TF-target	Module2	0.0561891	8.62466e-09
Egr1	Unc5c	TF-target	Module2	0.0953606	1.33311e-22
Egr1	Hsp90ab1	TF-target	Module2	-0.0339992	0.000499562
Egr1	Ptprm	TF-target	Module2	0.0546401	2.18274e-08
Egr1	Gnai1	TF-target	Module3	0.0552432	1.52504e-08
Egr1	Ank2	TF-target	Module3	0.0729466	7.63912e-14
Egr1	Prnp	TF-target	Module3	0.0715194	2.30607e-13
Egr1	Rarb	TF-target	Module2	0.0560846	9.1892e-09
Egr1	Evl	TF-target	Module3	0.0680437	3.10956e-12
Egr1	Ctnna2	TF-target	Module3	0.0780018	1.2848e-15
Egr1	Nlgn2	TF-target	Module3	0.0970942	2.24423e-23
Egr1	Penk	TF-target	Module1	0.0440361	6.49813e-06
Egr1	Pak1	TF-target	Module3	0.0607485	4.85725e-10
Egr1	Gjc1	TF-target	Module1	0.0380075	9.95629e-05
Egr1	Adnp	TF-target	Module2	0.088811	8.37348e-20
Egr1	Pbx3	TF-target	Module3	0.0548851	1.88768e-08
Egr1	Tenm2	TF-target	Module3	0.0747799	1.79086e-14
Egr1	Rad23a	TF-target	Module2	0.0223713	0.0220157
Egr1	Cdh11	TF-target	Module3	0.0875951	2.6338e-19
Egr1	Fgf13	TF-target	Module2	0.0685618	2.12703e-12
Egr1	Rnd3	TF-target	Module2	0.0907515	1.30193e-20
Egr1	App	TF-target	Module2	0.0783497	9.60453e-16
Egr1	Hmgb1	TF-target	Module1	-0.0320966	0.00101589
Egr1	Cpeb3	TF-target	Module3	0.087025	4.48273e-19
Egr1	Ptprg	TF-target	Module3	0.0997085	1.43806e-24
Egr1	Rnf216	TF-target	Module2	0.0622235	1.82907e-10
Egr1	Spry2	TF-target	Module1	0.0579558	2.90217e-09
Egr1	Ppfia2	TF-target	Module3	0.0829315	1.84614e-17
Egr1	Rcc2	TF-target	Module2	0.046795	1.64865e-06
Egr1	Asic2	TF-target	Module3	0.0618447	2.35561e-10
Egr1	Srcin1	TF-target	Module1	0.0615042	2.95326e-10
Egr1	Slc25a13	TF-target	Module1	0.0558547	1.05612e-08
Egr1	Shroom4	TF-target	Module2	0.0760472	6.43678e-15
Egr1	Rab15	TF-target	Module3	0.0379928	0.000100185
Egr1	Itgb1	TF-target	Module2	0.109381	2.92617e-29
Egr1	Rap1gap2	TF-target	Module3	0.0851157	2.59578e-18
Egr1	Thra	TF-target	Module1	0.0723207	1.24338e-13
Egr1	Rnf6	TF-target	Module2	0.0772433	2.41254e-15
Egr1	Chga	TF-target	Module3	0.0662402	1.14128e-11
Egr1	Zfp804a	TF-target	Module2	0.0935564	8.23087e-22
Egr1	Ext1	TF-target	Module2	0.0791659	4.82785e-16
Egr1	Stxbp5	TF-target	Module2	0.0942551	4.08406e-22
Egr1	Sobp	TF-target	Module3	0.0820323	4.08021e-17
Egr1	Zfhx3	TF-target	Module2	0.0762158	5.61016e-15
Egr1	Atp6v1c1	TF-target	Module3	0.0533994	4.51084e-08
Egr1	Cdh6	TF-target	Module2	0.0440514	6.45033e-06
Egr1	Rab10	TF-target	Module2	0.0556306	1.20887e-08
Egr1	Arhgap12	TF-target	Module3	0.0697834	8.59099e-13
Egr1	Tagln2	TF-target	Module2	0.0381794	9.25751e-05
Egr1	Pak3	TF-target	Module3	0.0720616	1.51934e-13
Egr1	Cacna1c	TF-target	Module1	0.0867155	5.97506e-19
Egr1	Dclk2	TF-target	Module1	0.0640965	5.12226e-11
Egr1	Unc13a	TF-target	Module3	0.0676576	4.11936e-12
Egr1	Tmeff2	TF-target	Module2	0.0364953	0.000186443
Egr1	Nrp2	TF-target	Module3	0.078639	7.53252e-16
Egr1	Ephb2	TF-target	Module2	0.0941528	4.5266e-22
Egr1	Mycbp2	TF-target	Module2	0.0922645	2.96645e-21
Egr1	Cltc	TF-target	Module2	0.067956	3.31512e-12
Egr1	Ptk2	TF-target	Module2	0.0512448	1.53261e-07
Egr1	Map1a	TF-target	Module2	0.0978085	1.067e-23
Egr1	Large1	TF-target	Module2	0.0843154	5.35787e-18
Egr1	Plxna4	TF-target	Module2	0.0842132	5.87473e-18
Egr1	Pakap	TF-target	Module3	0.0604899	5.75098e-10
Egr1	Setd5	TF-target	Module2	0.0564253	7.46996e-09
Egr1	Dock7	TF-target	Module2	0.069073	1.45817e-12
Egr1	Npm1	TF-target	Module1	-0.0585605	1.98418e-09
Egr1	Bmpr1a	TF-target	Module2	0.067821	3.65789e-12
Egr1	Uqcc2	TF-target	Module2	-0.0217822	0.025762
Egr1	Fer	TF-target	Module2	0.0779711	1.31815e-15
Egr1	Npy1r	TF-target	Module3	0.0236147	0.0156313
Egr1	Cacna1e	TF-target	Module3	0.0451057	3.8535e-06
Egr1	Tpm3	TF-target	Module2	0.0361581	0.000213767
Egr1	Setd2	TF-target	Module2	0.0755283	9.80649e-15
Egr1	Nedd9	TF-target	Module2	0.0359457	0.000232868
Egr1	Csmd1	TF-target	Module1	0.0444916	5.20904e-06
Egr1	Add3	TF-target	Module3	0.0789351	5.86871e-16
Egr1	Snap25	TF-target	Module3	0.0872706	3.56642e-19
Egr1	Efna5	TF-target	Module1	0.0833484	1.27455e-17
Egr1	Syne2	TF-target	Module1	0.0558774	1.04171e-08
Egr1	Phactr1	TF-target	Module3	0.0565608	6.87678e-09
Egr1	Nbea	TF-target	Module3	0.0781097	1.17408e-15
Egr1	Hdac4	TF-target	Module2	0.0735024	4.93946e-14
Egr1	Sptbn1	TF-target	Module3	0.0931538	1.22969e-21
Egr1	Gnas	TF-target	Module2	0.0274767	0.00490963
Egr1	Nmnat2	TF-target	Module3	0.0739968	3.34216e-14
Egr1	Magi2	TF-target	Module2	0.0785037	8.44012e-16
Egr1	Btbd9	TF-target	Module2	0.0814967	6.51674e-17
Egr1	Dpysl3	TF-target	Module3	0.0741765	2.89808e-14
Egr1	Uqcrb	TF-target	Module2	-0.00719462	0.461479
Egr1	Meis1	TF-target	Module3	0.0739385	3.50012e-14
Egr1	Afdn	TF-target	Module2	0.0801072	2.16531e-16
Egr1	Erc1	TF-target	Module2	0.0911827	8.56231e-21
Egr1	Calr	TF-target	Module2	-0.00226326	0.816805
Egr1	Pafah1b1	TF-target	Module2	0.045277	3.54031e-06
Egr1	Ccnd1	TF-target	Module1	0.0313923	0.00130923
Egr1	Ddx39b	TF-target	Module1	-0.0133878	0.170572
Egr1	Elavl2	TF-target	Module3	0.067605	4.27963e-12
Egr1	Gsk3b	TF-target	Module2	0.0715409	2.26823e-13
Egr1	Slit2	TF-target	Module3	0.0818718	4.69632e-17
Egr1	Cdc42ep3	TF-target	Module3	0.0853479	2.10086e-18
Egr1	Iqgap2	TF-target	Module1	0.0568496	5.76149e-09
Egr1	Rab3c	TF-target	Module3	0.0725416	1.04744e-13
Egr1	Ptprs	TF-target	Module2	0.0798428	2.71484e-16
Egr1	Serpinf1	TF-target	Module1	0.00438369	0.653653
Egr1	Cycs	TF-target	Module3	-0.030366	0.00187832
Egr1	Atp2b2	TF-target	Module1	0.0765088	4.41549e-15
Egr1	Epb41l3	TF-target	Module3	0.075332	1.14914e-14
Egr1	Idh2	TF-target	Module1	-0.0275535	0.00479087
Egr1	Gabrb3	TF-target	Module3	0.0823573	3.06644e-17
Egr1	Kif1b	TF-target	Module2	0.107217	3.57875e-28
Egr1	Igf1r	TF-target	Module1	0.0874762	2.94352e-19
Egr1	Dscam	TF-target	Module3	0.0873283	3.37953e-19
Egr1	Ano6	TF-target	Module3	0.0666944	8.25233e-12
Egr1	Kcnd2	TF-target	Module1	0.0796076	3.31777e-16
Egr1	Arpc5	TF-target	Module3	0.0265997	0.00646756
Egr1	Ndufb6	TF-target	Module3	-0.0129913	0.183591
Egr1	Ret	TF-target	Module3	0.0391759	6.03647e-05
Egr1	Arid4b	TF-target	Module2	0.0585527	1.99406e-09
Egr1	Sh3gl2	TF-target	Module3	0.0778321	1.48016e-15
Egr1	Mapk10	TF-target	Module2	0.0829591	1.80159e-17
Egr1	Eif4g2	TF-target	Module2	0.0438623	7.06633e-06
Egr1	Erc2	TF-target	Module3	0.0950313	1.86341e-22
Egr1	Cdk5r2	TF-target	Module3	0.0626505	1.3728e-10
Egr1	Ldhb	TF-target	Module1	-0.0223403	0.0222002
Egr1	Samd14	TF-target	Module3	0.0627077	1.32081e-10
Egr1	L1cam	TF-target	Module3	0.087568	2.70142e-19
Egr1	Rere	TF-target	Module2	0.0709777	3.48778e-13
Egr1	Eno1	TF-target	Module2	-0.0591209	1.39022e-09
Egr1	Pacsin1	TF-target	Module3	0.0635639	7.38342e-11
Egr1	Pgam1	TF-target	Module2	-0.0285274	0.00349459
Egr1	Smpd3	TF-target	Module3	0.0737388	4.09902e-14
Egr1	Actn1	TF-target	Module3	0.0594717	1.11087e-09
Egr1	Cadm1	TF-target	Module2	0.0599531	8.14816e-10
Egr1	Map2	TF-target	Module2	0.0776999	1.65222e-15
Egr1	Cacnb3	TF-target	Module3	0.0497188	3.54107e-07
Egr1	Rhoa	TF-target	Module2	-0.00950119	0.330795
Egr1	Ncam1	TF-target	Module3	0.0927149	1.90108e-21
Egr1	Hsp90b1	TF-target	Module2	0.0158477	0.104762
Egr1	Gpc6	TF-target	Module1	0.116269	7.22123e-33
Egr1	Atp1b1	TF-target	Module3	0.0635236	7.58979e-11
Egr1	Celf1	TF-target	Module2	0.0701019	6.76477e-13
Egr1	Actr3	TF-target	Module3	0.00336324	0.730663
Egr1	Cfl1	TF-target	Module3	-0.0123899	0.204721
Egr1	Grb2	TF-target	Module3	0.0477289	1.01832e-06
Egr1	Trio	TF-target	Module2	0.0957876	8.62137e-23
Egr1	Mt3	TF-target	Module3	0.0595312	1.06926e-09
Egr1	Rtn4	TF-target	Module3	0.0328444	0.000771881
Egr1	Syt1	TF-target	Module2	0.0809896	1.01243e-16
Egr1	Atp6v0e2	TF-target	Module3	0.0368866	0.000158856
Egr1	Slc4a7	TF-target	Module1	0.0708378	3.87937e-13
Egr1	Arid1a	TF-target	Module2	0.0729399	7.67902e-14
Egr1	Nefm	TF-target	Module3	0.0841212	6.38152e-18
Egr1	Npas3	TF-target	Module1	0.0504886	2.32788e-07
Egr1	Slit3	TF-target	Module3	0.0602703	6.63465e-10
Egr1	Macrod2	TF-target	Module3	0.078359	9.52992e-16
Egr1	Capza2	TF-target	Module2	0.0172241	0.077883
Egr1	Mvk	TF-target	Module3	0.0564753	7.24568e-09
Egr1	Trp53	TF-target	Module1	0.00331794	0.734152
Egr1	Zfp568	TF-target	Module2	0.077007	2.93226e-15
Egr1	Fkrp	TF-target	Module2	0.0700481	7.04436e-13
Egr1	Hmga2	TF-target	Module1	0.0319626	0.00106653
Egr1	Cited2	TF-target	Module3	0.0289208	0.00306841
Egr1	Gphn	TF-target	Module2	0.0566376	6.56132e-09
Egr1	Olfm1	TF-target	Module3	0.061193	3.62744e-10
Egr1	Map4k4	TF-target	Module2	0.0909468	1.07713e-20
Egr1	Carmil1	TF-target	Module1	0.0874789	2.93613e-19
Egr1	Cacna1a	TF-target	Module3	0.0839156	7.67563e-18
Egr1	Aldoa	TF-target	Module3	-0.0531272	5.27853e-08
Egr1	Kif5a	TF-target	Module3	0.0920198	3.77449e-21
Egr1	Tnr	TF-target	Module3	0.0745562	2.14166e-14
Egr1	Cyfip2	TF-target	Module3	0.0826598	2.3481e-17
Egr1	Rufy3	TF-target	Module3	0.0687893	1.79864e-12
Egr1	Asap1	TF-target	Module2	0.0353258	0.000298165
Egr1	Atp6v0a1	TF-target	Module3	0.0756199	9.10586e-15
Egr1	Hpca	TF-target	Module3	0.0496067	3.7623e-07
Egr1	Dst	TF-target	Module3	0.104752	5.8338e-27
Egr1	Malat1	TF-target	Module3	0.0657309	1.6375e-11
Egr1	Pfn2	TF-target	Module3	0.0268531	0.00597704
Egr1	Foxp1	TF-target	Module2	0.0544892	2.38624e-08
Egr1	Nrxn2	TF-target	Module1	0.084381	5.05022e-18
Egr1	Dclk1	TF-target	Module2	0.0734955	4.96605e-14
Egr1	Sema6d	TF-target	Module1	0.0923306	2.77938e-21
Egr1	Etv1	TF-target	Module1	0.0613556	3.25839e-10
Egr1	Nrxn1	TF-target	Module1	0.0875702	2.69589e-19
Egr1	Pgrmc1	TF-target	Module3	0.0117492	0.229119
Egr1	Acss2	TF-target	Module3	0.0588198	1.68369e-09
Egr1	Klf7	TF-target	Module3	0.0981425	7.52306e-24
Egr1	Vdac1	TF-target	Module2	-0.00425223	0.66339
Egr1	Myo5a	TF-target	Module2	0.0675591	4.42456e-12
Egr1	Slc25a4	TF-target	Module3	-0.0178275	0.0680203
Egr1	Tmem108	TF-target	Module2	0.0725472	1.04293e-13
Egr1	Syt5	TF-target	Module3	0.0596318	1.00233e-09
Egr1	Fhod3	TF-target	Module3	0.0645652	3.70394e-11
Egr1	Arl3	TF-target	Module2	0.0108364	0.26735
Egr1	Gnai2	TF-target	Module3	0.040812	2.9274e-05
Egr1	Camk2b	TF-target	Module1	0.032746	0.000800552
Egr1	Pclo	TF-target	Module3	0.0818754	4.68142e-17
Egr1	Ube2s	TF-target	Module2	-0.0039573	0.68544
Egr1	Nsg1	TF-target	Module3	0.0258523	0.00813182
Egr1	Nrp1	TF-target	Module3	0.0451261	3.81475e-06
Egr1	Sv2a	TF-target	Module3	0.0783604	9.51847e-16
Egr1	Atp7a	TF-target	Module3	0.0772283	2.44266e-15
Egr1	Tyms	TF-target	Module2	-0.00226793	0.816434
Egr1	Prkcz	TF-target	Module3	0.0722207	1.34348e-13
Egr1	Dcc	TF-target	Module1	0.0759216	7.12884e-15
Egr1	Bcl2	TF-target	Module3	0.0761126	6.10293e-15
Egr1	Coro1c	TF-target	Module2	0.0701597	6.47703e-13
Egr1	Mapt	TF-target	Module1	0.0814071	7.04567e-17
Egr1	Pfn1	TF-target	Module1	-0.027485	0.00489672
Egr1	Camk4	TF-target	Module1	0.0813797	7.21564e-17
Egr1	Kif5c	TF-target	Module3	0.064271	4.54125e-11
Egr1	Map1b	TF-target	Module3	0.0783487	9.61234e-16
Egr1	Rcan2	TF-target	Module3	0.0877435	2.29182e-19
Egr1	Cbarp	TF-target	Module3	0.0865688	6.84451e-19
Egr1	Ldha	TF-target	Module2	-0.0447403	4.61253e-06
Egr1	Ranbp1	TF-target	Module2	-0.0468405	1.61075e-06
Egr1	Lypd1	TF-target	Module1	0.0352109	0.000312006
Egr1	Pik3r1	TF-target	Module3	0.0752298	1.24776e-14
E2f1	Meis2	TF-target	Module1	0.039569	5.08554e-05
E2f1	Rrm2	TF-target	background	-0.0403059	3.67242e-05
E2f1	E2f1	TF-target	background	0.0124764	0.20158
E2f1	Cck	TF-target	background	0.0354823	0.000280227
E2f1	Ppif	TF-target	background	0.0274277	0.00498677
E2f1	Cntn5	TF-target	background	0.0501389	2.8187e-07
E2f1	Draxin	TF-target	Module1	0.0382526	8.97442e-05
E2f1	Dnajc6	TF-target	background	0.0737109	4.19051e-14
E2f1	Grm7	TF-target	background	0.0887943	8.50738e-20
E2f1	Apoe	TF-target	Module1	0.0253138	0.00955867
E2f1	Dut	TF-target	background	-0.000903023	0.926357
E2f1	Fignl1	TF-target	background	0.0385067	8.05321e-05
E2f1	Fabp7	TF-target	background	0.0746333	2.01377e-14
E2f1	Penk	TF-target	Module1	0.0440361	6.49813e-06
E2f1	Ccnd2	TF-target	Module1	0.0575768	3.67589e-09
E2f1	Syndig1	TF-target	Module1	0.0485882	6.48521e-07
E2f1	Nr4a3	TF-target	Module1	0.0841906	5.99509e-18
E2f1	Lypd1	TF-target	Module1	0.0352109	0.000312006
E2f1	Syne2	TF-target	Module1	0.0558774	1.04171e-08
E2f1	Dcc	TF-target	Module1	0.0759216	7.12884e-15
E2f1	Nfasc	TF-target	Module1	0.0665304	9.27952e-12
E2f1	Prkg1	TF-target	Module1	0.083419	1.19674e-17
E2f1	Iqgap2	TF-target	Module1	0.0568496	5.76149e-09
E2f1	C1ql3	TF-target	Module1	0.0407338	3.0322e-05
E2f1	Camk4	TF-target	Module1	0.0813797	7.21564e-17
E2f1	Serpinf1	TF-target	Module1	0.00438369	0.653653
E2f1	Acot2	TF-target	background	0.0447455	4.60095e-06
E2f1	Ascl1	TF-target	Module1	0.0355327	0.00027467
E2f1	Igfbp3	TF-target	Module1	0.078824	6.44579e-16
E2f1	Hmga2	TF-target	Module1	0.0319626	0.00106653
E2f1	Trp53	TF-target	Module1	0.00331794	0.734152
E2f1	Alcam	TF-target	Module1	0.106994	4.62116e-28
E2f1	Plcb1	TF-target	Module1	0.100759	4.66804e-25
E2f1	Slc4a7	TF-target	Module1	0.0708378	3.87937e-13
E2f1	Gjc1	TF-target	Module1	0.0380075	9.95629e-05
E2f1	Kank1	TF-target	Module1	0.100197	8.53861e-25
E2f1	Apex1	TF-target	background	-0.0407849	2.96328e-05
E2f1	Anxa2	TF-target	background	0.0885546	1.06762e-19
E2f1	Ldhb	TF-target	Module1	-0.0223403	0.0222002
E2f1	Carmil1	TF-target	Module1	0.0874789	2.93613e-19
E2f1	Idh2	TF-target	Module1	-0.0275535	0.00479087
E2f1	Slit1	TF-target	Module1	0.0542351	2.77125e-08
E2f1	Efna5	TF-target	Module1	0.0833484	1.27455e-17
E2f1	Arhgef10l	TF-target	Module1	0.0954291	1.24328e-22
E2f1	Cux2	TF-target	Module1	0.0801981	2.00292e-16
E2f1	Ccnd1	TF-target	Module1	0.0313923	0.00130923
E2f1	Sema6a	TF-target	background	0.0739256	3.53612e-14
E2f1	Ddx39b	TF-target	Module1	-0.0133878	0.170572
E2f1	Etv1	TF-target	Module1	0.0613556	3.25839e-10
E2f1	Il1rapl1	TF-target	Module1	0.0709967	3.43772e-13
E2f1	Npas3	TF-target	Module1	0.0504886	2.32788e-07
E2f1	Sema6d	TF-target	Module1	0.0923306	2.77938e-21
E2f1	Ephb1	TF-target	Module1	0.0953099	1.40385e-22
E2f1	Sptb	TF-target	background	0.0642962	4.46279e-11
E2f1	Nrxn1	TF-target	Module1	0.0875702	2.69589e-19
E2f1	Slc25a13	TF-target	Module1	0.0558547	1.05612e-08
E2f1	Igf1r	TF-target	Module1	0.0874762	2.94352e-19
E2f1	Aspm	TF-target	Module1	0.056212	8.50543e-09
E2f1	Bmpr1b	TF-target	background	0.0788188	6.47373e-16
E2f1	Sema6c	TF-target	background	0.0554855	1.31899e-08
E2f1	Tcf7l2	TF-target	Module1	0.0945382	3.06967e-22
E2f1	Nlgn1	TF-target	Module1	0.100342	7.31269e-25
E2f1	Dmtn	TF-target	background	0.0384123	8.38456e-05
E2f1	Tgfb2	TF-target	Module1	0.060166	7.09941e-10
E2f1	Lmo4	TF-target	Module1	0.0310651	0.00147057
E2f1	Mef2c	TF-target	Module1	0.0659649	1.38774e-11
E2f1	Atp2b2	TF-target	Module1	0.0765088	4.41549e-15
E2f1	Dclk2	TF-target	Module1	0.0640965	5.12226e-11
E2f1	Pfn1	TF-target	Module1	-0.027485	0.00489672
E2f1	Adgrb3	TF-target	Module1	0.105227	3.42404e-27
E2f1	Mapt	TF-target	Module1	0.0814071	7.04567e-17
E2f1	Hmgb1	TF-target	Module1	-0.0320966	0.00101589
E2f1	Srcin1	TF-target	Module1	0.0615042	2.95326e-10
E2f1	Tubb2b	TF-target	background	0.0378721	0.000105411
E2f1	Gpc6	TF-target	Module1	0.116269	7.22123e-33
E2f1	Hes1	TF-target	Module1	0.0458318	2.68483e-06
E2f1	Epha7	TF-target	Module1	0.0802381	1.93535e-16
E2f1	Hp1bp3	TF-target	Module1	0.050334	2.53367e-07
E2f1	Akt1	TF-target	Module1	0.0472217	1.32435e-06
E2f1	Sipa1l1	TF-target	Module1	0.0882194	1.46524e-19
E2f1	Rab3a	TF-target	background	0.0598147	8.91005e-10
E2f1	Kcnd2	TF-target	Module1	0.0796076	3.31777e-16
E2f1	Gnao1	TF-target	background	0.0899737	2.7585e-20
E2f1	Cacna1c	TF-target	Module1	0.0867155	5.97506e-19
E2f1	Npm1	TF-target	Module1	-0.0585605	1.98418e-09
E2f1	Spry2	TF-target	Module1	0.0579558	2.90217e-09
E2f1	Thra	TF-target	Module1	0.0723207	1.24338e-13
E2f1	Nrxn2	TF-target	Module1	0.084381	5.05022e-18
E2f1	Camk2b	TF-target	Module1	0.032746	0.000800552
E2f1	Csmd1	TF-target	Module1	0.0444916	5.20904e-06
E2f1	Sema3d	TF-target	background	0.0387319	7.31254e-05
Vcl	Actb	PPI	Module4	0.0236923	0.015293
Vcl	Actg1	PPI	Module4	0.00571173	0.558798
Vcl	Actn1	PPI	Module3	0.0594717	1.11087e-09
Vcl	Ctnna2	PPI	Module3	0.0780018	1.2848e-15
Vcl	Tagln2	PPI	Module2	0.0381794	9.25751e-05
Vcl	Tpm3	PPI	Module2	0.0361581	0.000213767
Vcl	Egr1	correlation	Module2	0.179221	2.30765e-76
Vcl	Stat3	correlation	Module2	0.121461	9.80452e-36
Vcl	Gpc6	correlation	Module1	0.116269	7.22123e-33
Vcl	Auts2	correlation	Module4	0.109995	1.42504e-29
Vcl	Itgb1	correlation	Module2	0.109381	2.92617e-29
Vcl	Kif1b	correlation	Module2	0.107217	3.57875e-28
Vcl	Alcam	correlation	Module1	0.106994	4.62116e-28
Vcl	Adgrb3	correlation	Module1	0.105227	3.42404e-27
Vcl	Dst	correlation	Module3	0.104752	5.8338e-27
Vcl	Negr1	correlation	Module4	0.100937	3.85534e-25
