# Supplementary material for: Vinculin influences essential processes in enteric nervous system development and Hirschsprung disease pathogenesis
Source: J Clin Invest. 2025 Dec 9;136(3):e198531. doi: 10.1172/JCI198531 (PMC12867144; doi:10.1172/JCI198531)
Supplement: Supplemental data set 6 [file jci-136-198531-s114.xlsx]

## Sheet: KEGG_up
Cluster	category	subcategory	ID	Description	GeneRatio	BgRatio	pvalue	p.adjust	qvalue	geneID	Count
up	Human Diseases	Neurodegenerative disease	mmu05022	Pathways of neurodegeneration - multiple diseases - Mus musculus (house mouse)	96/721	481/9577	1.16083e-19	6.15237e-18	4.25636e-18	Cox5b/Ndufs3/Adrm1/Ndufb11/Slc25a5/Cox7b/Ndufb5/Psma5/Sigmar1/Ndufs5/Psmb2/Sdhb/Park7/Ndufa4/Ndufb2/Cycs/Cox6b1/Ndufc2/Ndufab1/Ndufs7/Slc25a4/Ndufa13/Ndufb7/Cox4i1/Ppif/Psmb5/Cox5a/Uqcr10/Rps27a/Uqcrq/Psmb6/Psmb3/Psma2/Uqcrfs1/Tubb2a/Uqcrb/Psma6/Psma3/Cyc1/Tuba1b/Tuba1a/Ndufb4/Psmb1/Ndufa7/Csnk2b/Tubb5/Ndufa11/Ndufs8/Cox8a/Ndufb8/Ndufb3/Bcl2/Hspa5/Prnp/Plcb1/Map1lc3a/Vapb/Psma7/Araf/Ppp3ca/Vcp/Uq…	96
up	Human Diseases	Neurodegenerative disease	mmu05014	Amyotrophic lateral sclerosis - Mus musculus (house mouse)	85/721	375/9577	3.53815e-21	2.25027e-19	1.55679e-19	Cox5b/Ndufs3/Adrm1/Ndufb11/Cox7b/Ndufb5/Psma5/Sigmar1/Ndufs5/Psmb2/Sdhb/Actb/Ndufa4/Ndufb2/Cycs/Cox6b1/Ndufc2/Ndufab1/Ndufs7/Ndufa13/Ndufb7/Cox4i1/Psmb5/Cox5a/Uqcr10/Uqcrq/Psmb6/Pfn1/Psmb3/Actg1/Alyref/Psma2/Uqcrfs1/Tubb2a/Uqcrb/Psma6/Psma3/Cyc1/Tuba1b/Tuba1a/Ndufb4/Psmb1/Ndufa7/Tubb5/Ndufa11/Ndufs8/Cox8a/Ndufb8/Ndufb3/Bcl2/Hspa5/Nxt1/Map1lc3a/Vapb/Psma7/Pfn2/Ppp3ca/Vcp/Uqcrh/Hnrnpa2b1/Eif2ak3/Ps…	85
up	Human Diseases	Neurodegenerative disease	mmu05010	Alzheimer disease - Mus musculus (house mouse)	82/721	389/9577	2.25728e-18	8.9727e-17	6.20753e-17	Cox5b/Ndufs3/Adrm1/Ndufb11/Slc25a5/Cox7b/Ndufb5/Psma5/Ndufs5/Psmb2/Sdhb/Ndufa4/Ndufb2/Cycs/Gapdh/Psenen/Cox6b1/Ndufc2/Ndufab1/Ndufs7/Slc25a4/Ndufa13/Ndufb7/Cox4i1/Ppif/Psmb5/Cox5a/Uqcr10/Uqcrq/Psmb6/Psmb3/Psma2/Uqcrfs1/Tubb2a/Uqcrb/Psma6/Psma3/Cyc1/Tuba1b/Tuba1a/Ndufb4/Psmb1/Ndufa7/Csnk2b/Tubb5/Ndufa11/Ndufs8/Cox8a/Ndufb8/Ndufb3/Plcb1/Psma7/Araf/Ppp3ca/Uqcrh/Mapk10/Eif2ak3/Raf1/Psma1/Uqcrc2/Hras/…	82
up	Genetic Information Processing	Translation	mmu03010	Ribosome - Mus musculus (house mouse)	81/721	265/9577	1.4119e-29	4.48984e-27	3.10618e-27	Mrps14/Rpl7a/Rpl10/Rpl22l1/Rps20/Rpl11/Mrpl20/Rpl9/Rplp0/Rps5/Rps19/Rps16/Rps11/Rpl18/Rps3/Rps13/Rpl41/Rpl18a/Rpl13/Rps24/Rsl24d1/Rpl29/Rps27rt/Rpsa/Rps27a/Rpl19/Rpl27/Mrpl12/Rps7/Rpl36al/Rpl8/Rps2/Rps10/Rpl10a/Mrps18a/Rpl7/Rpl31/Rpl12/Rps21/Rps4x/Rpl36a/Rps3a1/Mrpl9/Rpl34/Rps6/Rps8/Rpl22/Mrpl33/Rpl32/Rps9/Rpl28/Mrps12/Rpl13a/Rps17/Rpl27a/Rps15a/Rplp2/Rps12/Rps15/Rps26/Uba52/Mrps16/Rps25/Rplp1/Rp…	81
up	Human Diseases	Neurodegenerative disease	mmu05012	Parkinson disease - Mus musculus (house mouse)	78/721	274/9577	3.1969e-26	5.08308e-24	3.51659e-24	Cox5b/Ndufs3/Adrm1/Ndufb11/Slc25a5/Cox7b/Ndufb5/Psma5/Txn1/Ndufs5/Psmb2/Sdhb/Park7/Ndufa4/Ndufb2/Cycs/Cox6b1/Ndufc2/Ndufab1/Ndufs7/Slc25a4/Ndufa13/Ndufb7/Cox4i1/Ppif/Psmb5/Cox5a/Uqcr10/Rps27a/Uqcrq/Psmb6/Psmb3/Psma2/Uqcrfs1/Tubb2a/Uqcrb/Psma6/Psma3/Cyc1/Tuba1b/Tuba1a/Ndufb4/Psmb1/Ndufa7/Tubb5/Ndufa11/Ndufs8/Cox8a/Ndufb8/Ndufb3/Hspa5/Gnas/Psma7/Gnai3/Prkacb/Uqcrh/Gnai1/Uchl1/Mapk10/Eif2ak3/Psma1/U…	78
up	Human Diseases	Neurodegenerative disease	mmu05016	Huntington disease - Mus musculus (house mouse)	78/721	308/9577	1.17024e-22	9.30342e-21	6.43633e-21	Cox5b/Ndufs3/Adrm1/Ndufb11/Slc25a5/Cox7b/Ndufb5/Psma5/Ndufs5/Psmb2/Sdhb/Ndufa4/Ndufb2/Cycs/Ap2s1/Cox6b1/Ndufc2/Ndufab1/Ndufs7/Slc25a4/Ndufa13/Ndufb7/Cox4i1/Ppif/Psmb5/Cox5a/Uqcr10/Uqcrq/Psmb6/Psmb3/Psma2/Uqcrfs1/Tubb2a/Uqcrb/Psma6/Psma3/Cyc1/Polr2f/Tuba1b/Tuba1a/Ndufb4/Psmb1/Ndufa7/Tubb5/Ndufa11/Ndufs8/Cox8a/Polr2g/Ndufb8/Ndufb3/Plcb1/Psma7/Uqcrh/Htt/Ppargc1a/Mapk10/Psma1/Uqcrc2/Ap2a2/Polr2e/Nduf…	78
up	Human Diseases	Neurodegenerative disease	mmu05020	Prion disease - Mus musculus (house mouse)	76/721	273/9577	6.9534e-25	7.3706e-23	5.09916e-23	Cox5b/Ndufs3/Adrm1/Ndufb11/Slc25a5/Cox7b/Ndufb5/Psma5/Ndufs5/Psmb2/Sdhb/Ndufa4/Ndufb2/Cycs/Cox6b1/Ndufc2/Ndufab1/Ndufs7/Slc25a4/Ndufa13/Ndufb7/Cox4i1/Ppif/Psmb5/Hspa8/Cox5a/Uqcr10/Uqcrq/Psmb6/Psmb3/Psma2/Uqcrfs1/Tubb2a/Uqcrb/Psma6/Psma3/Cyc1/Tuba1b/Tuba1a/Ndufb4/Ncam2/Psmb1/Ndufa7/Csnk2b/Tubb5/Ndufa11/Ndufs8/Cox8a/Ndufb8/Ndufb3/Hspa5/Prnp/Psma7/Ppp3ca/Prkacb/Uqcrh/Mapk10/Eif2ak3/Psma1/Uqcrc2/Fyn/…	76
up	Human Diseases	Infectious disease: viral	mmu05171	Coronavirus disease - COVID-19 - Mus musculus (house mouse)	73/721	334/9577	2.40417e-17	8.49474e-16	5.87687e-16	Rpl7a/Rpl10/Rpl22l1/Rps20/Rpl11/Rpl9/Rplp0/Rps5/Rps19/Rps16/Rps11/Rpl18/Rps3/Rps13/Rpl41/Rpl18a/Rpl13/Rps24/Rsl24d1/Rpl29/Rps27rt/Rpsa/Rps27a/Rpl19/Rpl27/Rps7/Rpl36al/Rpl8/Rps2/Rps10/Rpl10a/Rpl7/Rpl31/Rpl12/Rps21/Rps4x/Rpl36a/Rps3a1/Rpl34/Rps6/Rps8/Rpl22/Mapk10/Rpl32/Rps9/Rpl28/Rpl13a/Rps17/Rpl27a/Rps15a/Prkcb/Rplp2/Rps12/Rps15/Rps26/Uba52/Rps25/Rplp1/Rps27l/Rpl26/Rpl23/Prkca/Rps23/Pik3r1/Nfkbia/…	73
up	Human Diseases	Cancer: overview	mmu05208	Chemical carcinogenesis - reactive oxygen species - Mus musculus (house mouse)	52/721	229/9577	2.41567e-13	7.68183e-12	5.31447e-12	Cox5b/Ndufs3/Ndufb11/Slc25a5/Cox7b/Ndufb5/Ndufs5/Sdhb/Ndufa4/Ndufb2/Cox6b1/Ndufc2/Ndufab1/Ndufs7/Slc25a4/Ndufa13/Ndufb7/Cox4i1/Ppif/Cox5a/Gsta4/Uqcr10/Uqcrq/Uqcrfs1/Uqcrb/Cyc1/Ndufb4/Ndufa7/Ndufa11/Ndufs8/Cox8a/Ndufb8/Ndufb3/Mgst3/Araf/Uqcrh/Mapk10/Raf1/Uqcrc2/Hras/Ndufa12/Ndufa4l2/Cyba/Sdhd/Cox7a2/Vdac1/Grb2/Pik3r1/Acp1/Nfkbia/Akt1/Ndufa2	52
up	Human Diseases	Cardiovascular disease	mmu05415	Diabetic cardiomyopathy - Mus musculus (house mouse)	49/721	217/9577	1.51983e-12	4.02755e-11	2.78636e-11	Cox5b/Ndufs3/Ndufb11/Slc25a5/Cox7b/Ndufb5/Ndufs5/Sdhb/Ndufa4/Ndufb2/Gapdh/Cox6b1/Ndufc2/Ndufab1/Ndufs7/Slc25a4/Ndufa13/Ndufb7/Cox4i1/Ppif/Cox5a/Uqcr10/Uqcrq/Uqcrfs1/Uqcrb/Cyc1/Ndufb4/Ndufa7/Ndufa11/Ndufs8/Cox8a/Ndufb8/Ndufb3/Tgfb2/Plcb1/Uqcrh/Mapk10/Uqcrc2/Prkcb/Ndufa12/Ndufa4l2/Cyba/Sdhd/Cox7a2/Vdac1/Prkca/Pik3r1/Akt1/Ndufa2	49
up	Metabolism	Energy metabolism	mmu00190	Oxidative phosphorylation - Mus musculus (house mouse)	47/721	141/9577	3.01131e-19	1.36799e-17	9.46411e-18	Cox5b/Ndufs3/Ndufb11/Atp6ap1/Cox7b/Ndufb5/Ndufs5/Sdhb/Ndufa4/Atp6v1f/Ndufb2/Cycs/Cox6b1/Ndufc2/Ndufab1/Ndufs7/Ndufa13/Ndufb7/Cox4i1/Cox5a/Uqcr10/Uqcrq/Uqcrfs1/Uqcrb/Cyc1/Ndufb4/Ndufa7/Ndufa11/Ndufs8/Cox8a/Ndufb8/Ndufb3/Uqcrh/Atp6v0b/Atp6v0e2/Atp6v1e1/Uqcrc2/Ndufa12/Ndufa4l2/Atp6v1b2/Atp6v0d1/Sdhd/Cox7a2/Atp6v0a1/Atp6v1d/Atp6v0c/Ndufa2	47
up	Organismal Systems	Environmental adaptation	mmu04714	Thermogenesis - Mus musculus (house mouse)	46/721	238/9577	1.8742e-09	4.58459e-08	3.17173e-08	Cox5b/Ndufs3/Ndufb11/Cox7b/Ndufb5/Ndufs5/Sdhb/Actb/Ndufa4/Ndufb2/Cox6b1/Ndufc2/Ndufab1/Ndufs7/Ndufa13/Ndufb7/Cox4i1/Cox5a/Uqcr10/Uqcrq/Actg1/Uqcrfs1/Uqcrb/Cyc1/Ndufb4/Ndufa7/Ndufa11/Ndufs8/Cox8a/Ndufb8/Ndufb3/Gnas/Actl6a/Prkacb/Rps6/Uqcrh/Ppargc1a/Uqcrc2/Hras/Ndufa12/Ndufa4l2/Sdhd/Cox7a2/Grb2/Ndufa2/Prkg1	46
up	Human Diseases	Endocrine and metabolic disease	mmu04932	Non-alcoholic fatty liver disease - Mus musculus (house mouse)	42/721	162/9577	4.77094e-13	1.37923e-11	9.54188e-12	Cox5b/Ndufs3/Ndufb11/Cox7b/Ndufb5/Ndufs5/Sdhb/Ndufa4/Ndufb2/Cycs/Cox6b1/Ndufc2/Ndufab1/Ndufs7/Ndufa13/Ndufb7/Cox4i1/Cox5a/Uqcr10/Uqcrq/Uqcrfs1/Uqcrb/Cyc1/Ndufb4/Ndufa7/Ndufa11/Ndufs8/Cox8a/Ndufb8/Ndufb3/Adipor1/Uqcrh/Mapk10/Eif2ak3/Uqcrc2/Ndufa12/Ndufa4l2/Sdhd/Cox7a2/Pik3r1/Akt1/Ndufa2	42
up	Human Diseases	Infectious disease: bacterial	mmu05132	Salmonella infection - Mus musculus (house mouse)	39/721	252/9577	1.13594e-05	0.00019012	0.000131529	Txn1/Dynll1/Actb/Cycs/Gapdh/Rps3/Pfn1/Actg1/Tubb2a/Tuba1b/Tuba1a/Dynlt1c/Dynlt1f/Tubb5/Myl12a/Bcl2/Dync1i2/Dynlrb1/Pak3/Pfn2/Mapk10/Rab7/Raf1/Cyth2/Hras/Hsp90b1/Dctn2/Tubb3/Rhoa/Dync1li1/Rhob/Nfkbia/Dync1h1/Hsp90aa1/Akt1/Tuba1c/Rab5a/Actr1a/Tcf7l2	39
up	Genetic Information Processing	Transcription	mmu03040	Spliceosome - Mus musculus (house mouse)	36/721	265/9577	0.000369746	0.00435478	0.00301274	Snrpe/Magohb/Snrpd2/Lsm7/Hspa8/Srsf2/Alyref/Sf3b6/Snrpc/U2af1/Snrpd1/Snu13/Snrpb/Srsf6/Magoh/Ppih/Ppie/Snrnp40/Syf2/Srsf10/Dhx15/Srsf9/Lsm8/Lsm5/Snrpg/Lsm3/Sf3b5/Snrpd3/Snrpf/Lsm6/Prpf8/Eif4a3/Phf5a/Srsf3/Ddx39b/Srsf7	36
up	Organismal Systems	Nervous system	mmu04723	Retrograde endocannabinoid signaling - Mus musculus (house mouse)	34/721	153/9577	6.653e-09	1.51118e-07	1.04547e-07	Ndufs3/Ndufb11/Ndufb5/Gng5/Ndufs5/Ndufa4/Ndufb2/Ndufc2/Ndufab1/Ndufs7/Ndufa13/Ndufb7/Ndufb4/Ndufa7/Ndufa11/Ndufs8/Gng3/Ndufb8/Ndufb3/Plcb1/Gnai3/Prkacb/Gnai1/Mapk10/Gnb2/Gabrg3/Prkcb/Ndufa12/Ndufa4l2/Gria4/Gnai2/Prkca/Ndufa2/Gnaq	34
up	Cellular Processes	Cell growth and death	mmu04110	Cell cycle - Mus musculus (house mouse)	32/721	157/9577	1.60179e-07	3.18355e-06	2.20246e-06	Cdk4/Pttg1/Gadd45g/Rbx1/Mcm3/Tgfb2/Pcna/Ywhab/Ccna2/Orc3/Cdc20/Ywhah/Mcm7/Plk1/Bub3/Cdkn1c/Ccnd1/Cdk1/Mau2/Cdt1/Ccnb2/Ttk/Aurkb/Trp53/Ywhae/Trip13/Ccnb1/Ppp2r5c/Ywhaz/Rad21/Ppp2r1a/Cdc25c	32
up	Human Diseases	Infectious disease: viral	mmu05170	Human immunodeficiency virus 1 infection - Mus musculus (house mouse)	32/721	241/9577	0.00113687	0.00874667	0.00605116	Traf5/Gng5/Limk1/Cycs/Rbx1/Gng3/Bcl2/Pdia3/Pak3/Gnai3/Ppp3ca/Gnai1/Mapk10/Gnb2/Raf1/Prkcb/Hras/Cdk1/Calr/Nfatc3/Ccnb2/Gnai2/Prkca/Ccnb1/Pik3r1/Nfkbia/Calm1/Akt1/Calm2/Cdc25c/Gnaq/Eloc	32
up	Human Diseases	Neurodegenerative disease	mmu05017	Spinocerebellar ataxia - Mus musculus (house mouse)	28/721	141/9577	1.64728e-06	2.9102e-05	2.01334e-05	Adrm1/Slc25a5/Psma5/Psmb2/Cycs/Slc25a4/Ppif/Psmb5/Psmb6/Psmb3/Psma2/Psma6/Psma3/Psmb1/Plcb1/Psma7/Dab1/Mapk10/Psma1/Prkcb/Psmd7/Psmc6/Vdac1/Prkca/Pik3r1/Akt1/Gnaq/Sem1	28
up	Cellular Processes	Transport and catabolism	mmu04145	Phagosome - Mus musculus (house mouse)	28/721	183/9577	0.000234819	0.00311136	0.00215251	Atp6ap1/Actb/Atp6v1f/Actg1/Tubb2a/Tuba1b/Tuba1a/Tubb5/Dync1i2/Atp6v0b/Atp6v0e2/Rab7/Atp6v1e1/Eea1/Atp6v1b2/Calr/Atp6v0d1/Cyba/Tubb3/Itgb1/Dync1li1/Canx/Atp6v0a1/Atp6v1d/Dync1h1/Tuba1c/Atp6v0c/Rab5a	28
up	Organismal Systems	Endocrine system	mmu04921	Oxytocin signaling pathway - Mus musculus (house mouse)	23/721	154/9577	0.00115522	0.00874667	0.00605116	Actb/Myl6/Actg1/Plcb1/Gnas/Gnai3/Ppp3ca/Prkacb/Gnai1/Raf1/Prkcb/Hras/Ccnd1/Eef2/Nfatc3/Gnai2/Rhoa/Prkca/Mef2c/Calm1/Calm2/Camk4/Gnaq	23
up	Organismal Systems	Nervous system	mmu04728	Dopaminergic synapse - Mus musculus (house mouse)	22/721	136/9577	0.000490824	0.00471079	0.00325904	Gng5/Gng3/Plcb1/Gnas/Gnai3/Ppp3ca/Prkacb/Gnai1/Mapk10/Gnb2/Prkcb/Gria4/Gnai2/Prkca/Ppp2r3c/Calm1/Ppp2r5c/Akt1/Ppp2r1a/Calm2/Ppp2r2b/Gnaq	22
up	Environmental Information Processing	Signal transduction	mmu04371	Apelin signaling pathway - Mus musculus (house mouse)	22/721	139/9577	0.000666758	0.0058897	0.00407463	Gng5/Gng3/Plcb1/Map1lc3a/Gnai3/Prkacb/Rps6/Gnai1/Ppargc1a/Gnb2/Raf1/Hras/Ccnd1/Map1lc3b/Gnai2/Mef2c/Calm1/Akt1/Slc8a1/Calm2/Camk4/Gnaq	22
up	Cellular Processes	Cellular community - eukaryotes	mmu04540	Gap junction - Mus musculus (house mouse)	21/721	86/9577	1.02669e-06	1.92052e-05	1.32866e-05	Tubb2a/Tuba1b/Tuba1a/Tubb5/Plcb1/Gnas/Gnai3/Prkacb/Gnai1/Raf1/Prkcb/Hras/Cdk1/Tubb3/Gnai2/Prkca/Grb2/Csnk1d/Tuba1c/Gnaq/Prkg1	21
up	Environmental Information Processing	Signal transduction	mmu04071	Sphingolipid signaling pathway - Mus musculus (house mouse)	21/721	126/9577	0.000434205	0.0044541	0.00308146	Bcl2/Plcb1/Gnai3/Gnai1/Mapk10/Raf1/Gab2/Prkcb/Hras/Fyn/Gnai2/Rhoa/Trp53/Prkca/Pik3r1/Ppp2r3c/Ppp2r5c/Akt1/Ppp2r1a/Ppp2r2b/Gnaq	21
up	Organismal Systems	Endocrine system	mmu04915	Estrogen signaling pathway - Mus musculus (house mouse)	21/721	134/9577	0.000998545	0.00793843	0.005492	Hspa8/Bcl2/Plcb1/Ncoa3/Gnas/Gnai3/Prkacb/Gnai1/Raf1/Hras/Hsp90b1/Gnai2/Krt10/Grb2/Pik3r1/Calm1/Hsp90aa1/Akt1/Gabbr1/Calm2/Gnaq	21
up	Cellular Processes	Transport and catabolism	mmu04137	Mitophagy - animal - Mus musculus (house mouse)	20/721	100/9577	4.48109e-05	0.000647721	0.000448109	Rabgef1/Fis1/Rps27a/Csnk2b/Map1lc3a/Vcp/Mapk10/Tax1bp1/Eif2ak3/Rab7/Mitf/Phb2/Hras/Cited2/Uba52/Map1lc3b/Arih1/Trp53/Gabarap/Rab5a	20
up	Organismal Systems	Nervous system	mmu04725	Cholinergic synapse - Mus musculus (house mouse)	20/721	113/9577	0.000261491	0.00319823	0.00221262	Gng5/Gng3/Kcnq5/Bcl2/Plcb1/Gnai3/Prkacb/Gnai1/Gnb2/Prkcb/Hras/Fyn/Gnai2/Prkca/Pik3r1/Akt1/Kcnq3/Slc5a7/Camk4/Gnaq	20
up	Organismal Systems	Endocrine system	mmu04928	Parathyroid hormone synthesis, secretion and action - Mus musculus (house mouse)	19/721	116/9577	0.000995562	0.00793843	0.005492	Naca/Pde4d/Bcl2/Plcb1/Gnas/Araf/Arhgef11/Gnai3/Prkacb/Gnai1/Raf1/Akap13/Prkcb/Jund/Gnai2/Rhoa/Prkca/Mef2c/Gnaq	19
up	Organismal Systems	Nervous system	mmu04721	Synaptic vesicle cycle - Mus musculus (house mouse)	17/721	77/9577	4.46434e-05	0.000647721	0.000448109	Atp6v1f/Ap2s1/Stxbp1/Snap25/Unc13b/Atp6v0b/Atp6v0e2/Atp6v1e1/Ap2a2/Syt1/Atp6v1b2/Atp6v0d1/Ap2b1/Cltc/Atp6v0a1/Atp6v1d/Atp6v0c	17
up	Human Diseases	Cancer: specific types	mmu05210	Colorectal cancer - Mus musculus (house mouse)	17/721	88/9577	0.000255255	0.00319823	0.00221262	Cycs/Gadd45g/Bcl2/Tgfb2/Araf/Mapk10/Raf1/Hras/Ccnd1/Rhoa/Trp53/Grb2/Birc5/Pik3r1/Akt1/Apc/Tcf7l2	17
up	Organismal Systems	Endocrine system	mmu04914	Progesterone-mediated oocyte maturation - Mus musculus (house mouse)	17/721	93/9577	0.00050367	0.00471079	0.00325904	Aurka/Araf/Ccna2/Gnai3/Prkacb/Gnai1/Mapk10/Raf1/Plk1/Cdk1/Ccnb2/Gnai2/Ccnb1/Pik3r1/Hsp90aa1/Akt1/Cdc25c	17
up	Genetic Information Processing	Folding, sorting and degradation	mmu03050	Proteasome - Mus musculus (house mouse)	16/721	47/9577	1.48373e-07	3.1455e-06	2.17613e-06	Adrm1/Psma5/Psmb2/Pomp/Psmb5/Psmb6/Psmb3/Psma2/Psma6/Psma3/Psmb1/Psma7/Psma1/Psmd7/Psmc6/Sem1	16
up	Metabolism	Global and overview maps	mmu01232	Nucleotide metabolism - Mus musculus (house mouse)	16/721	84/9577	0.000453835	0.00450999	0.00312012	Dut/Tyms/Dctpp1/Guk1/Nme2/Nme1/Dtymk/Ak2/Rrm1/Hddc2/Dctd/Adk/Impdh2/Rrm2/Nme3/Nme4	16
up	Organismal Systems	Circulatory system	mmu04260	Cardiac muscle contraction - Mus musculus (house mouse)	16/721	89/9577	0.000881039	0.00737291	0.00510075	Cox5b/Cox7b/Cox6b1/Cox4i1/Cox5a/Uqcr10/Uqcrq/Uqcrfs1/Uqcrb/Cyc1/Cox8a/Uqcrh/Uqcrc2/Tpm4/Cox7a2/Slc8a1	16
up	Human Diseases	Cancer: specific types	mmu05214	Glioma - Mus musculus (house mouse)	15/721	75/9577	0.000393193	0.0044541	0.00308146	Cdk4/Gadd45g/Araf/Raf1/Prkcb/Hras/Ccnd1/Trp53/Prkca/Grb2/Pik3r1/Calm1/Akt1/Calm2/Camk4	15
up	Human Diseases	Cancer: specific types	mmu05223	Non-small cell lung cancer - Mus musculus (house mouse)	14/721	72/9577	0.000818446	0.00703421	0.00486644	Cdk4/Gadd45g/Araf/Raf1/Prkcb/Hras/Ccnd1/Fhit/Trp53/Prkca/Grb2/Pik3r1/Akt1/Alk	14
up	Metabolism	Nucleotide metabolism	mmu00240	Pyrimidine metabolism - Mus musculus (house mouse)	13/721	56/9577	0.000203988	0.00282036	0.00195119	Dut/Tyms/Dctpp1/Nme2/Nme1/Dtymk/Rrm1/Hddc2/Dctd/Rrm2/Umps/Nme3/Nme4	13
up	Organismal Systems	Nervous system	mmu04730	Long-term depression - Mus musculus (house mouse)	13/721	60/9577	0.00042148	0.0044541	0.00308146	Plcb1/Gnas/Araf/Gnai3/Gnai1/Raf1/Prkcb/Hras/Gnai2/Prkca/Ppp2r1a/Gnaq/Prkg1	13
up	Genetic Information Processing	Replication and repair	mmu03030	DNA replication - Mus musculus (house mouse)	11/721	36/9577	4.27579e-05	0.000647721	0.000448109	Pola1/Pold2/Mcm3/Pcna/Mcm7/Rpa3/Ssbp1/Rfc4/Rnaseh2c/Pola2/Fen1	11
up	Metabolism	Carbohydrate metabolism	mmu00020	Citrate cycle (TCA cycle) - Mus musculus (house mouse)	9/721	32/9577	0.000427698	0.0044541	0.00308146	Sdhb/Mdh2/Idh1/Fh1/Idh2/Ogdhl/Sdhd/Acly/Aco2	9
up	Organismal Systems	Excretory system	mmu04966	Collecting duct acid secretion - Mus musculus (house mouse)	8/721	27/9577	0.000607294	0.0055177	0.00381728	Atp6v1f/Atp6v0e2/Atp6v1e1/Atp6v1b2/Atp6v0d1/Atp6v0a1/Atp6v1d/Atp6v0c	8

## Sheet: KEGG_down
Cluster	category	subcategory	ID	Description	GeneRatio	BgRatio	pvalue	p.adjust	qvalue	geneID	Count
down	Environmental Information Processing	Signal transduction	mmu04010	MAPK signaling pathway - Mus musculus (house mouse)	35/452	299/9577	5.55797e-07	3.98785e-05	2.91062e-05	Map4k4/Akt3/Tgfbr1/Cacna2d1/Mapk10/Prkcb/Fos/Efna5/Chuk/Cacna1e/Cacna1b/Mapk8ip1/Efna3/Taok3/Ret/Cacna1c/Ptpn5/Pak1/Dusp8/Ptprr/Cacna1a/Cacna2d3/Cacna2d2/Mapk9/Mapk7/Cacnb1/Mapt/Rac3/Ppm1a/Cacng2/Mapk8ip2/Cacnb3/Nr4a1/Mapk8ip3/Dusp1	35
down	Organismal Systems	Development and regeneration	mmu04360	Axon guidance - Mus musculus (house mouse)	29/452	181/9577	5.76394e-09	5.51417e-07	4.02464e-07	Enah/Unc5c/Rgs3/Plxna4/Fyn/Pard3/Slit3/Robo1/Robo2/Efna5/Dcc/Slit1/Sema6d/L1cam/Efna3/Sema6c/Ntng1/Bmpr1b/Prkcz/Sema3d/Dpysl5/Srgap3/Pak1/Pik3r2/Efnb3/Rac3/Epha6/Sema6a/Ablim1	29
down	Cellular Processes	Transport and catabolism	mmu04144	Endocytosis - Mus musculus (house mouse)	26/452	270/9577	0.00042291	0.00674306	0.00492158	Arfgef1/Vps4b/Kif5c/Sh3kbp1/Tgfbr1/Vps37b/Pard3/Arfgap3/Rab5a/Nedd4l/Arpc5/Dnm3/Dnm1/Dnajc6/Smap2/Prkcz/Cyth3/Iqsec3/Epn1/Sh3gl3/Kif5a/Rnf41/Vps4a/Chmp7/Psd/Grk3	26
down	Organismal Systems	Nervous system	mmu04728	Dopaminergic synapse - Mus musculus (house mouse)	25/452	136/9577	3.74404e-09	5.37269e-07	3.92139e-07	Akt3/Kif5c/Mapk10/Gng8/Prkcb/Fos/Calm1/Comt/Gnaq/Cacna1b/Gria2/Ppp2r2c/Cacna1c/Caly/Kif5a/Ppp2cb/Cacna1a/Gnao1/Gng2/Mapk9/Kcnj6/Gnal/Ppp2r5b/Plcb3/Gng3	25
down	Organismal Systems	Nervous system	mmu04725	Cholinergic synapse - Mus musculus (house mouse)	24/452	113/9577	3.57898e-10	1.02717e-07	7.49702e-08	Kcnq5/Akt3/Kcnq4/Gng8/Chrna7/Prkcb/Fyn/Gna11/Fos/Gnaq/Cacna1b/Kcnq2/Ache/Chrm2/Cacna1c/Pik3r2/Cacna1a/Gnao1/Gng2/Chat/Slc18a3/Kcnj6/Plcb3/Gng3	24
down	Environmental Information Processing	Signal transduction	mmu04015	Rap1 signaling pathway - Mus musculus (house mouse)	22/452	214/9577	0.000477928	0.00721922	0.00526912	Akt3/Enah/Magi2/Prkcb/Pard3/Dock4/Calm1/Evl/Efna5/Gnaq/Ralgds/Id1/Efna3/Cnr1/Prkcz/Pik3r2/Gnao1/Tln2/Skap1/Rac3/Plcb3/Plce1	22
down	Organismal Systems	Circulatory system	mmu04261	Adrenergic signaling in cardiomyocytes - Mus musculus (house mouse)	21/452	156/9577	1.30056e-05	0.000622103	0.000454057	Akt3/Tpm3/Atp1a1/Cacna2d1/Tpm4/Calm1/Gnaq/Atp1b1/Kcnk2/Ppp2r2c/Atp2b2/Cacna1c/Ppp2cb/Cacna2d3/Cacna2d2/Cacnb1/Cacng2/Cacnb3/Ppp1r1a/Ppp2r5b/Plcb3	21
down	Organismal Systems	Endocrine system	mmu04921	Oxytocin signaling pathway - Mus musculus (house mouse)	20/452	154/9577	3.54319e-05	0.00112988	0.000824672	Cacna2d1/Prkcb/Eef2/Fos/Calm1/Gnaq/Prkaa2/Camkk2/Cacna1c/Gnao1/Cacna2d3/Gucy1a2/Cacna2d2/Mapk7/Cacnb1/Cacng2/Cacnb3/Kcnj6/Plcb3/Gucy1b1	20
down	Organismal Systems	Nervous system	mmu04726	Serotonergic synapse - Mus musculus (house mouse)	18/452	136/9577	6.73905e-05	0.00161175	0.00117638	Gng8/Prkcb/App/Gnaq/Cacna1b/Kcnd2/Cacna1c/Gabrb3/Cacna1a/Gnao1/Gng2/Htr3a/Htr3b/Kcnj6/Dusp1/Kcnn2/Plcb3/Gng3	18
down	Human Diseases	Infectious disease: parasitic	mmu05142	Chagas disease - Mus musculus (house mouse)	17/452	103/9577	5.68192e-06	0.000326142	0.000238043	Akt3/Tgfbr1/Mapk10/Gna11/Calr/Fos/Gnaq/Chuk/Ppp2r2c/Ppp2cb/Pik3r2/Gnao1/Mapk9/Ifngr2/Gnal/Plcb3/Gna14	17
down	Environmental Information Processing	Signal transduction	mmu04071	Sphingolipid signaling pathway - Mus musculus (house mouse)	16/452	126/9577	0.000275281	0.00493786	0.00360401	Akt3/Mapk10/Gab2/Prkcb/Fyn/Gnaq/Sgpp2/Prkcz/Ppp2r2c/Ppp2cb/Pik3r2/Mapk9/Rac3/Prkce/Ppp2r5b/Plcb3	16
down	Genetic Information Processing	Chromosome	mmu03082	ATP-dependent chromatin remodeling - Mus musculus (house mouse)	16/452	136/9577	0.000653912	0.00917186	0.0066943	Baz2b/Arid1a/Bcl7a/Chd4/Smarcc2/Gatad2a/Smarca5/Morf4l1/Smarcc1/Chd3/Brd9/Smarcd1/Arid1b/Brd8/Smarca1/Actl6b	16
down	Human Diseases	Substance dependence	mmu05032	Morphine addiction - Mus musculus (house mouse)	15/452	92/9577	2.34007e-05	0.0008395	0.000612729	Pde3a/Gng8/Pde2a/Prkcb/Cacna1b/Pde4b/Gabrb3/Oprm1/Cacna1a/Gnao1/Gng2/Kcnj6/Pde10a/Gng3/Grk3	15
down	Organismal Systems	Environmental adaptation	mmu04713	Circadian entrainment - Mus musculus (house mouse)	15/452	99/9577	5.67775e-05	0.00161175	0.00117638	Gng8/Prkcb/Fos/Calm1/Gnaq/Gria2/Nos1/Cacna1c/Gnao1/Gng2/Gucy1a2/Kcnj6/Plcb3/Gng3/Gucy1b1	15
down	Organismal Systems	Nervous system	mmu04724	Glutamatergic synapse - Mus musculus (house mouse)	15/452	116/9577	0.00034786	0.00587269	0.00428632	Grik3/Gng8/Prkcb/Gnaq/Slc1a2/Gria2/Grm7/Cacna1c/Cacna1a/Gnao1/Gng2/Dlgap1/Plcb3/Gng3/Grk3	15
down	Organismal Systems	Nervous system	mmu04727	GABAergic synapse - Mus musculus (house mouse)	14/452	90/9577	7.44553e-05	0.00164374	0.00119972	Gng8/Prkcb/Abat/Plcl1/Cacna1b/Cacna1c/Gabarapl1/Gabrb3/Cacna1a/Gnao1/Gng2/Hap1/Kcnj6/Gng3	14
down	Organismal Systems	Endocrine system	mmu04911	Insulin secretion - Mus musculus (house mouse)	13/452	86/9577	0.000180254	0.0036952	0.00269703	Kcnmb2/Atp1a1/Prkcb/Gna11/Gnaq/Atp1b1/Stx1a/Cacna1c/Rab3a/Kcnma1/Rims2/Kcnn2/Plcb3	13
down	Organismal Systems	Nervous system	mmu04730	Long-term depression - Mus musculus (house mouse)	12/452	60/9577	1.86872e-05	0.000766174	0.00055921	Prkcb/Gna11/Gnaq/Gria2/Nos1/Gnaz/Ppp2cb/Cacna1a/Gnao1/Gucy1a2/Plcb3/Gucy1b1	12
down	Organismal Systems	Nervous system	mmu04721	Synaptic vesicle cycle - Mus musculus (house mouse)	12/452	77/9577	0.000236854	0.00453181	0.00330765	Syt1/Dnm3/Cacna1b/Dnm1/Slc1a2/Cplx1/Stx2/Stx1a/Rab3a/Unc13a/Cacna1a/Slc18a3	12
down	Human Diseases	Cardiovascular disease	mmu05412	Arrhythmogenic right ventricular cardiomyopathy - Mus musculus (house mouse)	12/452	86/9577	0.000671112	0.00917186	0.0066943	Cacna2d1/Ctnna2/Nos1/Cacna1c/Ctnna3/Sgcz/Cacna2d3/Cacna2d2/Itga3/Cacnb1/Cacng2/Cacnb3	12
down	Human Diseases	Endocrine and metabolic disease	mmu04930	Type II diabetes mellitus - Mus musculus (house mouse)	10/452	48/9577	6.44343e-05	0.00161175	0.00117638	Mapk10/Cacna1e/Cacna1b/Prkcz/Cacna1c/Hk1/Pik3r2/Cacna1a/Mapk9/Prkce	10
