# Supplementary material for: Vinculin influences essential processes in enteric nervous system development and Hirschsprung disease pathogenesis
Source: J Clin Invest. 2025 Dec 9;136(3):e198531. doi: 10.1172/JCI198531 (PMC12867144; doi:10.1172/JCI198531)
Supplement: Supplemental data set 7 [file jci-136-198531-s115.xlsx]

## Sheet: NC-related interactions_Visium
source	target	ligand	receptor	scaled.probability	original.probability	interaction_name	interaction_name_2	pathway_name	annotation	evidence	source.target	p.value	group.names	dataset
NC	MES	Ncam1	Ncam1	0.246408	0.0172781	NCAM1_NCAM1	Ncam1 - Ncam1	NCAM	Cell-Cell Contact	KEGG: mmu04514	NC -> MES (Control)	0.01	NC -> MES	Control
NC	MES	Ptn	Sdc3	0.245181	0.0169307	PTN_SDC3	Ptn - Sdc3	PTN	Secreted Signaling	PMID: 28356350; PMID: 25620911	NC -> MES (Control)	0	NC -> MES	Control
NC	MES	Ptn	Sdc2	0.23149	0.0133019	PTN_SDC2	Ptn - Sdc2	PTN	Secreted Signaling	PMID: 28356350; PMID: 25620911	NC -> MES (Control)	0	NC -> MES	Control
NC	MES	Angptl2	ITGA5_ITGB1	0.208435	0.00824896	ANGPTL2_ITGA5_ITGB1	Angptl2 - (Itga5+Itgb1)	ANGPTL	Secreted Signaling	PMID: 24478758	NC -> MES (Control)	0.02	NC -> MES	Control
NC	MES	Cdh2	Cdh2	0.194358	0.00582756	CDH2_CDH2	Cdh2 - Cdh2	CDH	Cell-Cell Contact	KEGG: mmu04514	NC -> MES (Control)	0	NC -> MES	Control
NC	MES	Nampt	ITGA5_ITGB1	0.186893	0.00474501	NAMPT_ITGA5_ITGB1	Nampt - (Itga5+Itgb1)	VISFATIN	Secreted Signaling	PMID: 28490838	NC -> MES (Control)	0.03	NC -> MES	Control
NC	MES	Cadm1	Cadm1	0.181294	0.0040223	CADM1_CADM1	Cadm1 - Cadm1	CADM	Cell-Cell Contact	PMID: 24503895	NC -> MES (Control)	0.03	NC -> MES	Control
NC	MES	Gdnf	GFRA1_RET	0.17538	0.00333958	GDNF_GFRA1	Gdnf - Gfra1	GDNF	Secreted Signaling	PMID: 11544105	NC -> MES (Control)	0	NC -> MES	Control
NC	MES	Jam3	Jam3	0.171664	0.0029518	JAM3_JAM3	Jam3 - Jam3	JAM	Cell-Cell Contact	KEGG: mmu04514	NC -> MES (Control)	0.01	NC -> MES	Control
NC	MES	Pecam1	Pecam1	0.170881	0.00287403	PECAM1_PECAM1	Pecam1 - Pecam1	PECAM1	Cell-Cell Contact	KEGG: mmu04514	NC -> MES (Control)	0.01	NC -> MES	Control
NC	MES	Jam2	ITGAV_ITGB1	0.145583	0.00103959	JAM2_ITGAV_ITGB1	Jam2 - (Itgav+Itgb1)	JAM	Cell-Cell Contact	KEGG: mmu04514	NC -> MES (Control)	0	NC -> MES	Control
NC	MES	Jam2	ITGA3_ITGB1	0.138038	0.00071418	JAM2_ITGA3_ITGB1	Jam2 - (Itga3+Itgb1)	JAM	Cell-Cell Contact	PMID: 12070135	NC -> MES (Control)	0.03	NC -> MES	Control
NC	MES	L1cam	L1cam	0.132714	0.000534058	L1CAM_L1CAM	L1cam - L1cam	L1CAM	Cell-Cell Contact	PMID: 18701456	NC -> MES (Control)	0	NC -> MES	Control
NC	MES	Jam2	Jam3	0.126353	0.000365456	JAM2_JAM3	Jam2 - Jam3	JAM	Cell-Cell Contact	PMC1237098; PMID: 11590146	NC -> MES (Control)	0.01	NC -> MES	Control
NC	MES	Wnt11	Fzd1	0.112837	0.000141624	WNT11_FZD1	Wnt11 - Fzd1	ncWNT	Secreted Signaling	KEGG: mmu04310	NC -> MES (Control)	0.04	NC -> MES	Control
NC	MES	Jam2	F11r	0.108373	9.83092e-05	JAM2_F11R	Jam2 - F11r	JAM	Cell-Cell Contact	KEGG: mmu04514	NC -> MES (Control)	0.03	NC -> MES	Control
NC	NC	Angptl2	ITGA5_ITGB1	0.172895	0.00307682	ANGPTL2_ITGA5_ITGB1	Angptl2 - (Itga5+Itgb1)	ANGPTL	Secreted Signaling	PMID: 24478758	NC -> NC (Control)	0	NC -> NC	Control
NC	NC	Cdh2	Cdh2	0.169584	0.00274824	CDH2_CDH2	Cdh2 - Cdh2	CDH	Cell-Cell Contact	KEGG: mmu04514	NC -> NC (Control)	0.01	NC -> NC	Control
NC	NC	Cadm1	Cadm1	0.163733	0.00222607	CADM1_CADM1	Cadm1 - Cadm1	CADM	Cell-Cell Contact	PMID: 24503895	NC -> NC (Control)	0.04	NC -> NC	Control
NC	NC	Ncam1	L1cam	0.160776	0.00198957	NCAM1_L1CAM	Ncam1 - L1cam	NCAM	Cell-Cell Contact	KEGG: mmu04514	NC -> NC (Control)	0.02	NC -> NC	Control
NC	NC	Jam3	Jam3	0.158855	0.0018454	JAM3_JAM3	Jam3 - Jam3	JAM	Cell-Cell Contact	KEGG: mmu04514	NC -> NC (Control)	0.03	NC -> NC	Control
NC	NC	Nampt	ITGA5_ITGB1	0.157973	0.00178165	NAMPT_ITGA5_ITGB1	Nampt - (Itga5+Itgb1)	VISFATIN	Secreted Signaling	PMID: 28490838	NC -> NC (Control)	0.01	NC -> NC	Control
NC	NC	Gdnf	GFRA1_RET	0.15341	0.00147589	GDNF_GFRA1	Gdnf - Gfra1	GDNF	Secreted Signaling	PMID: 11544105	NC -> NC (Control)	0	NC -> NC	Control
NC	NC	L1cam	L1cam	0.139138	0.000756272	L1CAM_L1CAM	L1cam - L1cam	L1CAM	Cell-Cell Contact	PMID: 18701456	NC -> NC (Control)	0.01	NC -> NC	Control
NC	NC	Jam2	ITGA3_ITGB1	0.12239	0.000282856	JAM2_ITGA3_ITGB1	Jam2 - (Itga3+Itgb1)	JAM	Cell-Cell Contact	PMID: 12070135	NC -> NC (Control)	0.01	NC -> NC	Control
NC	NC	Jam2	ITGAV_ITGB1	0.120903	0.000255813	JAM2_ITGAV_ITGB1	Jam2 - (Itgav+Itgb1)	JAM	Cell-Cell Contact	KEGG: mmu04514	NC -> NC (Control)	0.03	NC -> NC	Control
NC	NC	Jam2	Jam3	0.119665	0.000234835	JAM2_JAM3	Jam2 - Jam3	JAM	Cell-Cell Contact	PMC1237098; PMID: 11590146	NC -> NC (Control)	0.01	NC -> NC	Control
NC	NC	Jam3	Jam2	0.119665	0.000234835	JAM3_JAM2	Jam3 - Jam2	JAM	Cell-Cell Contact	KEGG: mmu04514	NC -> NC (Control)	0.01	NC -> NC	Control
NC	NC	F11r	Jam2	0.109762	0.000110482	F11R_JAM2	F11r - Jam2	JAM	Cell-Cell Contact	KEGG: mmu04514	NC -> NC (Control)	0.03	NC -> NC	Control
NC	NC	Jam2	F11r	0.109762	0.000110482	JAM2_F11R	Jam2 - F11r	JAM	Cell-Cell Contact	KEGG: mmu04514	NC -> NC (Control)	0.03	NC -> NC	Control
NC	NC	Jam2	Jam2	0.0955385	2.84606e-05	JAM2_JAM2	Jam2 - Jam2	JAM	Cell-Cell Contact	KEGG: mmu04514	NC -> NC (Control)	0	NC -> NC	Control
MES	NC	Fn1	ITGA5_ITGB1	0.274543	0.026189	FN1_ITGA5_ITGB1	Fn1 - (Itga5+Itgb1)	FN1	ECM-Receptor	KEGG: mmu04512	MES -> NC (Control)	0.01	MES -> NC	Control
MES	NC	Ncam1	Ncam1	0.246408	0.0172781	NCAM1_NCAM1	Ncam1 - Ncam1	NCAM	Cell-Cell Contact	KEGG: mmu04514	MES -> NC (Control)	0.01	MES -> NC	Control
MES	NC	Ncam1	Fgfr1	0.240521	0.0156443	NCAM1_FGFR1	Ncam1 - Fgfr1	NCAM	Cell-Cell Contact	PMID: 12791257	MES -> NC (Control)	0	MES -> NC	Control
MES	NC	Ptn	Sdc2	0.231844	0.01339	PTN_SDC2	Ptn - Sdc2	PTN	Secreted Signaling	PMID: 28356350; PMID: 25620911	MES -> NC (Control)	0.04	MES -> NC	Control
MES	NC	Ncam1	L1cam	0.202294	0.00713109	NCAM1_L1CAM	Ncam1 - L1cam	NCAM	Cell-Cell Contact	KEGG: mmu04514	MES -> NC (Control)	0	MES -> NC	Control
MES	NC	Col9a2	ITGA3_ITGB1	0.199836	0.00671031	COL9A2_ITGA3_ITGB1	Col9a2 - (Itga3+Itgb1)	COLLAGEN	ECM-Receptor	KEGG: mmu04512	MES -> NC (Control)	0	MES -> NC	Control
MES	NC	Cdh2	Cdh2	0.194358	0.00582756	CDH2_CDH2	Cdh2 - Cdh2	CDH	Cell-Cell Contact	KEGG: mmu04514	MES -> NC (Control)	0	MES -> NC	Control
MES	NC	Col4a6	ITGA3_ITGB1	0.183148	0.00425331	COL4A6_ITGA3_ITGB1	Col4a6 - (Itga3+Itgb1)	COLLAGEN	ECM-Receptor	KEGG: mmu04512	MES -> NC (Control)	0	MES -> NC	Control
MES	NC	Fgf10	Fgfr1	0.182566	0.00417991	FGF10_FGFR1	Fgf10 - Fgfr1	FGF	Secreted Signaling	PMC: 4393358	MES -> NC (Control)	0	MES -> NC	Control
MES	NC	Cadm1	Cadm1	0.181294	0.0040223	CADM1_CADM1	Cadm1 - Cadm1	CADM	Cell-Cell Contact	PMID: 24503895	MES -> NC (Control)	0.03	MES -> NC	Control
MES	NC	Jam3	Jam3	0.171664	0.0029518	JAM3_JAM3	Jam3 - Jam3	JAM	Cell-Cell Contact	KEGG: mmu04514	MES -> NC (Control)	0.01	MES -> NC	Control
MES	NC	Pecam1	Pecam1	0.170881	0.00287403	PECAM1_PECAM1	Pecam1 - Pecam1	PECAM1	Cell-Cell Contact	KEGG: mmu04514	MES -> NC (Control)	0.01	MES -> NC	Control
MES	NC	Cspg4	ITGA3_ITGB1	0.164881	0.00232276	CSPG4_ITGA2_ITGB1	Cspg4 - (Itga2+Itgb1)	CSPG4	Cell-Cell Contact	PMID: 30213051	MES -> NC (Control)	0.02	MES -> NC	Control
MES	NC	L1cam	L1cam	0.132714	0.000534058	L1CAM_L1CAM	L1cam - L1cam	L1CAM	Cell-Cell Contact	PMID: 18701456	MES -> NC (Control)	0	MES -> NC	Control
MES	NC	Jam3	Jam2	0.126353	0.000365456	JAM3_JAM2	Jam3 - Jam2	JAM	Cell-Cell Contact	KEGG: mmu04514	MES -> NC (Control)	0.01	MES -> NC	Control
MES	NC	F11r	Jam2	0.108373	9.83092e-05	F11R_JAM2	F11r - Jam2	JAM	Cell-Cell Contact	KEGG: mmu04514	MES -> NC (Control)	0.03	MES -> NC	Control
MES	NC	Dll4	Notch2	0.107942	9.47548e-05	DLL4_NOTCH2	Dll4 - Notch2	NOTCH	Cell-Cell Contact	PMID: 22353464	MES -> NC (Control)	0	MES -> NC	Control

## Sheet: gain-loss interaction_scRNA-seq
source	target	ligand	receptor	original.probability	scaled.probability	p.value	interaction_name_2	pathway_name	annotation	evidence	group.names	dataset
GP	BranchB	Cadm1	Cadm1	0.00242931	0.166109	0	Cadm1 - Cadm1	CADM	Cell-Cell Contact	PMID: 24503895	GP -> BranchB	Vcl cKO
BranchB	GP	Cadm1	Cadm1	0.00242931	0.166109	0	Cadm1 - Cadm1	CADM	Cell-Cell Contact	PMID: 24503895	BranchB -> GP	Vcl cKO
GP	BP	Cdh2	Cdh2	0.0137673	0.233347	0	Cdh2 - Cdh2	CDH	Cell-Cell Contact	KEGG: mmu04514	GP -> BP	Control
BranchA	BranchA	Cdh2	Cdh2	0.00662841	0.199346	0	Cdh2 - Cdh2	CDH	Cell-Cell Contact	KEGG: mmu04514	BranchA -> BranchA	Control
GP	BranchA	Cdh2	Cdh2	0.00794866	0.206836	0	Cdh2 - Cdh2	CDH	Cell-Cell Contact	KEGG: mmu04514	GP -> BranchA	Control
BP	GP	Cdh2	Cdh2	0.0137673	0.233347	0	Cdh2 - Cdh2	CDH	Cell-Cell Contact	KEGG: mmu04514	BP -> GP	Control
BranchA	GP	Cdh2	Cdh2	0.00794866	0.206836	0	Cdh2 - Cdh2	CDH	Cell-Cell Contact	KEGG: mmu04514	BranchA -> GP	Control
GP	GP	Mdk	Ncl	0.017497	0.247175	0.01	Mdk - Ncl	MK	Secreted Signaling	PMID: 28356350	GP -> GP	Control
Neuroblast	BranchA	Ncam1	Ncam1	0.0012958	0.150407	0	Ncam1 - Ncam1	NCAM	Cell-Cell Contact	KEGG: mmu04514	Neuroblast -> BranchA	Vcl cKO
Neuroblast	BranchB	Ncam1	Ncam1	0.000367312	0.126433	0	Ncam1 - Ncam1	NCAM	Cell-Cell Contact	KEGG: mmu04514	Neuroblast -> BranchB	Vcl cKO
BranchA	Neuroblast	Ncam1	Ncam1	0.0012958	0.150407	0	Ncam1 - Ncam1	NCAM	Cell-Cell Contact	KEGG: mmu04514	BranchA -> Neuroblast	Vcl cKO
BranchB	Neuroblast	Ncam1	Ncam1	0.000367312	0.126433	0	Ncam1 - Ncam1	NCAM	Cell-Cell Contact	KEGG: mmu04514	BranchB -> Neuroblast	Vcl cKO
BP	BranchA	Ptn	Ncl	0.00871486	0.210849	0	Ptn - Ncl	PTN	Secreted Signaling	PMID: 28356350; PMID: 25620911	BP -> BranchA	Control
GP	BranchA	Ptn	Ncl	0.0063579	0.197704	0	Ptn - Ncl	PTN	Secreted Signaling	PMID: 28356350; PMID: 25620911	GP -> BranchA	Control
BP	Neuroblast	Ptn	Ncl	0.00569207	0.193473	0.04	Ptn - Ncl	PTN	Secreted Signaling	PMID: 28356350; PMID: 25620911	BP -> Neuroblast	Control
BranchA	GP	Ptn	Ncl	0.0042132	0.182831	0	Ptn - Ncl	PTN	Secreted Signaling	PMID: 28356350; PMID: 25620911	BranchA -> GP	Vcl cKO
GP	BranchA	Ptprm	Ptprm	0.00272077	0.169295	0	Ptprm - Ptprm	PTPRM	Cell-Cell Contact	KEGG: mmu04514	GP -> BranchA	Control
BranchA	GP	Ptprm	Ptprm	0.00272077	0.169295	0	Ptprm - Ptprm	PTPRM	Cell-Cell Contact	KEGG: mmu04514	BranchA -> GP	Control
