# Supplementary material for: Vinculin influences essential processes in enteric nervous system development and Hirschsprung disease pathogenesis
Source: J Clin Invest. 2025 Dec 9;136(3):e198531. doi: 10.1172/JCI198531 (PMC12867144; doi:10.1172/JCI198531)
Supplement: Supporting data values [file jci-136-198531-s118.xlsx]

## Sheet: Fig 1C
FA size (μm2)
WT	I20T	M209L	A376G	P398S	K666N	R1039Q
5.88293	8.28012	4.805	4.46345	1.9734	3.39474	2.28374
5.37643	4.26926	2.8545	3.30859	3.9147	4.85203	2.75339
4.18513	1.563	6.785	3.88111	3.11018	3.44595	3.74236
5.63649	4.13115	2.7365	5.36721	3.21584	2.20102	2.09681
4.49708	4.76565	0.502	4.80228	2.52198	3.41848	2.579
6.54609	4.92179	0.3915	4.51573	3.20687	3.54347	3.61931
3.02761	3.19422	0.929	5.03503	3.55296	4.55161	3.85011
4.75911	4.33186	3.569	7.12795	3.94371	3.47345	5.2428
4.91307	3.4261	2.933	3.60006	4.38418	3.28888	2.65628
3.90784	3.69393	0.667	4.4907	3.02485	3.70387	3.86883
4.9487	2.70835	1.145	5.26551	3.89481	2.61294	3.81057
3.06933	4.39417	0.889	4.43328	3.55687	5.24797	4.4909
10.8744	3.69489	1.602	4.36325	3.33406	4.34579	2.42757
5.49154	5.51668	1.872	4.59478	5.87974	3.74122	5.19075
5.0533	2.77988	7.675	4.74685	3.5402	3.66933	3.75704
6.2729	5.37456	0.641	4.68351	3.08049	2.88802	4.32194
2.96065	3.30512	9.93	3.36169	3.3032	4.21807	3.44583
4.92229	4.10986	1.067	2.99077	3.04556	4.73431	2.9286
2.99265	3.91002	1.788	3.31924	2.97608	4.38843	4.43433
3.6284	2.53729	1.105	6.8398	4.06094	4.26491	3.07234
4.77862	3.65219	2.187	3.37243	4.40517	4.315	2.92122
4.9145	5.68316	1.0185	3.8717	3.81335	5.09316	3.76139
5.22507	2.50524	2.343	3.25929	2.49318	3.932	4.65436
3.49605	3.54245	2.759	5.99991	4.28521	4.80824	3.62236
5.70097	3.87488	1.367	4.56837	3.02071	2.73669	3.72468
4.84535	5.49012	1.357	6.28374	4.2914	5.72694	3.43073
7.06657	5.0898	1.202	4.72463	3.52016	5.54683	2.00769
4.36987	6.47492	3.669	4.79192	2.07642	4.09666	2.89167
5.16143	5.93615	1.6085	4.536	4.03595	2.71773	4.60972
4.9821	8.06894	6.13	3.37192	3.65955	2.75828	4.52106
3.56544	5.17967	6.284	5.49458	4.38363	3.77404	4.77572
4.68002	4.84678	7.03429	5.60744	3.21057	3.80396	5.03373
5.46463	3.07165	7.09	3.34969	4.06962	3.5499	3.75087
4.80973	6.53073	2.009	5.23503	5.66282	2.88035	3.34531
5.69864	6.02652	2.317	4.57008	6.13168	4.30004	4.20823
6.46282	8.145		4.03291	5.0014	3.66072	3.49351
5.93997	8.57217		4.61243	3.6228	3.72403	2.97642
6.29182	6.059		4.49014	3.01129	3.26878	3.24146
7.13428	3.49185		8.2885	3.61915	5.76466	5.07429
9.57542	5.81642		5.49067	3.52985	4.21553	2.58557

## Sheet: Fig 2C
E18.5 WM HuD/DAPI-Distal-Vcl cKO					E18.5 WM Sox10/DAPI-Distal-Vcl cKO						Fig 2C E18.5 WM HuD/Sox10-Distal-Vcl cKO
Control	Vcl cKO				Control	Vcl cKO					Control	Vcl cKO
43.0292	37.8164				25.3877	39.3819					1.69489	0.960248
44.117	15.4642				23.7039	30.0331					1.86117	0.514904
41.2919	35.0016				28.3055	42.1258					1.45879	0.830882
43.0187	3.92525				22.8471	7.49778					1.88289	0.523521
36.8219	49.2923				19.1903	31.7613					1.91878	1.55196
54.0084	29.0951				25.8225	18.1893					2.09152	1.59957
46.5112	38.775				24.66	36.5479					1.8861	1.06093
38.5797	45.2343				24.8494	27.0197					1.55254	1.67412
38.6323	37.1979				16.2059	20.9228					2.38384	1.77787
37.9546	20.7714				16.7361	14.536					2.26782	1.42897
34.1859	46.7564				23.3166	43.2672					1.46616	1.08064
43.0712	43.66				25.4135	35.386					1.69482	1.23382
42.8135	46.3188				18.0357	34.1277					2.37382	1.35722
47.0822	61.5477				18.6614	36.4924					2.523	1.68659
55.2802	60.7691				24.2454	39.5706					2.28	1.53571
45.6541	61.8834				19.4244	38.2403					2.3503	1.61828
53.6696	57.8762				18.4332	45.9598					2.9116	1.25928
50.2975	57.4895				21.4591	34.7608					2.3439	1.65386
36.23	48.6257				16.8126	34.9678					2.1549	1.39058
52.5191	58.7202				24.3091	41.0296					2.1605	1.43116
49.4373	58.8398				23.8709	44.3971					2.071	1.32531
50.3355	42.401				22.9094	39.5688					2.1972	1.07158
42.6964	45.9684				20.6733	43.9074					2.0653	1.04694
	43.364					38.3737						1.13004
	40.8107					33.6222						1.2138
	51.5147					47.1776						1.09193
	32.4763					30.7852						1.05493
	41.3447					29.2318						1.41437

## Sheet: Fig 3A
E18.5 IHC Phox2b_YFP-Distal-Vcl cKO					E18.5 IHC Phox2b+_Sox10+_YFP-Distal-Vcl cKO
Control	Vcl cKO				Control	Vcl cKO
60	55.1				33.33	42.86
59.38	47.73				39.58	52.27
61.9	47.17				32.14	47.17
60.87	58.82				36.96	41.18
56.25	51.28				43.75	48.72
57.35					39.71

## Sheet: Fig 3B
E18.5-Mes_thickness_Distal_Vcl cKO
Control	Vcl cKO
75	16.1
24	47.27
30	10.06
23.49	10.33
29.45	10.3
33.72	32.84
18.14	15.5
14.99	20.74
11.85	18.14
41.92	16.8
30	45.44
18.1	10.91
34.46	7.89
30.58	33.78
52.89	11.72
11.61	9.75
6.27	13.74
39.75	19.83
35.12	37.06
35.19	16.23
14.35	14.57
48.19	31.77
20.6	10.29
18.7	10.16
18.9	15.6
30.45	25.34
64.54	14.36
37.9	7.62
30.46	10.06
24.75	9.28
38.21	22.88
9.54	29.21
29.17	13.16
32.18	19.58
36.43	38.51
7.34	30.93
16.62	15.08
30.21	16.38
47.62	11.45
27.6	12.05

## Sheet: Fig 4A
E11.5 ENCC colonization-Vcl cKO
Control	Vcl cKO
0.86	0.75
1	0.65
1.17	0.97
0.85	0.85
0.97	0.99
0.96	0.94
1.05	0.84
1.04	0.96
1.02	1
1.09

## Sheet: Fig 4B
Net speed-Vcl cKO
Control	Vcl cKO
0.970111	0.52256
1.23822	0.887455
0.8065	0.629
1.23358	0.995692
0.86	0.582524
1.15	1.14436
1.75	0.726941

## Sheet: Fig 6A
Fig 6A E18.5 KI67+Phox2b+/YFP-Vcl cKO
Control	Vcl cKO
11.4754	35.2941
0	12.8571
0	34
0	28.5714
10	21.875

## Sheet: Fig 6B
E18.5 HuD/YFP-Vcl cKO				E18.5 HuD/Sox10-Vcl cKO
Control	Vcl cKO			Control	Vcl cKO
64.368	51.351			1.61538	0.857143
54.93	46.269			1.54167	0.852941
52.703	49.254			1.15385	0.785714
52.326	53.608			0.909091	1.05263
56.897	49.02			1.81481	0.970588
	43.056			1.20833	1.22581

## Sheet: Fig 6C
E18.5 nNOS/HuD-Vcl cKO
Control	Vcl cKO
28.571	23.684
25.641	16.129
20.513	15.152
22.222	11.538
18.182	12
	19.355

## Sheet: Fig 8B
hiPSC Neuronal Diff_NC-KD_D20
	Dox(-)				Dox(+)
NF	75.211	63.3964	65.1902	87.4726	37.2075	40.5589	39.7555	41.5886
PGP9.5	50.2079	58.3914	76.5694	57.6416	22.3869	21.7434	36.3692	29.6879

[truncated: 15 more sheets: Fig 8C, Fig 8D, Fig 10D, Fig 11C, Fig 11D, Fig 11E, Fig S2B, Fig S2C, Fig S3A, Fig S3B, Fig S9A, Fig S9B, Fig S10A, Fig S10B, Fig S15]
